# Supplementary material for: The bioinformatic approach identifies PARM1 as a new potential prognostic factor in osteosarcoma
Source: Front Oncol. 2023 Mar 6;12:1059547. doi: 10.3389/fonc.2022.1059547 (PMC10025378; doi:10.3389/fonc.2022.1059547)
Supplement: Supplementary file 1 [file DataSheet_1.zip]

Archive with 34 entries (21 files):
- data/
- data/DEGs/
- data/DEGs/DEGs.csv
- data/DEGs/gokegg.xlsx
- data/Expression profile/
- data/Expression profile/Clinical features.csv
- data/Expression profile/GSE16088.csv
- data/Expression profile/GSE16091.csv
- data/laasso/
- data/laasso/lasoo.xlsx
- data/laasso/lasso.txt
- data/pancancer/
- data/pancancer/pancancer/
- data/pancancer/pancancer/COAD.pdf
- data/pancancer/pancancer/KIRC.pdf
- data/pancancer/pancancer/LUAD.pdf
- data/pancancer/pancancer/Pan-cancer expression/
- data/pancancer/pancancer/Pan-cancer expression/Pan-cancer expression.xlsx
- data/pancancer/pancancer/Pan-cancer prognosis/
- data/pancancer/pancancer/Pan-cancer prognosis/forestplot_Fig.pdf
- data/pancancer/pancancer/PARM1.pdf
- data/pancancer/pancancer/THYM.pdf
- data/PCR/
- data/PCR/PCR.xlsx
- data/PCR/qpcr.eds
- data/Single gene prognosis/
- data/Single gene prognosis/Single gene expression/
- data/Single gene prognosis/Single gene expression/IFIT1.pdf
- data/Single gene prognosis/Single gene expression/PARM1.pdf
- data/Single gene prognosis/The prognosis/
- data/Single gene prognosis/The prognosis/IFIT1.xlsx
- data/Single gene prognosis/The prognosis/PARM1.xlsx
- data/WGCNA/
- data/WGCNA/hubgene.xlsx
