# Supplementary material for: The bioinformatic approach identifies PARM1 as a new potential prognostic factor in osteosarcoma
Source: Front Oncol. 2023 Mar 6;12:1059547. doi: 10.3389/fonc.2022.1059547 (PMC10025378; doi:10.3389/fonc.2022.1059547)
Supplement: Supplementary file 1 [file DataSheet_1.zip › data/DEGs/DEGs.csv]

logFC	P.Value	Gene.Symbol
6.845238095	1.33E-15	GJA1
6.822619048	9.73E-18	COL5A2
6.60047619	2.61E-17	COL1A1
5.924047619	4.80E-11	COL3A1
5.84	1.01E-10	POSTN
5.744047619	9.71E-15	PLOD2
5.647380952	2.00E-07	COL11A1
5.548571429	2.07E-09	LUM
-5.336666667	1.48E-06	ALDOB
5.284047619	1.10E-13	CDH11
5.24547619	7.89E-15	COL1A2
5.051666667	6.47E-11	VCAN
4.839285714	1.88E-16	SPARC
4.663333333	3.26E-07	SPP1
4.643333333	1.14E-14	CKS2
4.596666667	3.28E-15	SEC23A
4.570952381	1.27E-15	SOX4
4.56547619	5.02E-10	LOX
4.555	6.10E-10	MARCKS
4.54952381	1.94E-09	COL6A3
-4.500952381	2.96E-06	HPD
4.441904762	1.18E-11	SNAI2
4.434047619	1.40E-13	OLFML2B
4.432619048	2.37E-13	KPNA2
4.357380952	5.76E-09	COL6A2
4.351190476	3.14E-08	HMGB2
4.330952381	4.46E-09	HNRNPA2B1
4.295	3.10E-11	WBP5
4.271428571	1.70E-12	MTHFD2
4.240238095	3.15E-08	KCTD12
4.237619048	1.57E-10	COL5A1
4.21952381	6.89E-12	PLS3
4.206428571	2.37E-11	EMP1
4.206190476	3.70E-16	XPOT
4.202142857	1.93E-11	15-Sep
4.19	5.56E-11	ITGAV
4.17047619	1.07E-09	HNRNPR
4.157142857	1.68E-11	PSMC6
4.153809524	4.92E-13	SMC1A
4.138571429	6.14E-10	USP1
-4.124761905	3.34E-08	FBP1
4.094285714	1.45E-08	SATB2
4.087142857	3.68E-11	RB1CC1
4.06547619	3.00E-11	CCT8
4.062380952	1.93E-13	PFDN4
4.059761905	5.92E-09	TNC
4.043333333	4.59E-16	TARS
4.042380952	5.34E-14	RAB31
4.042380952	2.56E-15	TMX1
4.041666667	3.08E-09	HIF1A
4.041428571	1.46E-13	NOTCH2NL
4.039761905	9.66E-11	RAD21
4.035238095	5.60E-15	QKI
4.034761905	3.07E-09	KIDINS220
4.028333333	1.60E-13	RND3
4.019761905	9.27E-13	CHSY1
4.013095238	1.86E-14	HAT1
4.000952381	2.52E-05	MMP9
-4	1.68E-05	PCK1
3.997619048	7.82E-15	CSE1L
3.982857143	1.05E-14	TUBA1A
3.97452381	1.09E-09	PDGFC
3.972142857	1.99E-11	UAP1
3.949761905	3.87E-10	EIF3A
3.918095238	1.14E-11	PRPF40A
3.918095238	6.53E-11	DR1
3.916190476	8.90E-11	DENR
3.913095238	8.47E-13	ADAM9
3.908095238	2.99E-12	C6orf62
3.902380952	1.32E-09	PLEKHA5
3.89452381	6.08E-11	NUCB2
3.885	1.80E-09	ATP6AP2
3.877619048	8.45E-15	HSPA13
3.860238095	1.21E-11	NAA50
3.839047619	1.70E-13	PPP1CB
3.836666667	7.82E-13	UBE2V2
3.834285714	0.000159424	IBSP
3.830952381	5.15E-09	ANXA1
3.816428571	5.07E-10	ANP32E
3.804285714	4.03E-12	SSR1
3.800714286	4.50E-09	DPYSL2
3.800238095	2.94E-14	GOLT1B
3.795	1.48E-09	HSPB11
3.788095238	1.74E-09	TMEM45A
3.787380952	3.31E-13	RRM1
3.785952381	1.56E-13	HSP90B1
3.785238095	5.60E-08	COL16A1
3.772857143	2.89E-12	GNAI3
3.765	4.64E-13	PCNA
3.758571429	3.71E-15	YWHAQ
3.754047619	1.34E-12	YY1
3.753571429	5.60E-14	SLC39A6
3.752857143	1.29E-07	TMEM47
3.745	3.40E-09	U2SURP
-3.742857143	0.001400523	ALB
3.736190476	1.37E-11	YTHDF3
3.733333333	8.04E-15	SDC2
3.732380952	9.48E-11	SNX7
3.730238095	8.03E-14	WWTR1
3.725238095	3.81E-13	TRPS1
3.722380952	2.26E-13	SSBP1
3.701666667	3.78E-11	FXR1
3.691904762	1.94E-12	RCN1
3.676904762	1.92E-11	MAD2L1
3.673571429	4.71E-06	COL13A1
3.671666667	8.02E-08	CPE
3.659285714	1.26E-14	SEC61G
3.631428571	2.82E-10	PSMA3
-3.630238095	0.002503382	APOC3
3.625714286	4.10E-13	SNRPD1
3.619047619	1.70E-13	PSMA4
3.617619048	9.03E-11	HIPK1
3.617380952	4.28E-11	RACGAP1
3.616428571	1.84E-12	H2AFZ
3.615952381	6.91E-11	FMR1
3.608571429	1.80E-07	PRRC2C
3.601666667	3.59E-11	SGCB
3.599761905	1.10E-07	HSP90AA1
3.598571429	9.05E-12	METAP2
3.591904762	2.03E-08	DDX3X
3.588571429	9.54E-10	ADAM10
3.587857143	1.59E-06	ENPP2
3.587142857	4.15E-14	MAP1B
3.583809524	4.06E-13	RAN
3.578571429	2.81E-10	USP33
-3.57452381	2.37E-05	HRG
3.572380952	1.78E-11	SEC31A
3.567380952	9.19E-13	UBA2
3.566666667	2.99E-10	TRAM1
3.565952381	3.14E-14	PSMD14
3.557380952	3.31E-13	PPP2R5E
3.556666667	2.43E-07	PSIP1
3.553333333	2.35E-09	TCERG1
3.551190476	3.78E-11	CCT6A
3.544047619	5.39E-12	11-Sep
3.54047619	2.23E-11	LRPPRC
3.528571429	9.08E-10	SMC4
3.528333333	2.28E-08	TCF4
3.526190476	2.26E-08	TWIST1
3.520952381	1.22E-10	TOP2A
3.517619048	1.79E-13	FERMT2
3.514285714	9.71E-12	EMC2
3.506428571	1.48E-09	TOMM20
3.498333333	1.10E-11	TDG
3.496666667	1.61E-10	TPRKB
3.483809524	5.07E-11	LYPLA1
3.478809524	4.07E-10	TPM2
3.476428571	7.48E-13	SNRPG
3.472857143	8.32E-08	CALD1
3.467857143	1.13E-13	CTNNB1
3.466666667	1.93E-12	MRPL3
3.46452381	2.97E-12	UTP18
3.463809524	4.64E-09	YTHDC1
3.463571429	7.27E-08	COL15A1
3.463333333	6.64E-11	TRA2B
3.451190476	5.91E-12	EIF2S2
3.445714286	1.75E-08	SUB1
3.437619048	1.95E-07	XPO1
-3.437380952	5.36E-06	FABP1
3.434047619	5.64E-12	GNG10
3.431190476	1.68E-07	CADM1
3.42547619	1.26E-09	10-Sep
3.423571429	2.05E-09	SRP9
3.423095238	5.72E-09	STAG2
3.421904762	3.65E-09	CBX3
3.416428571	2.28E-09	TVP23B
3.414285714	6.37E-12	CBX1
3.412857143	9.47E-08	SRPX
3.412857143	5.11E-11	ABCD3
3.407857143	3.94E-12	DST
3.403333333	1.79E-10	BZW1
3.400714286	4.25E-09	LGALS1
3.40047619	2.23E-11	SLC25A32
3.398809524	8.19E-10	PDGFRA
3.398571429	2.52E-10	CAPZA2
3.396190476	3.74E-08	ELK3
3.392857143	3.39E-10	RTCA
3.39	1.31E-09	HNRNPU
-3.388333333	3.82E-05	AZGP1
3.385238095	2.76E-14	YTHDF2
3.384761905	0.001961392	ASPN
3.384047619	2.94E-10	GMNN
3.383809524	3.21E-11	RPF1
3.379761905	2.24E-09	BIRC2
3.37952381	6.78E-07	FABP5
3.377142857	6.80E-14	RANBP9
3.374761905	1.18E-07	TOP2B
3.370714286	9.59E-13	CCDC47
3.368095238	1.52E-15	RAD23B
3.367857143	1.57E-10	COL4A1
3.36	5.05E-12	LAMA4
3.36	6.88E-08	S100A4
3.359761905	4.33E-11	SCFD1
3.356428571	1.13E-11	SPTLC1
-3.355952381	0.000382969	CYP2E1
3.354285714	1.35E-08	EIF4G2
3.349761905	2.99E-14	UBE3A
3.349761905	1.63E-07	CSRP2
3.347380952	2.56E-10	DYNLT3
3.346428571	1.05E-13	TNPO1
3.345238095	2.68E-12	PTPN11
3.345	1.80E-07	WSB1
3.329761905	3.06E-12	ILF2
-3.328809524	1.70E-05	GPX3
3.324761905	8.59E-10	TYMS
3.324047619	6.79E-10	LAPTM4B
3.323095238	2.35E-10	SLIRP
3.322857143	9.58E-11	PRKAR1A
3.316190476	6.68E-08	ITGB1
3.313571429	6.35E-10	RNF6
3.311428571	5.14E-08	TPM1
3.303571429	2.84E-13	SRP72
3.302857143	3.76E-12	SEC24D
3.301904762	7.73E-12	ZNF146
3.297380952	4.92E-08	ACTR2
3.29452381	2.47E-07	7-Sep
3.29047619	1.97E-06	SH3BGRL
-3.289761905	2.75E-06	GATM
3.284047619	7.08E-10	FAM46A
3.278809524	3.07E-11	DUT
3.276190476	1.28E-10	VBP1
3.275952381	5.62E-09	SRSF1
3.275	8.81E-08	SRSF11
-3.27452381	0.004105694	APOA1
3.271904762	1.26E-09	CAPRIN1
3.269047619	5.91E-12	LSM5
3.264047619	4.07E-09	FSTL1
3.258809524	1.37E-11	TMCO1
3.257380952	1.21E-09	KHDRBS1
3.255714286	5.87E-11	PRC1
3.25452381	4.44E-08	SLC38A2
3.250714286	1.30E-12	COPS5
3.24952381	1.67E-07	MXRA5
-3.246666667	0.00349182	AMBP
3.244047619	4.44E-06	IL6ST
3.243571429	1.42E-12	PSMD12
3.23952381	7.66E-07	COPS3
3.23952381	3.89E-14	EIF1AX
3.23452381	5.21E-09	UBE2E1
3.228571429	4.81E-11	HTATSF1
3.228333333	2.68E-12	SNRPE
3.225714286	2.99E-12	SFPQ
3.224047619	1.05E-10	PHTF2
3.218333333	6.08E-11	ACTN1
3.218333333	2.37E-11	SUZ12
3.217142857	2.36E-11	ATP1B3
3.215238095	8.71E-12	PPP2CA
3.215	2.41E-06	IFI16
3.211666667	2.24E-10	ZFAND5
3.210238095	6.56E-12	TCEB1
3.203571429	2.20E-10	ATP5F1
3.202380952	2.02E-10	ATG3
3.202380952	7.26E-10	SHOX2
3.201428571	2.76E-06	CTSK
3.201190476	2.10E-11	OSBPL8
3.199285714	2.04E-08	CAPZA1
3.198571429	1.58E-08	ACKR3
3.196666667	1.91E-06	HNRNPH1
3.196428571	2.34E-16	TMED2
3.192857143	3.66E-09	PRKDC
3.192380952	3.99E-09	SERINC1
-3.188809524	3.37E-08	BHMT
3.188571429	2.19E-12	CYCS
3.170714286	1.31E-09	FAM3C
3.169285714	1.98E-13	CPSF6
3.168095238	6.45E-07	CLIC4
3.160238095	3.89E-11	ZZZ3
3.159047619	1.39E-10	MCM6
3.156666667	1.79E-10	MSH6
3.155952381	7.89E-12	DICER1
3.152857143	1.63E-08	RBM3
-3.152619048	0.000520981	UMOD
3.150952381	5.87E-12	ZWINT
-3.150238095	0.001685374	ORM1
3.149761905	4.91E-10	CCNC
3.149285714	2.54E-09	SNRPA1
3.136428571	1.84E-12	RSL24D1
3.134761905	4.46E-10	ZNF292
3.132857143	2.44E-10	RDX
3.131428571	3.02E-14	FUBP3
3.123333333	2.01E-09	TWF1
3.122380952	1.11E-11	TXN
3.121428571	1.38E-10	JAG1
3.12	1.28E-09	PTBP2
3.119761905	2.05E-09	TSC22D2
3.113809524	1.60E-08	RSRC2
3.113571429	2.05E-11	MMADHC
3.112619048	1.26E-11	SERPINH1
3.111904762	7.48E-09	ELOVL5
3.10952381	2.28E-06	EIF3E
3.101428571	2.08E-11	BTBD1
3.101190476	2.70E-07	TGFBI
3.100714286	1.39E-06	CLEC11A
3.1	0.000167037	CA3
3.099047619	3.12E-11	CCT2
3.09547619	3.49E-13	SLBP
3.09547619	7.38E-11	ZC3H15
-3.09452381	6.86E-06	HMGCS2
3.09452381	2.47E-09	COPS2
3.091904762	5.60E-08	CKAP4
3.09047619	1.84E-11	MTERF3
3.084047619	2.81E-11	UBQLN2
3.084047619	9.46E-11	NPTN
3.082857143	1.35E-08	SP3
3.075	3.20E-10	CETN3
3.072619048	1.15E-08	DYRK1A
3.072619048	1.75E-10	DHX15
3.071666667	6.29E-10	SLC25A24
-3.071190476	0.009305141	APOA2
3.066666667	1.70E-09	PTP4A2
-3.065952381	9.55E-05	HPX
3.062619048	2.43E-13	ARMCX3
3.061666667	3.45E-10	RNF138
3.06	6.33E-09	CNN3
3.059761905	9.66E-11	DPM1
3.054285714	2.86E-06	DKK3
3.054285714	1.27E-09	C14orf166
3.053571429	2.80E-10	TARDBP
3.05	7.52E-08	RBBP7
3.047857143	3.79E-09	CUL3
3.044761905	8.97E-12	FAM98A
3.044285714	1.35E-07	SNX2
3.043809524	0.000278886	MMP13
3.038095238	1.28E-12	KARS
3.037619048	4.59E-10	EIF3M
3.03547619	1.26E-12	MCFD2
3.034761905	8.57E-10	TCF12
3.033809524	2.60E-08	SULF1
3.033095238	8.00E-09	EPS8
3.031428571	4.17E-10	NUSAP1
-3.029285714	2.13E-08	APOM
3.021190476	5.58E-12	CAMSAP2
3.018809524	1.36E-13	TXNDC9
3.015714286	1.03E-11	ARF4
3.014285714	7.76E-10	SUN1
3.014285714	1.81E-11	PRKD3
3.012380952	5.06E-07	PMP22
3.012380952	6.30E-10	UBA3
-3.010952381	0.000414468	SERPINA3
3.010714286	6.24E-10	KPNB1
3.008809524	1.11E-10	ABCE1
3.007380952	9.20E-07	BCLAF1
-3.006904762	0.00212073	SERPINC1
3.003095238	4.11E-13	RIN2
2.999761905	4.68E-12	KLF10
2.998333333	1.37E-10	IFRD1
2.995	1.14E-14	USO1
2.99452381	1.12E-10	SUCO
2.994285714	9.17E-07	NAP1L1
2.994047619	1.27E-09	BTBD3
-2.994047619	6.08E-06	DPYS
2.993333333	1.03E-08	CDV3
2.993095238	4.72E-07	KLF4
2.992857143	2.75E-11	RNF11
2.991904762	1.75E-12	SEC24B
2.991428571	2.38E-09	ZNHIT6
-2.99047619	6.17E-07	DIO1
2.989047619	6.21E-06	HNRNPA3
2.987619048	8.38E-13	LOC100129361
2.983809524	2.85E-05	GNAI1
2.983571429	4.90E-08	VEGFA
-2.981190476	0.001013791	APOH
2.980238095	1.10E-08	HMGN3
2.973571429	2.35E-07	ARL6IP5
2.972857143	1.28E-08	PAPOLA
2.971190476	1.97E-13	PDIA3
2.971190476	4.12E-10	PHF20
2.969047619	9.24E-12	EIF3J
2.966666667	1.09E-05	MFAP2
2.966666667	1.64E-09	THOC7
2.965952381	8.09E-09	MMP2
2.96452381	6.42E-06	FN1
2.964285714	2.09E-11	COX11
2.96047619	1.72E-10	EIF2AK3
2.959285714	3.73E-12	STRAP
2.953095238	6.47E-11	ANXA2
2.952380952	2.06E-09	NBN
2.948095238	6.56E-06	NPM1
-2.947857143	0.001679901	IGHM
2.947619048	6.00E-08	PPP1R12A
2.946666667	1.22E-09	TMEM131
2.945714286	7.53E-11	PAICS
2.94452381	1.20E-12	SRP19
2.943809524	8.34E-09	FAM208B
2.943571429	2.46E-07	MEF2C
2.942380952	7.00E-11	MAFB
2.940714286	5.79E-06	ISG15
2.939047619	1.36E-09	CSDE1
2.936904762	2.75E-11	IBTK
2.936190476	1.21E-07	YWHAZ
2.935	4.32E-07	SLC2A10
2.93452381	7.00E-08	ASUN
2.931428571	4.01E-11	NUCKS1
2.930952381	7.16E-09	RECQL
2.92952381	1.03E-10	SEC62
2.929285714	9.94E-12	ENY2
2.928571429	7.24E-11	EFR3A
2.928095238	1.28E-10	ROBO1
2.927380952	1.17E-07	ASPM
2.925238095	1.72E-08	PRPF3
2.923095238	8.75E-05	PLAGL1
2.916190476	4.22E-08	TPBG
2.916190476	6.44E-08	FBN1
2.912380952	2.21E-11	PUM1
2.911666667	1.61E-12	PSMC2
2.911666667	3.13E-10	HLTF
2.907619048	2.59E-09	TIMM17A
2.907380952	4.30E-12	PSMA2
-2.906666667	2.56E-08	ITIH2
2.903571429	1.49E-07	USP32P2
2.903333333	3.78E-08	P4HA1
2.902857143	2.99E-11	LAMB1
2.902142857	5.87E-12	SEC63
2.901666667	2.41E-10	IARS
2.899761905	2.57E-09	LOXL2
2.899047619	4.12E-11	RWDD1
2.897619048	4.63E-09	ARMC1
2.89547619	9.95E-11	AZIN1
2.893333333	5.86E-11	VPS26A
-2.892380952	7.85E-05	F2
2.891190476	1.20E-08	RAP1B
2.888333333	1.72E-10	IPO7
2.883333333	3.08E-10	NID1
2.877619048	8.87E-05	BAMBI
2.873571429	6.83E-05	SERPINE2
2.873095238	2.73E-08	FAT1
2.869047619	3.35E-11	POLR2K
2.868809524	6.24E-08	MORF4L1
2.867380952	0.000109848	PMAIP1
2.866904762	7.74E-11	MORF4L2
2.861190476	3.21E-12	ADNP
2.860952381	6.71E-09	IVNS1ABP
2.860238095	3.01E-07	PFN2
-2.859761905	2.90E-05	DEFB1
2.858571429	1.66E-08	GOLPH3
2.858095238	1.04E-09	AGL
-2.858095238	6.00E-06	KNG1
2.856428571	4.93E-09	OAT
2.855238095	6.06E-11	NOTCH2
2.852619048	3.03E-12	COPS4
2.851428571	6.40E-09	PPIC
2.851190476	7.07E-11	OLA1
-2.850952381	1.80E-06	PPP1R1A
2.85	1.09E-07	PRDX4
2.849761905	1.26E-13	BICD2
2.847380952	8.51E-06	ACTR3
2.846428571	1.01E-12	BCAS2
2.845952381	5.27E-11	INTS8
2.845952381	9.35E-07	HNRNPDL
2.841666667	3.31E-13	POMP
2.840714286	3.02E-07	DOCK4
2.837619048	3.71E-09	COL6A1
2.836904762	2.56E-09	KDELR2
2.835	2.91E-11	HNRNPM
2.830238095	1.48E-13	CAND1
2.826666667	5.23E-10	CORO1C
2.825714286	5.82E-07	SLC20A1
-2.822857143	1.61E-06	TMEM176A
2.818809524	1.18E-08	RPA1
2.817619048	2.41E-08	FAM35A
-2.815238095	8.46E-05	CCL21
2.813333333	1.84E-09	UBE4A
2.813095238	6.83E-09	EPB41L2
2.811428571	2.94E-08	TJP1
2.806666667	1.12E-09	YES1
2.805238095	1.64E-10	SEH1L
-2.804047619	2.36E-05	FGB
2.804047619	2.25E-13	KIF5B
2.800238095	2.67E-11	HSPA4
2.79952381	3.44E-10	ZMPSTE24
2.798333333	7.65E-08	KTN1
2.795714286	7.19E-10	EIF2AK2
2.794285714	2.74E-08	TTC37
2.791904762	2.30E-11	NR3C1
2.791904762	2.43E-12	RPL26L1
2.791428571	1.41E-10	KIAA0101
2.791190476	1.53E-09	UBE2S
2.788809524	9.45E-12	DEGS1
2.786428571	3.51E-09	EIF4G3
2.785714286	3.20E-09	DNAJA1
2.783333333	3.02E-10	WSB2
2.78	1.76E-08	ACBD3
2.776190476	6.75E-05	PRRX1
2.770714286	2.19E-08	HNRNPH3
2.76952381	8.29E-10	ANXA5
2.767142857	2.94E-10	MYOF
2.766428571	2.42E-10	SEC24A
2.763809524	5.90E-09	CD58
2.763333333	1.99E-11	DSTN
2.761904762	0.000310152	PTCH1
2.76047619	3.07E-11	G3BP2
2.757142857	3.62E-10	NUP153
2.756904762	7.02E-08	NASP
2.755952381	3.55E-08	DEK
2.754761905	1.55E-10	HDAC2
2.751904762	8.65E-12	PTK2
-2.75047619	6.25E-05	AGMAT
2.749761905	1.30E-06	SDCBP
2.749047619	6.22E-09	PPP1CC
2.747619048	1.75E-08	PSD3
2.746904762	0.000446705	PTX3
2.745952381	1.45E-07	AUTS2
2.743333333	3.69E-10	CMPK1
2.741428571	3.24E-08	TDP2
2.741428571	3.32E-09	SCAF8
2.741190476	5.05E-10	ENAH
2.741190476	4.55E-09	NT5DC2
2.74047619	7.71E-10	PSMD10
2.73952381	2.76E-08	KRAS
2.73952381	1.59E-12	PURA
-2.737380952	2.21E-08	ADH1B
2.734047619	2.62E-06	MLLT11
2.733571429	7.02E-09	CBFB
2.733571429	3.43E-06	HNRNPA1
2.730952381	2.68E-07	MYO10
2.72952381	8.84E-11	ARCN1
2.728571429	1.39E-09	CDC20
2.724285714	1.05E-07	ANP32B
2.723809524	1.60E-12	SRP54
2.722857143	6.74E-06	HEY1
2.722142857	1.10E-08	NDUFA5
2.720714286	2.20E-10	UFC1
2.718333333	2.23E-11	MRPL15
2.718333333	2.91E-10	USP22
2.716904762	1.27E-09	GARS
2.716428571	1.23E-06	MSN
2.715952381	8.56E-10	DDX1
-2.71452381	0.007138392	HP
2.713333333	1.59E-05	RPL7
2.709761905	7.19E-12	ME1
2.709285714	2.84E-10	C4orf27
2.705	9.59E-07	PRNP
2.702857143	4.44E-10	ERGIC2
2.698333333	1.46E-12	GAR1
2.698095238	6.84E-08	ITGB3BP
2.697142857	9.42E-11	MYO1B
2.696904762	3.33E-10	GLO1
2.695	3.37E-09	TMEM70
2.694761905	7.86E-11	KIAA0368
2.69452381	4.48E-12	TAF11
2.694047619	7.21E-11	NREP
2.692619048	3.62E-10	HPRT1
2.691190476	3.39E-07	TUBB2A
2.688571429	8.04E-09	OXR1
2.687857143	9.03E-06	EFS
2.687142857	8.48E-07	SON
2.686190476	1.53E-14	FKBP3
-2.684285714	0.013779603	IGLC1
2.681666667	4.03E-09	NARS
2.681190476	3.45E-10	SRSF3
2.680952381	1.95E-07	RTN4
2.676904762	3.21E-11	UBE2K
2.675952381	1.06E-08	TCEA1
2.675714286	2.65E-09	C11orf58
2.675714286	2.62E-06	PALLD
2.675	1.92E-07	RAI14
2.673809524	4.91E-07	KRCC1
-2.673333333	0.003206141	SERPINA1
2.672857143	4.16E-08	WWP1
2.672142857	5.39E-11	EID1
-2.67047619	0.000235976	PDZK1IP1
2.67	1.97E-10	PTGES3
2.668571429	1.07E-12	MCUR1
2.668333333	1.22E-08	MTDH
2.668095238	3.25E-13	SUMO1
2.665952381	3.87E-10	PIGK
2.664285714	2.83E-13	RAB1A
-2.664047619	9.88E-09	HAO2
2.660714286	3.64E-05	IFNGR1
2.66	6.94E-12	PPP3CA
2.657380952	5.37E-11	SLC39A7
2.656666667	5.31E-12	TSN
2.65547619	5.27E-10	COPA
2.655	4.88E-09	DLD
2.654285714	2.51E-07	7-Mar
2.651904762	4.11E-12	CNIH1
2.65047619	9.25E-12	NME1
2.64952381	2.51E-12	STK3
2.646428571	0.001790014	DPT
2.64452381	1.43E-08	C6orf211
2.643095238	6.94E-07	GNPTAB
2.641666667	1.04E-07	S100A13
2.641190476	5.07E-05	SF3B1
2.640952381	3.17E-08	ZDHHC17
2.64	5.75E-11	SEC22B
2.639761905	3.20E-10	NAE1
2.637619048	6.56E-10	HSPD1
-2.636666667	1.28E-07	MAL
2.633809524	6.93E-09	GDI2
2.633571429	2.03E-11	TM9SF3
2.631190476	1.72E-05	IFI44
2.630952381	7.01E-11	REV1
2.630952381	1.86E-09	PNMA1
2.627857143	5.68E-10	RARS
2.627857143	4.28E-12	COPB1
2.625714286	2.40E-12	TRAM2
2.625238095	6.19E-10	SNRPB2
2.625	7.60E-09	CCNA2
-2.62452381	4.19E-06	RPS11
2.623333333	1.14E-06	PBK
2.623095238	8.01E-10	RPN2
2.62047619	2.28E-06	TMSB4X
2.620238095	4.98E-08	NEK7
2.618333333	1.03E-05	COLEC12
2.617142857	2.46E-09	SNW1
2.616428571	1.14E-07	ERBB2IP
2.616428571	5.88E-10	CNIH4
2.613571429	7.87E-11	CDK2AP1
-2.612142857	1.09E-05	SERPINF2
2.610238095	2.33E-08	MEF2A
2.608333333	7.88E-11	BTG3
2.608333333	1.99E-08	SLTM
2.608095238	3.57E-13	LDHA
2.607857143	7.41E-09	MFSD1
2.606666667	1.83E-13	METTL5
-2.605714286	0.001389119	SERPIND1
2.60547619	1.86E-11	TRAK2
-2.603571429	0.004914408	TTR
2.603095238	2.90E-06	RPS27L
-2.602380952	0.00226407	HAMP
2.601904762	5.98E-10	TAF2
2.600952381	1.56E-08	PANK3
2.600238095	1.39E-08	FBXL5
2.600238095	1.70E-12	MCTS1
-2.597142857	0.001592884	AOC1
2.590714286	1.18E-09	SKAP2
2.58952381	1.84E-06	SAP30
2.587857143	3.27E-07	TERF1
2.587619048	2.24E-08	ACTR10
2.58547619	9.03E-11	MRPL19
2.585238095	8.69E-10	MAGED1
2.585	4.54E-08	RAP1A
2.58452381	2.07E-06	SMC3
-2.583809524	0.000269903	FXYD2
2.583095238	4.62E-12	SMARCE1
-2.582142857	0.002775205	GC
2.581904762	1.81E-14	ATP2A2
2.580238095	2.66E-07	PAPSS2
2.58	1.68E-07	DDX39A
2.579047619	4.24E-10	RRP1B
2.579047619	1.02E-10	AP3S1
2.578095238	2.74E-13	GOLGA4
-2.577619048	3.77E-06	MAT1A
2.576666667	3.55E-09	IKBKAP
2.574761905	2.45E-08	ZNF721
2.572380952	1.00E-10	NUP54
2.571190476	4.82E-11	FTSJ2
2.57047619	8.84E-11	TMEM106B
-2.57	9.97E-10	CIDEB
2.568095238	3.57E-07	NRP1
2.565238095	6.11E-07	FGFR1
2.563333333	2.14E-07	VIM
2.560238095	2.45E-12	BRD8
2.558809524	1.29E-08	BAG2
2.558809524	1.46E-11	ARFGAP3
2.558571429	3.45E-07	DSE
2.557857143	4.86E-08	LRRC15
2.557619048	1.74E-05	IFI44L
2.556666667	3.28E-10	ZFR
2.555952381	8.35E-12	ARL1
2.555952381	1.50E-11	PDIA6
2.554761905	4.93E-11	MRPL13
2.552857143	8.07E-10	IMPA1
2.551904762	2.31E-09	PPP2R3C
2.551666667	1.18E-10	CLTC
-2.550238095	9.07E-06	SERPINA4
2.548809524	6.50E-05	PCMTD2
2.548333333	6.53E-08	RBM26
2.547380952	2.81E-06	RPS7
2.542619048	5.14E-07	LSM7
-2.542142857	0.007014885	AHSG
-2.541428571	0.000673822	RARRES2
2.54	5.04E-09	CSNK1A1
2.537619048	2.08E-06	SMC2
2.53452381	6.31E-11	NGRN
2.53452381	6.55E-11	RBM12
2.533333333	1.01E-12	TUBA1B
2.532857143	2.31E-06	RPL6
2.531190476	1.12E-07	PLK2
2.53	6.18E-09	SMNDC1
2.529047619	1.33E-12	JMJD6
2.526666667	6.25E-09	ARPC3
2.526428571	4.48E-08	DNMT1
2.525714286	1.48E-10	DPP8
2.525714286	2.52E-10	RAB2A
2.52547619	5.02E-07	HMGN1
2.524761905	5.24E-06	MSMO1
2.523333333	3.07E-12	PRKRA
-2.52	0.005199294	FGG
2.516904762	8.41E-13	LRRC47
2.515238095	5.39E-10	XRCC5
2.514285714	4.26E-08	CNBP
2.513809524	3.27E-12	RBPJ
-2.513095238	0.000118492	FGA
2.512380952	7.76E-08	CBLB
2.511904762	3.20E-08	PPT1
2.51	1.90E-07	TIMP1
2.509761905	1.47E-09	SYNCRIP
-2.507619048	4.62E-05	DDC
2.506904762	1.20E-06	ROCK1
2.50452381	4.96E-10	NOL11
2.504285714	1.08E-07	NCAPG
2.504047619	1.73E-11	CALU
2.503809524	3.23E-07	CENPU
2.503095238	2.37E-11	MRPS10
2.502857143	4.26E-08	SMC5
2.502142857	2.21E-11	SEC11A
2.501904762	9.32E-08	PICALM
2.49952381	4.33E-08	RRM2
2.49952381	2.53E-09	SAR1A
2.496666667	4.87E-12	TUBB
-2.495714286	1.00E-05	SLC22A7
2.495238095	1.86E-06	WLS
2.495	7.46E-07	GGH
2.49452381	2.96E-06	TMED5
2.494047619	1.05E-07	NFE2L2
2.492380952	2.39E-09	BIRC5
2.491904762	3.26E-09	MAP4K4
2.490238095	1.47E-10	GMFB
2.488809524	1.93E-09	ARPC2
2.487619048	1.03E-07	ITGB1BP1
2.487142857	3.63E-08	UPF3A
2.486904762	2.24E-12	HSPA5
2.486904762	1.10E-10	MTIF2
2.486190476	3.48E-10	VEZF1
2.485952381	9.03E-07	PRPS2
-2.484761905	0.000879097	F12
2.484047619	2.59E-08	TCF7L2
-2.483095238	0.007206223	IGLV1-44
2.482619048	2.37E-09	HNRNPK
2.482142857	5.93E-10	ARMCX1
2.480952381	1.01E-06	CAP1
2.479285714	0.000981943	CD36
2.478809524	2.17E-07	TMEM135
2.478571429	1.67E-13	ETFA
2.477857143	1.88E-08	UBR5
2.477142857	7.43E-06	YBX3
2.475952381	0.000201926	ARGLU1
2.475238095	2.18E-10	DBF4
2.475238095	3.18E-08	EEF1E1
2.474047619	3.30E-11	CEBPZ
2.471190476	8.88E-10	LMO4
2.470714286	4.43E-08	HNMT
2.463809524	1.14E-07	LRRFIP1
2.459761905	6.85E-10	PDS5A
2.45952381	9.60E-09	PDCD10
2.458571429	1.34E-09	UBE2E3
2.457619048	8.45E-12	TAX1BP1
2.456904762	3.76E-09	MAPK6
2.456666667	3.04E-09	ZMYM2
2.45452381	1.65E-11	EBAG9
2.453095238	3.45E-10	PPFIA1
2.452857143	2.67E-09	GBAS
2.452857143	3.26E-11	PRPF4B
2.452619048	9.41E-15	DYNLL1
2.452142857	6.24E-10	RALA
2.451904762	2.26E-07	SENP6
-2.451666667	0.001283122	SLC22A1
2.451666667	0.00018408	THBS2
2.450952381	7.66E-06	RPS24
2.450238095	2.57E-08	CHMP5
2.449761905	3.95E-09	DNTTIP2
2.44952381	2.41E-08	SUCLA2
2.446666667	4.08E-08	NCL
2.44452381	2.99E-13	FAM120A
2.441904762	4.91E-11	LAMC1
-2.440714286	1.14E-06	FTCD
2.440238095	5.59E-08	USP14
2.43952381	9.79E-12	DPY19L4
2.437619048	2.12E-10	CKS1B
-2.437142857	7.42E-07	PLG
2.436428571	6.17E-07	HSPH1
2.436428571	0.008416306	MAGEA6
2.43547619	5.02E-10	APP
-2.432619048	0.000118506	KRT18
2.432380952	1.97E-09	ICE1
2.43047619	0.00021144	RGS2
2.429761905	1.16E-07	ZEB2
2.428571429	8.07E-10	MRPL42
2.428571429	6.24E-10	YY1AP1
2.428095238	8.49E-13	FBXO11
2.426666667	2.39E-09	UCHL3
2.426666667	7.32E-08	ACTR6
-2.417380952	0.003003559	APCS
2.414761905	2.75E-07	ATP2B1
2.414761905	3.56E-08	COX6C
2.411190476	6.65E-08	ZBED5
2.407380952	3.88E-08	AASDHPPT
2.40547619	8.93E-11	MED1
2.405	0.000557319	PCOLCE2
-2.403571429	1.44E-05	AGXT
2.400714286	0.000191596	EOGT
2.400238095	3.70E-07	THAP9-AS1
2.397380952	1.87E-09	TUBB6
2.396666667	8.41E-10	PFDN2
2.396428571	0.000121454	LDHB
2.396190476	4.61E-07	NID2
2.396190476	3.22E-06	EDNRA
2.396190476	8.50E-09	GPX7
2.395952381	6.35E-10	PSME4
2.395714286	2.51E-08	PIK3CA
2.39547619	2.10E-10	AGPAT5
2.395238095	5.73E-08	ATP8B1
2.395	9.63E-05	SLC5A3
2.394761905	2.32E-07	SMAD1
2.394285714	2.04E-07	SACS
2.390952381	2.68E-10	EED
2.39047619	7.24E-13	SETD5
2.39047619	9.40E-08	SNAP23
-2.388333333	4.12E-06	CYP2C9
2.387857143	0.004609006	OMD
2.387380952	8.28E-11	NOL7
2.385952381	8.24E-05	BASP1
2.383571429	3.21E-09	FEM1B
2.383571429	4.40E-09	EXOC1
2.382619048	9.91E-06	RBM39
2.381904762	9.26E-07	KDELC1
2.381190476	5.16E-07	NDC80
-2.375	1.33E-05	CYP2A6
-2.37047619	3.15E-06	SLC22A8
2.37	3.83E-11	RAB13
2.369285714	5.25E-08	YWHAB
2.368809524	4.18E-09	NUP43
2.367380952	1.00E-07	LEPREL4
2.366428571	5.99E-06	ENTPD4
2.366190476	7.82E-07	TAF7
2.363809524	9.93E-08	HEXB
2.362857143	6.65E-08	UFL1
2.362619048	3.15E-07	MICU2
-2.36	1.93E-09	CD79A
-2.35952381	7.73E-05	BHMT2
2.359285714	3.49E-06	MBD2
2.358571429	1.36E-10	ZC3H13
-2.356190476	2.54E-07	C6
2.356190476	0.001524044	ALPL
2.35547619	6.34E-08	IARS2
-2.352380952	2.25E-06	GLYAT
-2.351904762	9.54E-07	SLC13A3
2.350714286	2.29E-07	UPF3B
2.35047619	2.11E-07	SLC39A8
2.349761905	2.56E-08	HS2ST1
2.349285714	0.004786235	GOLGA8A
2.346904762	3.03E-10	PDLIM5
2.344761905	1.03E-06	LPGAT1
2.343095238	7.07E-07	USP16
2.342380952	6.32E-10	CUL5
2.342380952	5.98E-06	LUC7L3
2.342380952	1.99E-06	SLC26A2
2.34	1.26E-08	HIGD1A
2.338571429	6.98E-09	MCM5
2.338333333	7.88E-05	PLA2G4A
2.337380952	2.62E-11	EMC7
2.336666667	8.98E-09	PGK1
2.335952381	9.03E-09	DROSHA
2.33547619	1.85E-05	DENND1B
-2.334047619	3.42E-09	C1orf115
2.332142857	4.74E-09	SPATS2L
2.331904762	9.95E-10	CASK
2.331190476	1.78E-09	GTPBP4
2.331190476	7.03E-11	VRK1
2.330952381	7.98E-08	PTPLB
2.33	2.26E-09	NR2C1
2.329761905	1.62E-09	SPAG9
2.329761905	2.83E-10	LARP7
2.328809524	3.08E-10	SPCS2
2.328809524	6.17E-12	MRPL9
2.328333333	3.39E-11	NDUFA6
2.328095238	1.75E-08	C5orf22
-2.328095238	1.37E-06	UPB1
-2.325952381	9.59E-05	ALDH4A1
2.325714286	2.85E-07	MXRA8
2.32547619	6.91E-10	RBM15
2.322857143	2.49E-09	API5
2.322619048	2.70E-11	GTF2A2
2.32047619	2.08E-07	ZNF160
2.318571429	9.74E-07	PPIB
2.317380952	0.000130255	QPCT
2.315952381	2.17E-09	STK38
2.31452381	5.54E-09	YARS
2.313809524	2.32E-05	OGFOD3
-2.313571429	0.002596531	TMEM176B
2.312619048	6.04E-09	UQCRC2
2.311190476	2.32E-09	VDAC1
2.311190476	0.000117833	BNIP3
2.311190476	1.96E-07	GBE1
2.31047619	2.20E-06	NRIP1
2.308333333	2.63E-09	GNL2
2.307619048	0.000256967	INHBA
2.306428571	4.05E-08	SOBP
2.305952381	6.99E-09	TBL1XR1
-2.305	4.67E-07	SERPINA5
2.304285714	1.89E-10	PSMD6
-2.303095238	8.64E-16	EPOR
-2.302380952	0.012145993	ASS1
2.300238095	1.74E-09	RMDN1
2.298333333	1.73E-05	LGALS3
2.298095238	3.80E-09	SSR3
2.297857143	2.83E-05	PAM
-2.296904762	1.93E-13	CDH1
2.295238095	1.49E-12	TXNL1
-2.292857143	5.09E-07	ADH6
2.292380952	1.23E-08	EMP3
2.291904762	1.62E-07	HNRNPA0
2.291428571	1.37E-10	COPB2
2.290238095	2.51E-10	VDAC3
2.288571429	3.31E-08	PEX2
2.287619048	9.94E-05	IL1R1
2.287619048	4.17E-11	GAPVD1
2.287619048	7.67E-09	SRI
2.287380952	1.65E-08	RYK
2.286428571	4.93E-07	FNTA
-2.284761905	9.56E-05	C7
2.284761905	4.70E-09	AMZ2
2.282857143	2.46E-07	KIAA0907
-2.282142857	1.69E-05	IGLL5
2.282142857	0.000584202	GPNMB
2.281428571	1.60E-07	ARL6IP1
-2.279285714	0.010271337	C3
2.278333333	6.64E-09	GOLGA5
2.278333333	1.01E-07	SLC33A1
2.276904762	4.43E-05	FANCL
2.274047619	1.12E-08	SKP2
2.272619048	3.32E-07	DLG5
2.27047619	3.45E-07	ARL8B
2.27	5.31E-08	EIF3H
-2.269761905	6.67E-05	MT1G
2.266666667	3.34E-09	PIK3C2A
2.263809524	7.31E-08	PPA1
2.263095238	7.99E-09	ATP5J
2.263095238	9.85E-09	RSU1
2.261904762	3.14E-06	CCNB1
2.261666667	2.42E-09	ATP5E
-2.256904762	8.22E-05	FCN3
2.251904762	1.81E-08	ACLY
2.251190476	4.97E-08	TMF1
2.250714286	2.03E-05	2-Sep
2.249047619	1.11E-11	CNOT7
2.248809524	2.97E-09	NFU1
2.246666667	1.35E-11	HNRNPAB
-2.246666667	9.11E-10	NPHS2
2.246428571	4.49E-07	CDKN1B
-2.245	4.70E-07	UGT2B28
2.244047619	1.61E-10	GTF2H5
2.241904762	5.13E-07	ABI1
2.241428571	2.36E-06	TSPAN3
2.240952381	9.94E-08	CELF1
2.24047619	2.21E-07	PTPN12
2.24047619	4.56E-06	KRIT1
-2.238095238	8.48E-07	PROC
2.237142857	1.09E-10	NANS
2.236904762	6.65E-09	LEPRE1
-2.236666667	1.53E-07	SLC17A3
2.23547619	8.07E-07	DONSON
2.23547619	6.38E-12	UBE2L3
2.233571429	1.36E-10	COX7A2
2.233095238	2.74E-08	CPNE3
-2.232857143	8.06E-07	CYP4F3
2.231904762	3.00E-05	LEF1
2.231666667	2.79E-10	EXOSC10
-2.230714286	0.005592809	AGT
2.228571429	4.84E-08	SKP1
2.228095238	6.51E-11	BFAR
2.228095238	6.65E-10	PAK1IP1
2.227857143	8.44E-08	ID3
2.226428571	3.16E-08	BUB1B
-2.226428571	2.73E-05	MS4A1
-2.224047619	0.000757749	ITIH4
2.224047619	4.69E-06	PNRC2
2.224047619	3.54E-10	SERBP1
2.223809524	1.70E-06	SREK1
2.223571429	5.24E-10	LRRC59
2.222857143	4.86E-11	GTF2H1
2.221666667	2.41E-08	COMMD8
2.220714286	2.33E-06	TMEM123
2.21952381	1.57E-06	CLDND1
2.219285714	2.23E-12	PSMD11
2.218809524	9.71E-09	GNG11
2.218095238	3.42E-12	LAPTM4A
2.217380952	2.52E-08	ACVR1
2.215952381	5.08E-10	FEZ2
2.215714286	2.55E-09	MED13
2.215	3.71E-14	PPP1R8
2.21452381	1.40E-05	CD9
2.213571429	8.60E-08	ARL3
-2.213095238	5.45E-11	CYP4A11
-2.212857143	0.023673993	TF
2.20952381	9.58E-10	ANXA2P2
2.207619048	3.50E-05	MBNL1
2.206904762	1.89E-06	PCOLCE
-2.206428571	1.76E-07	CRYL1
2.206190476	1.53E-07	PRR11
2.20547619	3.78E-11	PAIP1
2.204285714	2.26E-07	PIKFYVE
2.203809524	7.11E-09	SMURF2
2.203333333	9.90E-06	LAP3
2.202857143	4.76E-10	MTX2
2.202619048	1.80E-07	ARID4B
2.201666667	1.66E-07	GOLM1
2.201666667	1.93E-13	RAE1
-2.2	3.15E-07	CHIT1
2.198809524	6.11E-08	AP5M1
2.198571429	5.51E-07	HMGB1
2.198333333	0.000563032	MYO6
2.196190476	6.28E-11	PSMD4
2.194047619	5.79E-06	MAP4K3
2.193571429	5.34E-09	SUV420H1
2.193095238	2.82E-09	RFC4
2.192380952	4.36E-08	SLC30A9
2.191904762	6.79E-05	EIF5A
-2.190714286	3.30E-09	GCHFR
-2.190238095	5.36E-05	CDH16
2.19	3.60E-06	ATR
2.188571429	5.56E-06	AMMECR1
2.188095238	9.33E-08	DNAJC2
2.187619048	1.75E-10	SHFM1
-2.187142857	0.002555927	ANG
2.186904762	1.00E-08	SRPRB
2.186904762	3.11E-10	RAPGEF2
-2.186428571	5.67E-13	LHPP
2.185	0.010352162	FBN2
2.185	1.54E-08	DHX29
-2.184761905	2.08E-05	ALDH8A1
2.183809524	1.62E-07	SHOC2
-2.182142857	7.45E-10	CYP17A1
2.181904762	2.01E-06	ARPC5
2.179285714	2.73E-07	WIPF1
2.178571429	2.04E-06	ZFYVE16
2.178333333	1.68E-10	EXTL2
2.178333333	6.15E-06	MAP2K4
2.177142857	2.13E-09	ATP5O
2.175952381	5.95E-10	RCN2
2.175952381	7.00E-08	NOC3L
2.175	3.03E-09	ENO1
2.173809524	1.46E-06	WAC
2.170238095	0.000614364	PTPRD
2.166666667	6.98E-10	AHCYL1
2.163809524	2.36E-10	YBX1
2.163095238	5.87E-07	CTR9
2.162857143	3.04E-08	GINS1
-2.161904762	4.01E-12	MUC5AC
2.161190476	3.30E-12	PSMD2
2.16047619	0.001388602	SRGN
2.159761905	9.62E-08	KLHL2
2.159761905	2.00E-08	TSNAX
2.158809524	4.13E-08	MRC2
2.158571429	2.33E-08	CFDP1
2.157142857	1.55E-07	ANXA7
2.157142857	1.02E-08	HDDC2
2.156666667	2.13E-13	NMT1
-2.156666667	1.16E-07	P2RX5
2.156190476	7.98E-12	PSMB4
2.156190476	6.90E-07	CD164
-2.155714286	2.02E-11	A1CF
2.155238095	2.20E-09	SSB
2.15452381	4.36E-06	SGCE
2.154285714	4.27E-05	TNFAIP6
2.154047619	1.85E-09	C1D
2.154047619	1.92E-10	HSPE1
2.153809524	4.14E-08	KIAA1033
2.149285714	7.43E-07	MACF1
2.149047619	7.62E-10	SH3GLB1
2.148571429	7.00E-06	WISP1
-2.146666667	0.001100434	CYP1A2
2.146428571	1.36E-05	CDK1
2.145952381	1.78E-09	GSTA4
2.145714286	1.89E-10	HNRNPD
-2.145238095	2.62E-05	ALDH1L1
2.144047619	4.90E-08	NCOA4
2.143571429	2.77E-05	ZNF638
2.139761905	3.52E-07	RRBP1
-2.139761905	2.01E-05	CD52
2.139285714	0.00010335	TTC19
2.139047619	7.16E-10	MTMR2
2.138333333	6.35E-10	RANBP1
2.137380952	6.77E-07	KIFAP3
2.137380952	7.55E-11	RAB5A
2.137142857	1.22E-09	DHX40
2.136904762	1.18E-08	IMMT
2.136190476	4.88E-10	EIF2S1
2.135952381	4.77E-06	BUB1
2.135714286	9.17E-07	ASPH
2.134285714	1.75E-07	SCP2
2.133333333	3.41E-07	COL4A2
2.133095238	3.84E-06	ZBTB1
2.132857143	2.51E-08	CTNNAL1
2.132857143	4.89E-06	ECT2
2.130952381	1.58E-12	SNRPD3
2.13	5.07E-09	DUSP7
2.129761905	6.87E-10	HN1
-2.12547619	0.002931345	DCXR
2.124285714	8.72E-07	REXO2
-2.124285714	0.000154115	CFB
2.124285714	7.35E-06	MCAM
2.124285714	1.96E-12	EMC1
2.123333333	5.21E-07	PJA2
-2.123333333	0.020250341	IGKC
2.122619048	8.36E-08	GNAQ
-2.120952381	3.35E-05	G6PC
-2.120714286	3.02E-14	SLC6A13
2.119761905	1.14E-05	IER5
2.119285714	1.05E-05	RANBP2
2.119285714	1.20E-10	TROVE2
2.117380952	1.18E-09	ACTL6A
-2.117142857	0.000424988	CCL19
2.117142857	2.97E-10	ASXL2
2.116904762	1.28E-13	CDC27
2.116666667	4.29E-05	DDIT4
2.116190476	1.11E-08	EIF4E2
2.115952381	5.16E-08	RANBP6
-2.115952381	4.89E-05	QPRT
2.11547619	9.84E-06	VPS13C
2.115238095	2.84E-10	NUP85
2.115	8.08E-08	COX7B
2.113809524	1.51E-08	LMNA
2.113571429	3.27E-10	SLC30A1
2.111428571	0.001367906	PDZRN3
-2.111190476	6.19E-11	ACAP1
2.110714286	3.68E-08	FEN1
2.110714286	5.79E-08	CHCHD3
2.11	5.44E-08	DDX50
2.10952381	6.33E-09	CMTM6
2.108571429	1.77E-05	PTEN
2.107857143	3.02E-08	POP4
2.107380952	1.03E-11	PSMC5
2.107142857	2.38E-08	NSL1
-2.106666667	1.97E-12	PRB1
2.105952381	5.02E-07	TPM4
-2.104761905	0.000155627	GNMT
-2.10452381	4.44E-11	SLC9A3R1
2.104285714	2.29E-08	PHF3
-2.104285714	1.19E-07	PRODH2
2.104285714	2.81E-07	PUS7
-2.103809524	1.27E-06	MAOB
2.101904762	1.44E-05	PLSCR1
2.101190476	1.64E-09	PSMA1
2.101190476	5.65E-10	PIN4
2.101190476	2.21E-07	ATXN1
2.101190476	8.26E-09	YME1L1
2.100952381	5.56E-07	CD93
2.09952381	4.14E-11	PWP1
2.097619048	7.38E-10	RHEB
2.097619048	1.35E-08	NUDT1
2.095714286	1.32E-07	CD99
2.095	6.00E-05	MSH2
2.092142857	2.59E-12	YWHAH
2.092142857	5.33E-09	MED17
-2.091666667	4.36E-08	KCNJ1
2.091428571	6.60E-06	MAP4K5
2.090714286	2.94E-11	SEC13
2.090238095	6.83E-11	PSMD7
2.09	2.80E-09	CCDC59
2.08952381	5.75E-11	LAMTOR3
2.089047619	2.89E-06	TUBGCP3
2.088809524	4.26E-07	DLGAP5
-2.087619048	1.76E-11	CYP11B2
-2.086428571	1.12E-12	HPSE2
2.086190476	4.13E-07	RPL36AL
2.085714286	5.05E-09	RCOR1
-2.08452381	3.05E-07	OGDHL
2.084047619	5.05E-08	BUB3
2.083571429	1.00E-08	GRSF1
-2.083095238	2.20E-06	HGFAC
-2.080714286	0.001878889	PON3
2.080238095	5.62E-06	MDFIC
2.078809524	2.18E-07	UNC50
2.078571429	1.51E-09	CCT4
2.078095238	5.81E-07	NBPF1
-2.076190476	1.81E-05	ACOX2
2.07547619	1.17E-05	TIMM13
2.074761905	0.004212614	COL10A1
2.074761905	0.042685604	PTPRZ1
2.074047619	5.98E-09	MKL2
2.074047619	3.89E-08	PLXNA1
2.072619048	2.73E-09	SLC35A5
2.072619048	1.74E-06	MST4
2.072619048	1.57E-10	TM2D1
2.070714286	1.12E-07	NEMF
2.070714286	6.26E-06	GPC4
2.06952381	5.88E-07	PCNP
2.069285714	2.38E-09	GNB1
2.069047619	9.50E-06	SMS
-2.068333333	1.91E-06	LSR
2.067857143	8.76E-07	TFRC
2.06547619	1.06E-09	MAPK1
2.064761905	3.48E-07	CLNS1A
2.064761905	8.68E-11	HSP90AB1
-2.063809524	3.37E-14	SOX10
-2.062142857	0.003093927	ITIH3
2.060952381	5.86E-09	ADAR
-2.060714286	0.002982914	ITIH1
2.059285714	1.18E-07	RP11-403P17.4
2.058809524	8.02E-10	CHIC2
-2.058333333	2.82E-07	IGFALS
-2.056904762	0.003029409	SLC3A1
2.055714286	4.71E-10	PSMB1
2.055	1.31E-06	LTBP1
2.054761905	6.24E-08	TRO
-2.052380952	6.36E-06	RDH16
2.052142857	1.59E-12	PARK7
2.051666667	5.01E-08	H2AFY
-2.050952381	1.40E-07	SLC10A1
2.049285714	2.08E-05	CAV1
2.047857143	1.45E-09	TMEM165
2.047619048	3.89E-08	DBT
2.047619048	3.61E-10	UBE2N
2.047380952	9.04E-10	BUD31
2.047380952	1.01E-11	NRD1
2.047142857	1.25E-05	RPL11
2.046428571	8.75E-06	CENPF
2.046428571	7.22E-06	TMSB10
-2.045714286	1.34E-08	DAO
2.045	6.11E-08	CD47
2.044761905	1.29E-10	FBXW12
2.044285714	1.53E-08	TM9SF2
2.043095238	0.000755285	STAT1
2.043095238	3.24E-08	AKAP9
2.042619048	3.68E-07	TOPBP1
-2.039761905	2.13E-06	SLC38A3
2.036666667	1.14E-12	HMGXB4
2.036190476	3.67E-05	PKM
2.03547619	7.06E-09	MELK
2.032857143	9.71E-05	FZD6
2.032142857	5.14E-11	ERH
-2.031428571	1.03E-12	ERVH-6
-2.02952381	2.80E-09	AQP9
-2.029047619	5.93E-10	SLC6A12
2.028571429	1.08E-07	RBBP8
2.027857143	7.38E-08	RASA1
-2.027857143	8.12E-06	TM4SF4
2.027380952	0.051835229	COL2A1
-2.026904762	2.90E-08	FAIM3
2.026904762	3.20E-13	PSMD13
-2.025238095	2.27E-06	C8B
2.025	1.31E-06	MYC
2.02452381	3.02E-09	ZCCHC14
2.024285714	4.47E-08	PRPF4
2.024047619	1.24E-06	SACM1L
2.023571429	1.79E-09	GTF2B
-2.022142857	2.11E-07	EPHX2
2.020952381	1.62E-09	MGAT2
-2.020238095	1.76E-10	AP1M2
2.020238095	3.76E-10	LTN1
2.018333333	2.02E-07	ACAP2
2.015238095	3.86E-08	CHD8
2.013571429	5.66E-05	LBR
2.012619048	0.002411574	LOXL1
-2.012619048	1.98E-12	SYT2
2.012380952	4.01E-06	RCN3
2.012380952	0.002487287	ANGPT1
2.012142857	0.000342238	MS4A4A
2.011666667	4.72E-06	SMARCA2
2.011190476	1.30E-05	DCP2
-2.01047619	1.86E-06	SLC7A9
2.010238095	6.99E-06	NFIB
2.009047619	7.42E-08	C5orf15
-2.009047619	5.74E-09	CPN2
2.008809524	1.80E-08	MRPL20
2.008095238	1.05E-08	S100A10
-2.007857143	6.10E-11	CYP4F12
2.007619048	6.81E-10	FOXJ3
2.007142857	9.33E-10	SMARCC1
2.006904762	2.38E-06	WNT5A
2.005714286	4.89E-10	RNF139
2.005238095	6.24E-10	BCL10
2.004285714	0.039747347	COMP
-2.004047619	4.19E-06	CYP2A7
-2.003571429	9.35E-06	PIPOX
2.000952381	3.62E-06	AIDA
2.00047619	3.37E-06	PPIP5K2
1.999761905	2.23E-09	RAC1
1.99952381	1.31E-05	ATP6V1C1
-1.998095238	8.07E-11	MYL10
1.998095238	5.07E-10	PSMC1
-1.997619048	8.76E-14	FXYD3
-1.997619048	1.00E-10	CDHR5
1.996666667	0.000531097	TYROBP
-1.996428571	8.11E-06	PLAC8
1.995952381	5.13E-09	CCDC90B
-1.995714286	8.26E-06	H3F3A
1.99547619	3.50E-07	EXOSC8
1.99452381	2.56E-08	PTS
-1.994047619	0.000272076	PON1
1.992857143	8.19E-09	TRIP12
-1.992380952	0.004654165	HSD17B6
1.991904762	1.67E-10	CNPY2
-1.991666667	5.96E-09	CYP4F2
-1.991666667	0.000367828	G0S2
1.991428571	3.12E-07	BGN
1.991428571	5.02E-06	RPAP3
-1.991190476	5.00E-09	SIGIRR
1.990238095	0.004365829	NCAM1
1.99	8.95E-11	ALG5
1.98952381	7.84E-10	SSR2
1.986428571	1.60E-09	DCAF6
-1.985714286	0.001092215	BBOX1
-1.985	5.64E-15	ATP2B3
1.984761905	4.96E-09	PSMC3
1.984047619	9.13E-06	JAK1
-1.983333333	2.10E-15	CCL25
1.982619048	1.06E-08	FAM114A1
1.981666667	2.17E-05	DTL
-1.98047619	8.91E-08	LGALS2
1.980238095	4.57E-09	S100A11
1.979761905	0.004982565	GAS1
1.978809524	4.77E-08	KIF20A
1.977857143	8.52E-10	NUP37
1.977619048	9.13E-08	MPRIP
1.977619048	9.25E-08	NUP155
1.977380952	1.73E-07	PABPC3
1.975238095	1.48E-09	ARFGEF2
1.975	9.15E-08	SEL1L
1.974761905	0.000109605	RGCC
1.97452381	9.56E-06	CANX
1.974285714	1.57E-10	TMEM14A
1.974285714	7.00E-11	RDH11
1.972619048	3.03E-07	WAPAL
1.972142857	5.80E-08	SRRM1
1.971904762	1.08E-05	DESI2
1.970952381	7.63E-09	VPS45
1.970714286	9.14E-07	DNM1L
1.970238095	9.55E-07	NETO2
1.970238095	2.29E-09	FBXO28
1.970238095	2.20E-09	KLF6
1.969761905	5.10E-06	PABPC1
1.96952381	9.25E-07	EMILIN1
-1.968809524	1.49E-13	IL2RA
1.968571429	4.19E-11	PSMB7
1.967380952	1.63E-06	GLG1
-1.967142857	7.25E-07	COLEC11
1.965952381	2.37E-09	ATP10D
1.965714286	2.39E-05	TOB1
1.965238095	2.81E-10	RABGAP1L
-1.964047619	3.06E-05	KHK
-1.963809524	1.21E-14	STAB2
1.961666667	9.35E-11	LARP1
-1.960714286	4.39E-12	PAX8
1.960714286	5.06E-06	H1F0
1.96	2.69E-07	GALNT7
1.959761905	8.44E-09	CCT5
1.958809524	1.03E-10	SHCBP1
1.957619048	3.87E-11	CHD9
1.956428571	7.50E-08	NUP50
1.956428571	2.71E-09	CETN2
1.956190476	1.20E-08	TAB2
1.955714286	2.71E-08	ETF1
1.95547619	5.67E-09	NDUFA4
1.955238095	4.43E-05	CHN1
1.955238095	5.90E-10	VAPA
1.955238095	8.18E-11	PSMA7
1.951904762	5.50E-07	NUP160
-1.951428571	4.75E-05	AKR7A3
-1.951190476	4.87E-14	ZNF747
1.950714286	1.38E-06	PPP1R2
1.94952381	5.90E-09	PKD2
1.94952381	1.20E-10	DYNLT1
1.948571429	0.001229121	FKBP11
-1.948333333	0.001346252	TST
-1.948095238	6.66E-13	FCRL2
1.947380952	1.22E-06	PRSS23
-1.945714286	0.000374552	LECT2
1.94547619	1.19E-07	RAB21
1.94547619	2.96E-08	SMARCA5
-1.944285714	8.07E-11	AC007389.3
1.943809524	4.21E-12	MED13L
-1.943809524	8.73E-08	GJB1
1.943809524	3.32E-06	MAN2A1
1.943333333	3.22E-05	TFDP1
-1.941666667	4.44E-06	HABP2
-1.941666667	0.000691384	MT1H
1.941428571	1.80E-10	C1orf174
1.941428571	0.006059686	FGFR3
1.941428571	1.67E-07	MRPS28
-1.941190476	4.66E-06	SLC22A18
1.940952381	3.24E-08	GOLGA7
1.940238095	9.66E-10	MEAF6
1.939761905	4.61E-06	CACYBP
-1.93952381	6.75E-14	RP11-10N23.4
1.93952381	0.000132923	ACADM
1.939047619	1.87E-07	SRSF10
1.939047619	0.007955312	NPTX2
-1.938571429	0.003111793	SLC27A5
-1.938571429	3.29E-05	CETP
-1.938095238	0.000114289	ECHDC3
1.936904762	4.34E-09	TMEM14B
1.934285714	9.57E-06	EZH2
1.933571429	1.64E-05	MAF
1.932857143	0.000194594	FNBP1L
1.932142857	9.88E-07	CDKN2C
1.930714286	4.60E-08	DAP3
1.93	0.000141014	ASNS
-1.93	9.88E-14	RGS14
1.929285714	1.92E-12	DNAJA2
-1.929047619	1.30E-09	ETNK2
1.927857143	1.43E-08	BARD1
1.927857143	4.24E-08	UBE2B
1.927142857	1.80E-08	ATP5G2
1.926666667	2.32E-07	IFT57
1.925238095	2.82E-05	UBP1
1.925238095	2.05E-06	TBPL1
-1.925	1.71E-11	C3orf36
-1.923333333	7.17E-05	ASGR2
-1.922619048	0.000131488	ADH1A
1.921666667	9.37E-11	THUMPD1
-1.921428571	2.70E-06	CLDN10
-1.921428571	4.60E-13	FOXN3
1.920714286	1.33E-07	SPAST
1.920238095	1.05E-06	BAZ1A
-1.919761905	3.06E-06	CR2
-1.919285714	2.59E-14	SFTPB
1.919047619	3.80E-09	PXDN
-1.917857143	6.18E-10	FOXA2
1.917857143	7.09E-08	TUBB3
1.917619048	3.30E-06	MCL1
1.917380952	3.05E-07	MTF2
1.917142857	0.000207552	PNISR
1.916904762	2.10E-10	PSMD1
1.916428571	3.91E-12	TUBA1C
-1.916428571	3.77E-08	SLC22A11
1.91452381	1.64E-07	SPATA5L1
1.914285714	7.29E-12	BRD7
1.913095238	6.15E-08	BZW2
-1.912857143	4.56E-13	RHOH
1.912619048	1.58E-08	UFD1L
1.912380952	6.53E-07	TMEM194A
1.909761905	3.08E-13	CD63
1.908809524	6.96E-10	DNAJC9
-1.908333333	2.16E-08	HNF1B
1.908333333	2.08E-05	FKBP10
-1.907857143	9.69E-05	ADH1C
1.907619048	1.62E-07	PHB
1.907619048	3.51E-05	TUSC3
1.906904762	3.04E-07	SKIV2L2
-1.906428571	5.49E-14	LINC00652
1.905	1.55E-07	TM2D3
1.904761905	9.24E-07	ANKRD46
-1.903571429	1.29E-08	HDHD3
1.903333333	9.47E-11	CREBBP
1.903333333	3.23E-07	ATP6V1D
1.902619048	2.61E-08	TMED10
1.90047619	4.35E-07	PMS1
-1.899761905	1.67E-13	LIME1
1.898333333	3.12E-05	OSTM1
1.897857143	4.84E-08	FUS
1.897380952	1.33E-06	RBBP4
1.896428571	4.73E-07	AK1
-1.895952381	2.98E-11	PLA2G2D
-1.895	0.000969639	EPHX1
1.894761905	2.54E-08	DCUN1D4
1.894285714	2.65E-07	BECN1
1.894285714	3.97E-07	NMD3
-1.893095238	3.46E-05	HSD11B1
1.892380952	1.09E-06	FAM13B
1.892142857	3.26E-11	CDC123
1.892142857	5.82E-09	ZNF12
1.890952381	0.000139866	EIF2S3
1.89047619	8.13E-09	SHC1
1.890238095	8.81E-11	MRFAP1L1
1.890238095	1.13E-09	CNOT2
-1.89	2.18E-09	CLEC4M
1.889285714	6.08E-08	MAPK1IP1L
1.889047619	2.17E-09	CUX1
1.888809524	2.02E-08	PAPSS1
-1.886904762	7.45E-14	MLXIPL
1.885952381	3.08E-07	INSIG2
-1.885238095	0.000569023	APOB
1.885238095	2.43E-05	CEP55
1.883809524	8.11E-08	RAB14
1.883333333	1.35E-10	DHX9
1.883333333	6.17E-05	KDM3A
1.882857143	3.94E-09	NUP107
1.882619048	3.29E-07	HDAC1
-1.882380952	0.002647977	APOC1
1.881428571	1.16E-08	MZT2B
-1.880952381	1.00E-07	DHRS3
1.880714286	5.50E-06	NACA
-1.880238095	0.000111283	CPS1
-1.87952381	0.001399309	SLC47A1
1.879047619	9.90E-08	SPCS3
1.876904762	1.10E-06	JMJD1C
1.876666667	0.005633011	GBP1
1.876190476	2.21E-05	OSBPL9
-1.875714286	3.72E-11	GLP1R
1.875	3.86E-07	SMAP1
1.875	9.12E-09	PAK2
-1.874761905	1.12E-10	AOX1
1.874047619	5.92E-08	LPCAT1
1.873809524	5.27E-07	PSMG1
1.873333333	0.003561971	LIMCH1
1.872619048	1.99E-08	BET1
-1.872380952	3.81E-05	RGN
1.872142857	0.005119243	PDGFRL
1.871666667	8.05E-12	AP2M1
1.871666667	5.56E-09	UBR7
1.871190476	1.17E-07	NUDT21
1.870952381	3.38E-08	PPP2CB
-1.86952381	0.001346243	CPB2
1.869047619	9.28E-06	SRSF7
-1.869047619	1.35E-13	FOXN1
1.867380952	0.00061914	LY96
1.867142857	0.000148468	RGS10
1.866190476	7.69E-07	TMEM50A
1.865952381	2.06E-07	HNRNPC
-1.86547619	2.63E-12	SPIB
1.86452381	2.56E-09	VGLL4
-1.86452381	2.95E-09	TSPAN1
1.863333333	6.29E-10	GCN1L1
1.863095238	9.78E-07	TAF1D
-1.861666667	1.23E-07	CCR7
1.861190476	6.73E-08	NCK1
1.86047619	7.10E-08	GNPAT
-1.85952381	1.22E-13	PIGR
-1.85952381	2.08E-11	HMX1
1.858809524	2.24E-07	TPX2
1.858571429	9.90E-09	MRPL22
-1.857619048	2.07E-08	KLK1
1.857380952	1.10E-07	SLC35E1
1.856904762	2.99E-05	TRIB2
-1.856666667	7.36E-07	SERPINA6
-1.85547619	0.010378773	C8G
1.855238095	3.31E-06	TIA1
1.85452381	2.27E-10	SAE1
1.854285714	7.38E-06	DMTF1
1.851190476	1.76E-06	C2CD5
1.850238095	7.01E-08	NCBP2
-1.84952381	0.004729314	SERPING1
1.84952381	2.89E-07	TLK1
1.848809524	1.31E-08	SLC16A1
1.848571429	2.30E-05	USP25
1.847142857	1.04E-07	CSGALNACT2
1.847142857	1.06E-05	PTPN13
1.846428571	0.002508803	SMYD3
-1.846428571	5.88E-12	CHRM5
-1.846190476	9.60E-08	CLCNKB
-1.845	3.64E-09	ACSM5
1.844285714	2.07E-07	BCL6
1.844285714	3.12E-06	SLC35A1
1.843333333	4.87E-07	ZNF330
-1.843095238	1.27E-07	KLRB1
-1.841666667	2.84E-05	HPN
1.841428571	1.65E-08	ARHGEF12
1.841428571	2.14E-06	HIST1H2AC
1.841428571	5.32E-09	LSM1
1.840952381	3.54E-10	MRPL17
-1.840952381	7.75E-08	EPS8L2
1.840952381	1.70E-06	UGP2
-1.840238095	0.000114957	HSD11B2
1.839761905	1.44E-09	GTF3C3
1.83952381	0.008962402	RGS1
1.838571429	3.19E-07	RAP2B
1.838333333	2.92E-06	DERA
1.837857143	1.11E-06	EHBP1
-1.837380952	1.74E-15	SKAP1
-1.837142857	5.30E-06	CYP27A1
1.836190476	4.16E-06	MTA1
-1.835238095	4.29E-11	TMPRSS6
-1.834761905	1.79E-08	GPD1
1.833571429	3.61E-05	PFKP
-1.833333333	0.00041513	PTGDS
1.833333333	1.52E-08	FASTKD3
-1.833095238	3.28E-12	ALPP
-1.832619048	2.00E-14	ALOX15B
1.832142857	1.79E-06	C5orf28
1.831904762	0.022187368	MGP
1.831428571	2.22E-08	TXNRD1
1.831190476	2.36E-06	PXDC1
-1.83047619	5.88E-09	IVD
1.829285714	3.74E-08	CCNB2
-1.829047619	1.37E-07	ST6GAL1
1.828095238	9.00E-08	PLOD1
-1.827857143	0.00120229	GAMT
1.826904762	1.20E-08	ATP9A
1.826666667	0.011454867	SERPINF1
1.826666667	4.24E-07	ZNF611
1.825952381	2.31E-09	ERP44
1.825952381	6.29E-08	DYNC1LI1
-1.825714286	8.94E-14	CRTC1
1.825	5.05E-08	TMEM59
1.825	9.95E-08	EIF5
1.823571429	7.82E-07	SRSF6
1.823571429	1.62E-07	KIF2C
1.823571429	4.44E-08	FIP1L1
1.822857143	1.26E-06	XPNPEP1
1.822619048	3.22E-09	RHOA
1.822619048	0.003837123	OLFML3
1.822619048	0.002464319	FAP
1.821428571	6.45E-09	NDUFA8
1.820238095	1.76E-07	NONO
-1.819761905	0.001061177	LIPC
1.819047619	3.45E-07	C12orf5
-1.818809524	7.60E-05	HPR
-1.818571429	1.55E-12	NAAA
-1.817142857	0.002904587	ASGR1
-1.815952381	8.09E-07	TM7SF2
1.81452381	3.40E-07	EIF3B
-1.813571429	4.37E-10	HLA-DOB
1.812857143	0.000197289	IGF2BP3
-1.812619048	1.54E-10	SLAMF7
1.812380952	5.42E-09	ATP13A3
-1.812380952	2.10E-12	SLC4A1
1.812142857	2.08E-05	RPL22
1.811904762	4.28E-10	RTF1
-1.811190476	7.32E-12	PRB3
1.810952381	6.03E-08	MYL6B
-1.810952381	4.86E-06	CD2
-1.810714286	5.95E-16	SEMA4A
-1.810714286	2.08E-12	NOX1
1.810238095	3.42E-10	COIL
1.80952381	8.06E-07	RABGGTB
1.809047619	2.02E-10	C11orf73
-1.809047619	2.00E-07	MST1
1.808809524	8.70E-09	IL13RA1
1.808333333	9.20E-09	RTN3
1.808095238	1.33E-07	IL10RB
1.808095238	1.11E-09	DIMT1
-1.807380952	2.64E-07	CRYAA
-1.806666667	2.15E-05	GZMK
-1.806428571	3.53E-09	GLS2
1.80547619	2.57E-10	SLC9A6
-1.80547619	1.05E-11	CASR
1.805238095	7.61E-09	8-Sep
1.805	3.53E-06	GSN
1.804761905	1.29E-09	DNAJC7
1.804285714	2.55E-06	UBE2J1
1.804047619	2.35E-05	CEP350
-1.804047619	6.60E-07	TM4SF5
1.803333333	2.70E-08	ISG20L2
-1.802619048	2.79E-06	GLDC
1.802380952	9.90E-06	FAM50A
-1.802142857	0.025941454	CLU
1.801428571	1.26E-05	CSPG4
1.8	2.78E-07	MYO1D
1.8	5.64E-09	RWDD3
1.799761905	0.000780405	IRS1
1.79952381	0.00016084	RCAN1
1.798809524	5.70E-12	MYL6
-1.797857143	8.96E-10	SEMA6A
-1.796904762	0.001509579	MT1F
1.795952381	1.38E-07	STXBP3
1.795714286	6.82E-10	GMPS
1.795	6.91E-09	TMED3
1.794761905	3.69E-08	ZBTB11
1.794285714	4.24E-07	TMEM251
1.794285714	2.23E-08	MRPL35
1.794047619	6.17E-06	WIPI1
-1.793333333	2.21E-10	DENND1C
1.793095238	3.94E-08	FASTKD1
-1.792380952	6.81E-09	PROZ
-1.791666667	5.47E-12	TP63
-1.791428571	2.02E-12	FOXH1
-1.791428571	8.01E-14	BEST2
1.790952381	1.91E-06	HOXC6
1.790952381	8.23E-10	SRRT
1.790714286	6.50E-06	DNAJB4
-1.79047619	2.71E-12	HHLA1
1.789285714	1.78E-05	NSA2
1.788809524	1.15E-05	SARAF
-1.788809524	3.14E-13	NAT2
1.788809524	4.17E-07	ATF1
1.788333333	5.72E-07	SLC7A1
-1.788095238	1.19E-16	FLOT2
-1.787857143	4.95E-05	HYAL1
1.786666667	1.16E-05	KIAA1109
-1.78547619	6.85E-14	ATXN2L
-1.785238095	6.92E-14	GPR52
1.784761905	1.11E-07	SERP1
1.783809524	0.000165856	PDGFD
1.783571429	6.95E-09	C14orf2
1.783333333	2.95E-07	PREPL
1.783095238	1.91E-07	POFUT2
-1.782857143	3.23E-14	SH3BP1
1.782619048	4.40E-09	ARFIP1
1.782380952	1.75E-06	ATIC
1.782142857	2.39E-05	RPS25
1.781904762	1.77E-07	ACP1
1.781666667	1.83E-07	DDX46
1.781190476	5.72E-07	TMEM30A
1.781190476	7.11E-08	LARS
1.780952381	3.21E-08	C1orf27
1.779047619	4.64E-07	RPN1
1.778809524	5.74E-10	PSMB5
1.777619048	2.06E-10	BANF1
1.776428571	7.71E-09	NCKAP1
1.776190476	1.57E-05	KDELR3
1.775952381	7.28E-07	LRRC1
1.775714286	7.15E-07	ZNF302
1.775	2.58E-11	SPOP
1.773333333	1.07E-08	IFT20
1.772857143	2.28E-06	ADAMTS5
-1.772619048	3.67E-12	ADTRP
1.772619048	2.86E-06	ETNK1
1.772142857	5.48E-08	VTI1B
-1.772142857	1.00E-07	RAMP3
1.771904762	3.00E-05	RPL31
1.771666667	5.01E-09	PDHX
1.771190476	0.000144577	PDIA4
-1.770952381	5.70E-07	RAB17
1.77	3.45E-06	DDR2
-1.77	7.55E-08	HGD
1.77	0.000152318	N4BP2L2
-1.769761905	3.88E-12	REG1P
1.766428571	2.15E-07	MRPS17
1.766428571	3.58E-08	USP47
-1.766428571	2.46E-12	PPP2R2B
-1.765	1.37E-11	PRB4
1.764761905	7.55E-09	TOP1
1.764761905	5.43E-08	LRP12
-1.76452381	1.94E-14	GDPD2
1.764285714	0.000312853	LRRC17
-1.763809524	1.52E-14	RAPGEF3
-1.762857143	2.15E-08	PKLR
1.762857143	5.85E-05	RB1
1.762380952	1.47E-08	SUPT16H
1.761904762	1.56E-05	SAC3D1
1.761190476	7.43E-05	HSPB1
1.76047619	9.19E-06	KIF4A
1.76047619	5.31E-09	DAD1
1.759761905	3.55E-06	GLUL
1.759285714	5.77E-07	YWHAE
1.759047619	5.88E-09	NARF
1.757380952	0.026346882	CD24
1.756904762	3.80E-05	RAD51AP1
1.756666667	2.16E-10	EXT2
-1.756428571	2.35E-08	CPN1
-1.755238095	7.76E-13	LY9
1.75452381	1.30E-06	CREB3L2
1.75452381	1.57E-06	HSPA9
-1.754285714	9.53E-15	CACNG4
1.753333333	4.55E-09	ZC3HAV1
-1.752380952	3.27E-07	LGALS4
1.752142857	4.59E-09	RHOQ
-1.752142857	1.14E-14	ASH1L
1.752142857	1.39E-06	TMEM50B
1.751428571	4.07E-07	TUBB4B
-1.750952381	3.00E-11	SIT1
1.750952381	3.79E-07	GOLGA3
1.748571429	2.19E-06	CTPS1
1.747857143	1.10E-08	ANKRD17
1.747619048	1.36E-09	NEDD8
1.747380952	4.60E-08	GOLGB1
1.747142857	2.89E-05	ALCAM
1.747142857	1.56E-07	NBR1
1.746904762	1.67E-09	CRY1
1.746666667	5.67E-05	CDH2
1.746428571	2.95E-09	LSM8
1.745238095	5.36E-09	NDUFB5
-1.745238095	6.17E-12	RAX
1.745238095	1.65E-09	IMPDH2
1.745	3.65E-08	SS18L1
-1.745	3.98E-11	SOX15
-1.744761905	1.05E-13	CDX2
1.744761905	0.060816471	EGFL6
1.743809524	1.47E-08	EIF3D
-1.743571429	8.64E-15	AQP3
-1.743333333	8.00E-05	SPP2
1.742619048	3.87E-06	GGNBP2
-1.742619048	5.13E-13	ADAM11
-1.742142857	1.84E-10	PPP1R16B
1.741904762	2.61E-08	PANK2
-1.741904762	5.95E-10	CD3E
-1.741428571	4.20E-14	TLL2
1.741428571	3.14E-06	ZCCHC8
1.741428571	4.43E-07	STIL
1.741190476	1.40E-05	ORC4
1.740952381	1.27E-08	PPP4R1
1.740714286	2.92E-07	USP3
-1.74	1.42E-09	GGTLC1
1.739761905	0.00017176	CCNL1
1.739761905	5.49E-08	KIAA0232
1.738571429	3.32E-07	PRDX1
-1.738095238	2.39E-07	CYP2C18
1.737857143	4.43E-08	TRMT5
1.737619048	2.31E-08	ZNF271
1.737380952	1.32E-06	ZCCHC24
1.737142857	4.13E-10	PCMT1
1.736904762	5.91E-10	RBX1
1.736666667	8.86E-08	DYNC1I2
1.736190476	0.003024508	CDC42EP3
1.735952381	2.68E-07	MED28
1.735952381	0.00262064	DCN
1.735714286	1.88E-07	SNX4
1.735714286	6.33E-10	UBL5
-1.73547619	5.34E-10	TCL1A
1.734761905	2.07E-09	HIRA
1.733333333	3.09E-06	ARFGEF1
1.733333333	0.001400249	LHFP
-1.732857143	3.12E-14	RENBP
1.732857143	6.11E-08	TGFB1
-1.732619048	4.28E-06	SPINT2
-1.731904762	0.001874063	CEBPA
-1.731904762	5.86E-12	BAAT
1.730952381	6.88E-08	SRP14
1.730238095	9.01E-09	HMGN2
-1.72952381	7.20E-11	PSD4
1.728809524	3.66E-05	DAAM2
-1.728571429	2.25E-12	RNF208
1.728333333	9.65E-07	TXNDC15
-1.728333333	6.52E-12	GPR137
1.728333333	6.21E-07	CAB39
1.728333333	1.56E-06	ATP6V1G1
-1.728095238	2.34E-09	COPG2IT1
-1.728095238	1.01E-13	MAP3K19
-1.726666667	1.51E-10	LLGL1
1.726666667	0.002411516	HS3ST3A1
-1.726428571	4.35E-16	ASCL3
1.725714286	1.26E-08	PRCC
1.725	1.34E-08	SLC25A46
1.72452381	0.000105394	HSF2
-1.724285714	2.07E-10	CARD10
1.724285714	3.51E-07	PDCD6IP
1.723809524	1.00E-05	ACYP1
-1.723333333	0.000135002	SLC22A6
-1.722619048	0.000489215	APOD
1.722380952	0.002059196	NDNF
-1.722142857	1.21E-05	ZGPAT
1.722142857	1.55E-06	TCEAL4
1.721666667	2.64E-10	HELZ
1.72047619	0.004821078	GHR
-1.719047619	2.30E-14	LAD1
1.718095238	1.14E-06	NGLY1
1.717857143	5.01E-05	TTK
-1.717619048	1.73E-09	SLC22A2
1.717142857	4.78E-06	ITGAE
1.716428571	1.30E-08	STRN3
1.716428571	4.02E-09	U2AF1
-1.716190476	3.08E-05	SLC37A4
1.715952381	1.34E-06	STT3A
1.715714286	0.003480603	SOX9
-1.715714286	5.80E-09	PRSS8
-1.71547619	5.37E-13	DPP6
1.71547619	0.000527287	NMI
-1.715238095	1.25E-12	GRIP2
1.715238095	9.06E-10	ATPIF1
1.715	1.98E-10	HERC2
1.714285714	1.01E-07	KLHDC10
-1.713809524	7.44E-12	POU3F1
1.713809524	1.31E-06	FAM13A
1.713809524	1.73E-06	GPR125
1.713333333	5.70E-07	PAFAH1B1
-1.713095238	2.57E-11	OTC
1.713095238	0.032920976	OPN3
1.713095238	0.000158514	CDC7
1.712619048	1.08E-07	MCM3
1.712380952	2.33E-05	SYNJ1
1.711904762	1.28E-08	NDUFB6
1.711428571	0.021655327	UCHL1
1.710238095	1.85E-12	EIF4A3
1.709047619	2.30E-07	POLE3
-1.708333333	2.06E-11	RASL10A
-1.707857143	3.53E-12	SPX
-1.707619048	9.13E-10	CD3G
-1.707380952	9.69E-14	CD22
1.706666667	2.29E-06	TKT
1.706428571	9.60E-07	PIGF
1.706428571	1.60E-06	FBXO5
1.706428571	8.71E-10	DDOST
1.706190476	0.00013998	WWP2
1.705952381	0.012202982	SFRP4
-1.70547619	5.22E-14	PLCB1
-1.70547619	4.51E-13	TSHZ2
-1.705	0.000346455	ARSE
1.705	2.13E-07	WBP11
1.704761905	5.03E-06	DERL1
-1.70452381	1.57E-12	C1orf105
1.70452381	5.02E-06	RIT1
1.704285714	1.99E-07	CERS6
1.703571429	5.13E-10	SNRPD2
-1.703095238	9.24E-05	TG
-1.702857143	1.46E-09	ACBD4
1.702142857	1.39E-10	UBE2Q1
-1.702142857	6.76E-14	IGHG1
1.701666667	6.30E-05	PRPSAP2
-1.70047619	4.22E-12	GRPR
1.7	2.11E-08	PSMD3
-1.699285714	6.07E-07	TAT
1.699047619	0.009550038	IFIT1
1.699047619	2.87E-05	KRR1
-1.698809524	1.40E-12	PSG1
1.698095238	1.11E-06	UQCRB
1.697857143	3.50E-08	UBE2A
-1.697619048	2.43E-11	BSPRY
1.697142857	0.000182491	STON1
-1.696904762	2.34E-09	RORC
-1.696666667	3.81E-10	ZNF552
1.696428571	3.25E-08	TXLNA
-1.695952381	5.54E-13	KLK10
1.695714286	2.27E-08	NCOR2
1.693095238	2.76E-07	MAP4
1.692619048	0.000118844	ZNF652
1.692380952	8.51E-07	EPS15
-1.692142857	1.31E-11	SEMA4G
1.691666667	1.29E-06	GTF3A
1.691190476	7.26E-07	FDPS
1.690952381	2.76E-06	RBM28
1.690714286	1.54E-07	CDK4
1.69047619	2.18E-06	RPL24
-1.69047619	0.000169613	LTB
1.690238095	2.67E-09	CTCF
1.690238095	1.16E-08	ASNSD1
1.69	2.65E-06	RPS3
-1.689761905	1.67E-14	DOC2B
-1.689761905	2.14E-14	GPR182
1.68952381	3.39E-08	ATP5L
1.688809524	1.33E-08	UBE2D3
1.686428571	5.44E-07	HSBP1
1.685714286	1.15E-05	NRAS
1.68547619	2.95E-06	C1QBP
1.685238095	6.59E-09	ENSA
-1.685	0.000187779	MT1HL1
-1.683571429	9.72E-09	DNASE1L3
1.683095238	8.30E-08	WRB
1.682857143	2.51E-06	RSBN1
-1.682857143	8.87E-14	CLCA1
1.682619048	2.77E-06	CRYZL1
1.682380952	1.02E-07	HSPA14
-1.682380952	0.095656321	IGJ
-1.682380952	0.004772097	MT1X
1.682142857	1.29E-06	SAR1B
-1.681904762	2.24E-11	XDH
1.681666667	0.000108088	GNL3L
-1.681428571	2.78E-15	SCN10A
-1.681428571	2.20E-12	ASIC4
-1.681190476	8.01E-05	AFM
-1.681190476	8.42E-14	TAPT1
-1.681190476	4.04E-10	MZB1
1.680952381	7.47E-09	CASP3
-1.680714286	7.14E-13	TPO
1.68047619	1.23E-10	TXNL4A
1.68	2.05E-07	YIPF5
-1.679761905	4.72E-05	CYP4F11
1.678809524	1.74E-09	C16orf80
1.678809524	3.25E-08	PAXBP1
1.678333333	4.31E-05	IPO5
1.678095238	2.82E-08	PQBP1
-1.677619048	1.31E-13	CAMK2A
1.677380952	5.20E-07	FTSJ1
1.677142857	0.01611915	TSPYL5
1.676666667	6.98E-09	GORASP2
-1.675952381	1.17E-10	LCN2
-1.67547619	5.30E-11	SFTPC
-1.675	1.36E-14	CP
1.675	3.17E-05	HECA
-1.67452381	3.78E-11	BTNL8
-1.674285714	5.14E-11	APOBEC3G
-1.673809524	0.000158428	SELL
1.673571429	1.37E-07	KPNA4
1.671904762	1.30E-10	VDAC2
-1.671666667	2.31E-12	DRP2
-1.671428571	2.95E-12	PRDM12
1.671190476	2.95E-06	CHERP
1.670952381	1.83E-09	RRAGC
1.670238095	0.000639001	DNAJC15
1.67	8.24E-08	DAZAP1
-1.669761905	1.31E-13	MUC3B
-1.669285714	2.06E-07	CD19
1.669047619	4.25E-05	SNRK
1.668571429	3.90E-06	CAPN2
1.668333333	8.93E-07	SELT
1.668095238	2.04E-09	CYFIP1
-1.667619048	1.91E-09	PVRIG
1.666190476	1.85E-08	ARMCX6
1.665714286	0.045071901	OGN
1.66547619	3.42E-07	WDR61
1.66452381	0.002088804	ID1
1.664047619	2.80E-08	ATXN10
-1.662857143	1.09E-12	FLRT1
-1.662619048	1.14E-12	MISP
1.662380952	1.15E-07	TRAPPC10
1.661666667	1.09E-06	DNAJB14
1.661428571	0.000528855	SRSF5
-1.661190476	6.94E-14	CNTD2
1.660714286	4.11E-07	CCNB1IP1
-1.66047619	4.85E-09	GPR144
-1.66047619	4.74E-10	PIK3IP1
1.660238095	1.03E-05	ZFAND6
1.66	2.26E-08	CDC23
-1.66	6.66E-12	IGHD
-1.66	5.38E-10	NOX5
1.659285714	1.33E-08	CSNK1G3
1.658095238	5.01E-05	ATRX
1.657142857	1.89E-05	ZFP36L1
1.656666667	3.79E-06	IQGAP1
-1.656666667	2.47E-10	CD1A
1.656666667	2.93E-05	SGK1
1.656428571	5.09E-07	TMED9
1.655238095	2.44E-05	MAT2A
-1.655	7.78E-15	POU2F2
-1.65452381	9.77E-05	IGK
-1.654285714	3.19E-11	BPY2
-1.654047619	9.54E-13	ADD2
1.653571429	6.18E-09	KIF18B
1.653571429	3.35E-06	RPL37
-1.653571429	1.29E-05	DENND2D
-1.653095238	9.74E-08	SLC12A3
1.653095238	0.018491583	IGFBP5
1.653095238	5.80E-08	PSMB2
1.652857143	1.38E-07	IPO9
-1.652619048	6.09E-12	ATP10B
-1.651904762	1.11E-08	ATP2A3
1.651666667	1.05E-05	KPNA3
[truncated: 10,549 more rows]
