# Supplementary material for: The bioinformatic approach identifies PARM1 as a new potential prognostic factor in osteosarcoma
Source: Front Oncol. 2023 Mar 6;12:1059547. doi: 10.3389/fonc.2022.1059547 (PMC10025378; doi:10.3389/fonc.2022.1059547)
Supplement: Supplementary file 1 [file DataSheet_1.zip › data/DEGs/gokegg.xlsx]

## Sheet: Sheet1
id	logFC
GJA1	6.84524
COL5A2	6.82262
COL1A1	6.60048
COL3A1	5.92405
POSTN	5.84
PLOD2	5.74405
COL11A1	5.64738
LUM	5.54857
CDH11	5.28405
COL1A2	5.24548
VCAN	5.05167
SPARC	4.83929
SPP1	4.66333
CKS2	4.64333
SEC23A	4.59667
SOX4	4.57095
LOX	4.56548
MARCKS	4.555
COL6A3	4.54952
SNAI2	4.4419
OLFML2B	4.43405
KPNA2	4.43262
COL6A2	4.35738
HMGB2	4.35119
HNRNPA2B1	4.33095
WBP5	4.295
MTHFD2	4.27143
KCTD12	4.24024
COL5A1	4.23762
PLS3	4.21952
EMP1	4.20643
XPOT	4.20619
2022-09-15	4.20214
ITGAV	4.19
HNRNPR	4.17048
PSMC6	4.15714
SMC1A	4.15381
USP1	4.13857
SATB2	4.09429
RB1CC1	4.08714
CCT8	4.06548
PFDN4	4.06238
TNC	4.05976
TARS	4.04333
RAB31	4.04238
TMX1	4.04238
HIF1A	4.04167
NOTCH2NL	4.04143
RAD21	4.03976
QKI	4.03524
KIDINS220	4.03476
RND3	4.02833
CHSY1	4.01976
HAT1	4.0131
MMP9	4.00095
CSE1L	3.99762
TUBA1A	3.98286
PDGFC	3.97452
UAP1	3.97214
EIF3A	3.94976
PRPF40A	3.9181
DR1	3.9181
DENR	3.91619
ADAM9	3.9131
C6orf62	3.9081
PLEKHA5	3.90238
NUCB2	3.89452
ATP6AP2	3.885
HSPA13	3.87762
NAA50	3.86024
PPP1CB	3.83905
UBE2V2	3.83667
IBSP	3.83429
ANXA1	3.83095
ANP32E	3.81643
SSR1	3.80429
DPYSL2	3.80071
GOLT1B	3.80024
HSPB11	3.795
TMEM45A	3.7881
RRM1	3.78738
HSP90B1	3.78595
COL16A1	3.78524
GNAI3	3.77286
PCNA	3.765
YWHAQ	3.75857
YY1	3.75405
SLC39A6	3.75357
TMEM47	3.75286
U2SURP	3.745
YTHDF3	3.73619
SDC2	3.73333
SNX7	3.73238
WWTR1	3.73024
TRPS1	3.72524
SSBP1	3.72238
FXR1	3.70167
RCN1	3.6919
MAD2L1	3.6769
COL13A1	3.67357
CPE	3.67167
SEC61G	3.65929
PSMA3	3.63143
SNRPD1	3.62571
PSMA4	3.61905
HIPK1	3.61762
RACGAP1	3.61738
H2AFZ	3.61643
FMR1	3.61595
PRRC2C	3.60857
SGCB	3.60167
HSP90AA1	3.59976
METAP2	3.59857
DDX3X	3.5919
ADAM10	3.58857
ENPP2	3.58786
MAP1B	3.58714
RAN	3.58381
USP33	3.57857
SEC31A	3.57238
UBA2	3.56738
TRAM1	3.56667
PSMD14	3.56595
PPP2R5E	3.55738
PSIP1	3.55667
TCERG1	3.55333
CCT6A	3.55119
2022-09-11	3.54405
LRPPRC	3.54048
SMC4	3.52857
TCF4	3.52833
TWIST1	3.52619
TOP2A	3.52095
FERMT2	3.51762
EMC2	3.51429
TOMM20	3.50643
TDG	3.49833
TPRKB	3.49667
LYPLA1	3.48381
TPM2	3.47881
SNRPG	3.47643
CALD1	3.47286
CTNNB1	3.46786
MRPL3	3.46667
UTP18	3.46452
YTHDC1	3.46381
COL15A1	3.46357
TRA2B	3.46333
EIF2S2	3.45119
SUB1	3.44571
XPO1	3.43762
GNG10	3.43405
CADM1	3.43119
2022-09-10	3.42548
SRP9	3.42357
STAG2	3.4231
CBX3	3.4219
TVP23B	3.41643
CBX1	3.41429
SRPX	3.41286
ABCD3	3.41286
DST	3.40786
BZW1	3.40333
LGALS1	3.40071
SLC25A32	3.40048
PDGFRA	3.39881
CAPZA2	3.39857
ELK3	3.39619
RTCA	3.39286
HNRNPU	3.39
YTHDF2	3.38524
ASPN	3.38476
GMNN	3.38405
RPF1	3.38381
BIRC2	3.37976
FABP5	3.37952
RANBP9	3.37714
TOP2B	3.37476
CCDC47	3.37071
RAD23B	3.3681
COL4A1	3.36786
LAMA4	3.36
S100A4	3.36
SCFD1	3.35976
SPTLC1	3.35643
EIF4G2	3.35429
UBE3A	3.34976
CSRP2	3.34976
DYNLT3	3.34738
TNPO1	3.34643
PTPN11	3.34524
WSB1	3.345
ILF2	3.32976
TYMS	3.32476
LAPTM4B	3.32405
SLIRP	3.3231
PRKAR1A	3.32286
ITGB1	3.31619
RNF6	3.31357
TPM1	3.31143
SRP72	3.30357
SEC24D	3.30286
ZNF146	3.3019
ACTR2	3.29738
2022-09-07	3.29452
SH3BGRL	3.29048
FAM46A	3.28405
DUT	3.27881
VBP1	3.27619
SRSF1	3.27595
SRSF11	3.275
CAPRIN1	3.2719
LSM5	3.26905
FSTL1	3.26405
TMCO1	3.25881
KHDRBS1	3.25738
PRC1	3.25571
SLC38A2	3.25452
COPS5	3.25071
MXRA5	3.24952
IL6ST	3.24405
PSMD12	3.24357
COPS3	3.23952
EIF1AX	3.23952
UBE2E1	3.23452
HTATSF1	3.22857
SNRPE	3.22833
SFPQ	3.22571
PHTF2	3.22405
ACTN1	3.21833
SUZ12	3.21833
ATP1B3	3.21714
PPP2CA	3.21524
IFI16	3.215
ZFAND5	3.21167
TCEB1	3.21024
ATP5F1	3.20357
ATG3	3.20238
SHOX2	3.20238
CTSK	3.20143
OSBPL8	3.20119
CAPZA1	3.19929
ACKR3	3.19857
HNRNPH1	3.19667
TMED2	3.19643
PRKDC	3.19286
SERINC1	3.19238
CYCS	3.18857
FAM3C	3.17071
CPSF6	3.16929
CLIC4	3.1681
ZZZ3	3.16024
MCM6	3.15905
MSH6	3.15667
DICER1	3.15595
RBM3	3.15286
ZWINT	3.15095
CCNC	3.14976
SNRPA1	3.14929
RSL24D1	3.13643
ZNF292	3.13476
RDX	3.13286
FUBP3	3.13143
TWF1	3.12333
TXN	3.12238
JAG1	3.12143
PTBP2	3.12
TSC22D2	3.11976
RSRC2	3.11381
MMADHC	3.11357
SERPINH1	3.11262
ELOVL5	3.1119
EIF3E	3.10952
BTBD1	3.10143
TGFBI	3.10119
CLEC11A	3.10071
CA3	3.1
CCT2	3.09905
SLBP	3.09548
ZC3H15	3.09548
COPS2	3.09452
CKAP4	3.0919
MTERF3	3.09048
UBQLN2	3.08405
NPTN	3.08405
SP3	3.08286
CETN3	3.075
DYRK1A	3.07262
DHX15	3.07262
SLC25A24	3.07167
PTP4A2	3.06667
ARMCX3	3.06262
RNF138	3.06167
CNN3	3.06
DPM1	3.05976
DKK3	3.05429
C14orf166	3.05429
TARDBP	3.05357
RBBP7	3.05
CUL3	3.04786
FAM98A	3.04476
SNX2	3.04429
MMP13	3.04381
KARS	3.0381
EIF3M	3.03762
MCFD2	3.03548
TCF12	3.03476
SULF1	3.03381
EPS8	3.0331
NUSAP1	3.03143
CAMSAP2	3.02119
TXNDC9	3.01881
ARF4	3.01571
SUN1	3.01429
PRKD3	3.01429
PMP22	3.01238
UBA3	3.01238
KPNB1	3.01071
ABCE1	3.00881
BCLAF1	3.00738
RIN2	3.0031
KLF10	2.99976
IFRD1	2.99833
USO1	2.995
SUCO	2.99452
NAP1L1	2.99429
BTBD3	2.99405
CDV3	2.99333
KLF4	2.9931
RNF11	2.99286
SEC24B	2.9919
ZNHIT6	2.99143
HNRNPA3	2.98905
LOC100129361	2.98762
GNAI1	2.98381
VEGFA	2.98357
HMGN3	2.98024
ARL6IP5	2.97357
PAPOLA	2.97286
PDIA3	2.97119
PHF20	2.97119
EIF3J	2.96905
MFAP2	2.96667
THOC7	2.96667
MMP2	2.96595
FN1	2.96452
COX11	2.96429
EIF2AK3	2.96048
STRAP	2.95929
ANXA2	2.9531
NBN	2.95238
NPM1	2.9481
PPP1R12A	2.94762
TMEM131	2.94667
PAICS	2.94571
SRP19	2.94452
FAM208B	2.94381
MEF2C	2.94357
MAFB	2.94238
ISG15	2.94071
CSDE1	2.93905
IBTK	2.9369
YWHAZ	2.93619
SLC2A10	2.935
ASUN	2.93452
NUCKS1	2.93143
RECQL	2.93095
SEC62	2.92952
ENY2	2.92929
EFR3A	2.92857
ROBO1	2.9281
ASPM	2.92738
PRPF3	2.92524
PLAGL1	2.9231
TPBG	2.91619
FBN1	2.91619
PUM1	2.91238
PSMC2	2.91167
HLTF	2.91167
TIMM17A	2.90762
PSMA2	2.90738
USP32P2	2.90357
P4HA1	2.90333
LAMB1	2.90286
SEC63	2.90214
IARS	2.90167
LOXL2	2.89976
RWDD1	2.89905
ARMC1	2.89762
AZIN1	2.89548
VPS26A	2.89333
RAP1B	2.89119
IPO7	2.88833
NID1	2.88333
BAMBI	2.87762
SERPINE2	2.87357
FAT1	2.8731
POLR2K	2.86905
MORF4L1	2.86881
PMAIP1	2.86738
MORF4L2	2.8669
ADNP	2.86119
IVNS1ABP	2.86095
PFN2	2.86024
GOLPH3	2.85857
AGL	2.8581
OAT	2.85643
NOTCH2	2.85524
COPS4	2.85262
PPIC	2.85143
OLA1	2.85119
PRDX4	2.85
BICD2	2.84976
ACTR3	2.84738
BCAS2	2.84643
INTS8	2.84595
HNRNPDL	2.84595
POMP	2.84167
DOCK4	2.84071
COL6A1	2.83762
KDELR2	2.8369
HNRNPM	2.835
CAND1	2.83024
CORO1C	2.82667
SLC20A1	2.82571
RPA1	2.81881
FAM35A	2.81762
UBE4A	2.81333
EPB41L2	2.8131
TJP1	2.81143
YES1	2.80667
SEH1L	2.80524
KIF5B	2.80405
HSPA4	2.80024
ZMPSTE24	2.79952
KTN1	2.79833
EIF2AK2	2.79571
TTC37	2.79429
NR3C1	2.7919
RPL26L1	2.7919
KIAA0101	2.79143
UBE2S	2.79119
DEGS1	2.78881
EIF4G3	2.78643
DNAJA1	2.78571
WSB2	2.78333
ACBD3	2.78
PRRX1	2.77619
HNRNPH3	2.77071
ANXA5	2.76952
MYOF	2.76714
SEC24A	2.76643
CD58	2.76381
DSTN	2.76333
PTCH1	2.7619
G3BP2	2.76048
NUP153	2.75714
NASP	2.7569
DEK	2.75595
HDAC2	2.75476
PTK2	2.7519
SDCBP	2.74976
PPP1CC	2.74905
PSD3	2.74762
PTX3	2.7469
AUTS2	2.74595
CMPK1	2.74333
TDP2	2.74143
SCAF8	2.74143
ENAH	2.74119
NT5DC2	2.74119
PSMD10	2.74048
KRAS	2.73952
PURA	2.73952
MLLT11	2.73405
CBFB	2.73357
HNRNPA1	2.73357
MYO10	2.73095
ARCN1	2.72952
CDC20	2.72857
ANP32B	2.72429
SRP54	2.72381
HEY1	2.72286
NDUFA5	2.72214
UFC1	2.72071
MRPL15	2.71833
USP22	2.71833
GARS	2.7169
MSN	2.71643
DDX1	2.71595
RPL7	2.71333
ME1	2.70976
C4orf27	2.70929
PRNP	2.705
ERGIC2	2.70286
GAR1	2.69833
ITGB3BP	2.6981
MYO1B	2.69714
GLO1	2.6969
TMEM70	2.695
KIAA0368	2.69476
TAF11	2.69452
NREP	2.69405
HPRT1	2.69262
TUBB2A	2.69119
OXR1	2.68857
EFS	2.68786
SON	2.68714
FKBP3	2.68619
NARS	2.68167
SRSF3	2.68119
RTN4	2.68095
UBE2K	2.6769
TCEA1	2.67595
C11orf58	2.67571
PALLD	2.67571
RAI14	2.675
KRCC1	2.67381
WWP1	2.67286
EID1	2.67214
PTGES3	2.67
MCUR1	2.66857
MTDH	2.66833
SUMO1	2.6681
PIGK	2.66595
RAB1A	2.66429
IFNGR1	2.66071
PPP3CA	2.66
SLC39A7	2.65738
TSN	2.65667
COPA	2.65548
DLD	2.655
2022-03-07	2.65429
CNIH1	2.6519
NME1	2.65048
STK3	2.64952
DPT	2.64643
C6orf211	2.64452
GNPTAB	2.6431
S100A13	2.64167
SF3B1	2.64119
ZDHHC17	2.64095
SEC22B	2.64
NAE1	2.63976
HSPD1	2.63762
GDI2	2.63381
TM9SF3	2.63357
IFI44	2.63119
REV1	2.63095
PNMA1	2.63095
RARS	2.62786
COPB1	2.62786
TRAM2	2.62571
SNRPB2	2.62524
CCNA2	2.625
PBK	2.62333
RPN2	2.6231
TMSB4X	2.62048
NEK7	2.62024
COLEC12	2.61833
SNW1	2.61714
ERBB2IP	2.61643
CNIH4	2.61643
CDK2AP1	2.61357
MEF2A	2.61024
BTG3	2.60833
SLTM	2.60833
LDHA	2.6081
MFSD1	2.60786
METTL5	2.60667
TRAK2	2.60548
RPS27L	2.6031
TAF2	2.6019
PANK3	2.60095
FBXL5	2.60024
MCTS1	2.60024
SKAP2	2.59071
SAP30	2.58952
TERF1	2.58786
ACTR10	2.58762
MRPL19	2.58548
MAGED1	2.58524
RAP1A	2.585
SMC3	2.58452
SMARCE1	2.5831
ATP2A2	2.5819
PAPSS2	2.58024
DDX39A	2.58
RRP1B	2.57905
AP3S1	2.57905
GOLGA4	2.5781
IKBKAP	2.57667
ZNF721	2.57476
NUP54	2.57238
FTSJ2	2.57119
TMEM106B	2.57048
NRP1	2.5681
FGFR1	2.56524
VIM	2.56333
BRD8	2.56024
BAG2	2.55881
ARFGAP3	2.55881
DSE	2.55857
LRRC15	2.55786
IFI44L	2.55762
ZFR	2.55667
ARL1	2.55595
PDIA6	2.55595
MRPL13	2.55476
IMPA1	2.55286
PPP2R3C	2.5519
CLTC	2.55167
PCMTD2	2.54881
RBM26	2.54833
RPS7	2.54738
LSM7	2.54262
CSNK1A1	2.54
SMC2	2.53762
NGRN	2.53452
RBM12	2.53452
TUBA1B	2.53333
RPL6	2.53286
PLK2	2.53119
SMNDC1	2.53
JMJD6	2.52905
ARPC3	2.52667
DNMT1	2.52643
DPP8	2.52571
RAB2A	2.52571
HMGN1	2.52548
MSMO1	2.52476
PRKRA	2.52333
LRRC47	2.5169
XRCC5	2.51524
CNBP	2.51429
RBPJ	2.51381
CBLB	2.51238
PPT1	2.5119
TIMP1	2.51
SYNCRIP	2.50976
ROCK1	2.5069
NOL11	2.50452
NCAPG	2.50429
CALU	2.50405
CENPU	2.50381
MRPS10	2.5031
SMC5	2.50286
SEC11A	2.50214
PICALM	2.5019
RRM2	2.49952
SAR1A	2.49952
TUBB	2.49667
WLS	2.49524
GGH	2.495
TMED5	2.49452
NFE2L2	2.49405
BIRC5	2.49238
MAP4K4	2.4919
GMFB	2.49024
ARPC2	2.48881
ITGB1BP1	2.48762
UPF3A	2.48714
HSPA5	2.4869
MTIF2	2.4869
VEZF1	2.48619
PRPS2	2.48595
TCF7L2	2.48405
HNRNPK	2.48262
ARMCX1	2.48214
CAP1	2.48095
CD36	2.47929
TMEM135	2.47881
ETFA	2.47857
UBR5	2.47786
YBX3	2.47714
ARGLU1	2.47595
DBF4	2.47524
EEF1E1	2.47524
CEBPZ	2.47405
LMO4	2.47119
HNMT	2.47071
LRRFIP1	2.46381
PDS5A	2.45976
PDCD10	2.45952
UBE2E3	2.45857
TAX1BP1	2.45762
MAPK6	2.4569
ZMYM2	2.45667
EBAG9	2.45452
PPFIA1	2.4531
GBAS	2.45286
PRPF4B	2.45286
DYNLL1	2.45262
RALA	2.45214
SENP6	2.4519
THBS2	2.45167
RPS24	2.45095
CHMP5	2.45024
DNTTIP2	2.44976
SUCLA2	2.44952
NCL	2.44667
FAM120A	2.44452
LAMC1	2.4419
USP14	2.44024
DPY19L4	2.43952
CKS1B	2.43762
HSPH1	2.43643
MAGEA6	2.43643
APP	2.43548
ICE1	2.43238
RGS2	2.43048
ZEB2	2.42976
MRPL42	2.42857
YY1AP1	2.42857
FBXO11	2.4281
UCHL3	2.42667
ACTR6	2.42667
ATP2B1	2.41476
COX6C	2.41476
ZBED5	2.41119
AASDHPPT	2.40738
MED1	2.40548
PCOLCE2	2.405
EOGT	2.40071
THAP9-AS1	2.40024
TUBB6	2.39738
PFDN2	2.39667
LDHB	2.39643
NID2	2.39619
EDNRA	2.39619
GPX7	2.39619
PSME4	2.39595
PIK3CA	2.39571
AGPAT5	2.39548
ATP8B1	2.39524
SLC5A3	2.395
SMAD1	2.39476
SACS	2.39429
EED	2.39095
SETD5	2.39048
SNAP23	2.39048
OMD	2.38786
NOL7	2.38738
BASP1	2.38595
FEM1B	2.38357
EXOC1	2.38357
RBM39	2.38262
KDELC1	2.3819
NDC80	2.38119
RAB13	2.37
YWHAB	2.36929
NUP43	2.36881
LEPREL4	2.36738
ENTPD4	2.36643
TAF7	2.36619
HEXB	2.36381
UFL1	2.36286
MICU2	2.36262
MBD2	2.35929
ZC3H13	2.35857
ALPL	2.35619
IARS2	2.35548
UPF3B	2.35071
SLC39A8	2.35048
HS2ST1	2.34976
GOLGA8A	2.34929
PDLIM5	2.3469
LPGAT1	2.34476
USP16	2.3431
CUL5	2.34238
LUC7L3	2.34238
SLC26A2	2.34238
HIGD1A	2.34
MCM5	2.33857
PLA2G4A	2.33833
EMC7	2.33738
PGK1	2.33667
DROSHA	2.33595
DENND1B	2.33548
SPATS2L	2.33214
CASK	2.3319
GTPBP4	2.33119
VRK1	2.33119
PTPLB	2.33095
NR2C1	2.33
SPAG9	2.32976
LARP7	2.32976
SPCS2	2.32881
MRPL9	2.32881
NDUFA6	2.32833
C5orf22	2.3281
MXRA8	2.32571
RBM15	2.32548
API5	2.32286
GTF2A2	2.32262
ZNF160	2.32048
PPIB	2.31857
QPCT	2.31738
STK38	2.31595
YARS	2.31452
OGFOD3	2.31381
UQCRC2	2.31262
VDAC1	2.31119
BNIP3	2.31119
GBE1	2.31119
NRIP1	2.31048
GNL2	2.30833
INHBA	2.30762
SOBP	2.30643
TBL1XR1	2.30595
PSMD6	2.30429
RMDN1	2.30024
LGALS3	2.29833
SSR3	2.2981
PAM	2.29786
TXNL1	2.29524
EMP3	2.29238
HNRNPA0	2.2919
COPB2	2.29143
VDAC3	2.29024
PEX2	2.28857
IL1R1	2.28762
GAPVD1	2.28762
SRI	2.28762
RYK	2.28738
FNTA	2.28643
AMZ2	2.28476
KIAA0907	2.28286
GPNMB	2.28214
ARL6IP1	2.28143
GOLGA5	2.27833
SLC33A1	2.27833
FANCL	2.2769
SKP2	2.27405
DLG5	2.27262
ARL8B	2.27048
EIF3H	2.27
PIK3C2A	2.26667
PPA1	2.26381
ATP5J	2.2631
RSU1	2.2631
CCNB1	2.2619
ATP5E	2.26167
ACLY	2.2519
TMF1	2.25119
2022-09-02	2.25071
CNOT7	2.24905
NFU1	2.24881
HNRNPAB	2.24667
CDKN1B	2.24643
GTF2H5	2.24405
ABI1	2.2419
TSPAN3	2.24143
CELF1	2.24095
PTPN12	2.24048
KRIT1	2.24048
NANS	2.23714
LEPRE1	2.2369
DONSON	2.23548
UBE2L3	2.23548
COX7A2	2.23357
CPNE3	2.2331
LEF1	2.2319
EXOSC10	2.23167
SKP1	2.22857
BFAR	2.2281
PAK1IP1	2.2281
ID3	2.22786
BUB1B	2.22643
PNRC2	2.22405
SERBP1	2.22405
SREK1	2.22381
LRRC59	2.22357
GTF2H1	2.22286
COMMD8	2.22167
TMEM123	2.22071
CLDND1	2.21952
PSMD11	2.21929
GNG11	2.21881
LAPTM4A	2.2181
ACVR1	2.21738
FEZ2	2.21595
MED13	2.21571
PPP1R8	2.215
CD9	2.21452
ARL3	2.21357
ANXA2P2	2.20952
MBNL1	2.20762
PCOLCE	2.2069
PRR11	2.20619
PAIP1	2.20548
PIKFYVE	2.20429
SMURF2	2.20381
LAP3	2.20333
MTX2	2.20286
ARID4B	2.20262
GOLM1	2.20167
RAE1	2.20167
AP5M1	2.19881
HMGB1	2.19857
MYO6	2.19833
PSMD4	2.19619
MAP4K3	2.19405
SUV420H1	2.19357
RFC4	2.1931
SLC30A9	2.19238
EIF5A	2.1919
ATR	2.19
AMMECR1	2.18857
DNAJC2	2.1881
SHFM1	2.18762
SRPRB	2.1869
RAPGEF2	2.1869
FBN2	2.185
DHX29	2.185
SHOC2	2.18381
ARPC5	2.1819
WIPF1	2.17929
ZFYVE16	2.17857
EXTL2	2.17833
MAP2K4	2.17833
ATP5O	2.17714
RCN2	2.17595
NOC3L	2.17595
ENO1	2.175
WAC	2.17381
PTPRD	2.17024
AHCYL1	2.16667
YBX1	2.16381
CTR9	2.1631
GINS1	2.16286
PSMD2	2.16119
SRGN	2.16048
KLHL2	2.15976
TSNAX	2.15976
MRC2	2.15881
CFDP1	2.15857
ANXA7	2.15714
HDDC2	2.15714
NMT1	2.15667
PSMB4	2.15619
CD164	2.15619
SSB	2.15524
SGCE	2.15452
TNFAIP6	2.15429
C1D	2.15405
HSPE1	2.15405
KIAA1033	2.15381
MACF1	2.14929
SH3GLB1	2.14905
WISP1	2.14857
CDK1	2.14643
GSTA4	2.14595
HNRNPD	2.14571
NCOA4	2.14405
ZNF638	2.14357
RRBP1	2.13976
TTC19	2.13929
MTMR2	2.13905
RANBP1	2.13833
KIFAP3	2.13738
RAB5A	2.13738
DHX40	2.13714
IMMT	2.1369
EIF2S1	2.13619
BUB1	2.13595
ASPH	2.13571
SCP2	2.13429
COL4A2	2.13333
ZBTB1	2.1331
CTNNAL1	2.13286
ECT2	2.13286
SNRPD3	2.13095
DUSP7	2.13
HN1	2.12976
REXO2	2.12429
MCAM	2.12429
EMC1	2.12429
PJA2	2.12333
GNAQ	2.12262
IER5	2.11976
RANBP2	2.11929
TROVE2	2.11929
ACTL6A	2.11738
ASXL2	2.11714
CDC27	2.1169
DDIT4	2.11667
EIF4E2	2.11619
RANBP6	2.11595
VPS13C	2.11548
NUP85	2.11524
COX7B	2.115
LMNA	2.11381
SLC30A1	2.11357
PDZRN3	2.11143
FEN1	2.11071
CHCHD3	2.11071
DDX50	2.11
CMTM6	2.10952
PTEN	2.10857
POP4	2.10786
PSMC5	2.10738
NSL1	2.10714
TPM4	2.10595
PHF3	2.10429
PUS7	2.10429
PLSCR1	2.1019
PSMA1	2.10119
PIN4	2.10119
ATXN1	2.10119
YME1L1	2.10119
CD93	2.10095
PWP1	2.09952
RHEB	2.09762
NUDT1	2.09762
CD99	2.09571
MSH2	2.095
YWHAH	2.09214
MED17	2.09214
MAP4K5	2.09143
SEC13	2.09071
PSMD7	2.09024
CCDC59	2.09
LAMTOR3	2.08952
TUBGCP3	2.08905
DLGAP5	2.08881
RPL36AL	2.08619
RCOR1	2.08571
BUB3	2.08405
GRSF1	2.08357
MDFIC	2.08024
UNC50	2.07881
CCT4	2.07857
NBPF1	2.0781
TIMM13	2.07548
COL10A1	2.07476
PTPRZ1	2.07476
MKL2	2.07405
PLXNA1	2.07405
SLC35A5	2.07262
MST4	2.07262
TM2D1	2.07262
NEMF	2.07071
GPC4	2.07071
PCNP	2.06952
GNB1	2.06929
SMS	2.06905
TFRC	2.06786
MAPK1	2.06548
CLNS1A	2.06476
HSP90AB1	2.06476
ADAR	2.06095
RP11-403P17.4	2.05929
CHIC2	2.05881
PSMB1	2.05571
LTBP1	2.055
TRO	2.05476
PARK7	2.05214
H2AFY	2.05167
CAV1	2.04929
TMEM165	2.04786
DBT	2.04762
UBE2N	2.04762
BUD31	2.04738
NRD1	2.04738
RPL11	2.04714
CENPF	2.04643
TMSB10	2.04643
CD47	2.045
FBXW12	2.04476
TM9SF2	2.04429
STAT1	2.0431
AKAP9	2.0431
TOPBP1	2.04262
HMGXB4	2.03667
PKM	2.03619
MELK	2.03548
FZD6	2.03286
ERH	2.03214
RBBP8	2.02857
RASA1	2.02786
PSMD13	2.0269
MYC	2.025
ZCCHC14	2.02452
PRPF4	2.02429
SACM1L	2.02405
GTF2B	2.02357
MGAT2	2.02095
LTN1	2.02024
ACAP2	2.01833
CHD8	2.01524
LBR	2.01357
LOXL1	2.01262
RCN3	2.01238
ANGPT1	2.01238
MS4A4A	2.01214
SMARCA2	2.01167
DCP2	2.01119
NFIB	2.01024
C5orf15	2.00905
MRPL20	2.00881
S100A10	2.0081
FOXJ3	2.00762
SMARCC1	2.00714
WNT5A	2.0069
RNF139	2.00571
BCL10	2.00524
COMP	2.00429
AIDA	2.00095
PPIP5K2	2.00048
RAC1	1.99976
ATP6V1C1	1.99952
PSMC1	1.9981
TYROBP	1.99667
CCDC90B	1.99595
EXOSC8	1.99548
PTS	1.99452
TRIP12	1.99286
CNPY2	1.9919
BGN	1.99143
RPAP3	1.99143
NCAM1	1.99024
ALG5	1.99
SSR2	1.98952
DCAF6	1.98643
PSMC3	1.98476
JAK1	1.98405
FAM114A1	1.98262
DTL	1.98167
S100A11	1.98024
GAS1	1.97976
KIF20A	1.97881
NUP37	1.97786
MPRIP	1.97762
NUP155	1.97762
PABPC3	1.97738
ARFGEF2	1.97524
SEL1L	1.975
RGCC	1.97476
CANX	1.97452
TMEM14A	1.97429
RDH11	1.97429
WAPAL	1.97262
SRRM1	1.97214
DESI2	1.9719
VPS45	1.97095
DNM1L	1.97071
NETO2	1.97024
FBXO28	1.97024
KLF6	1.97024
PABPC1	1.96976
EMILIN1	1.96952
PSMB7	1.96857
GLG1	1.96738
ATP10D	1.96595
TOB1	1.96571
RABGAP1L	1.96524
LARP1	1.96167
H1F0	1.96071
GALNT7	1.96
CCT5	1.95976
SHCBP1	1.95881
CHD9	1.95762
NUP50	1.95643
CETN2	1.95643
TAB2	1.95619
ETF1	1.95571
NDUFA4	1.95548
CHN1	1.95524
VAPA	1.95524
PSMA7	1.95524
NUP160	1.9519
PPP1R2	1.95071
PKD2	1.94952
DYNLT1	1.94952
FKBP11	1.94857
PRSS23	1.94738
RAB21	1.94548
SMARCA5	1.94548
MED13L	1.94381
MAN2A1	1.94381
TFDP1	1.94333
C1orf174	1.94143
FGFR3	1.94143
MRPS28	1.94143
GOLGA7	1.94095
MEAF6	1.94024
CACYBP	1.93976
ACADM	1.93952
SRSF10	1.93905
NPTX2	1.93905
TMEM14B	1.9369
EZH2	1.93429
MAF	1.93357
FNBP1L	1.93286
CDKN2C	1.93214
DAP3	1.93071
ASNS	1.93
DNAJA2	1.92929
BARD1	1.92786
UBE2B	1.92786
ATP5G2	1.92714
IFT57	1.92667
UBP1	1.92524
TBPL1	1.92524
THUMPD1	1.92167
SPAST	1.92071
BAZ1A	1.92024
PXDN	1.91905
TUBB3	1.91786
MCL1	1.91762
MTF2	1.91738
PNISR	1.91714
PSMD1	1.9169
TUBA1C	1.91643
SPATA5L1	1.91452
BRD7	1.91429
BZW2	1.9131
UFD1L	1.91262
TMEM194A	1.91238
CD63	1.90976
DNAJC9	1.90881
FKBP10	1.90833
PHB	1.90762
TUSC3	1.90762
SKIV2L2	1.9069
TM2D3	1.905
ANKRD46	1.90476
CREBBP	1.90333
ATP6V1D	1.90333
TMED10	1.90262
PMS1	1.90048
OSTM1	1.89833
FUS	1.89786
RBBP4	1.89738
AK1	1.89643
DCUN1D4	1.89476
BECN1	1.89429
NMD3	1.89429
FAM13B	1.89238
CDC123	1.89214
ZNF12	1.89214
EIF2S3	1.89095
SHC1	1.89048
MRFAP1L1	1.89024
CNOT2	1.89024
MAPK1IP1L	1.88929
CUX1	1.88905
PAPSS1	1.88881
INSIG2	1.88595
CEP55	1.88524
RAB14	1.88381
DHX9	1.88333
KDM3A	1.88333
NUP107	1.88286
HDAC1	1.88262
MZT2B	1.88143
NACA	1.88071
SPCS3	1.87905
JMJD1C	1.8769
GBP1	1.87667
OSBPL9	1.87619
SMAP1	1.875
PAK2	1.875
LPCAT1	1.87405
PSMG1	1.87381
LIMCH1	1.87333
BET1	1.87262
PDGFRL	1.87214
AP2M1	1.87167
UBR7	1.87167
NUDT21	1.87119
PPP2CB	1.87095
SRSF7	1.86905
LY96	1.86738
RGS10	1.86714
TMEM50A	1.86619
HNRNPC	1.86595
VGLL4	1.86452
GCN1L1	1.86333
TAF1D	1.8631
NCK1	1.86119
GNPAT	1.86048
TPX2	1.85881
MRPL22	1.85857
SLC35E1	1.85738
TRIB2	1.8569
TIA1	1.85524
SAE1	1.85452
DMTF1	1.85429
C2CD5	1.85119
NCBP2	1.85024
TLK1	1.84952
SLC16A1	1.84881
USP25	1.84857
CSGALNACT2	1.84714
PTPN13	1.84714
SMYD3	1.84643
BCL6	1.84429
SLC35A1	1.84429
ZNF330	1.84333
ARHGEF12	1.84143
HIST1H2AC	1.84143
LSM1	1.84143
MRPL17	1.84095
UGP2	1.84095
GTF3C3	1.83976
RGS1	1.83952
RAP2B	1.83857
DERA	1.83833
EHBP1	1.83786
MTA1	1.83619
PFKP	1.83357
FASTKD3	1.83333
C5orf28	1.83214
MGP	1.8319
TXNRD1	1.83143
PXDC1	1.83119
CCNB2	1.82929
PLOD1	1.8281
ATP9A	1.8269
SERPINF1	1.82667
ZNF611	1.82667
ERP44	1.82595
DYNC1LI1	1.82595
TMEM59	1.825
EIF5	1.825
SRSF6	1.82357
KIF2C	1.82357
FIP1L1	1.82357
XPNPEP1	1.82286
RHOA	1.82262
OLFML3	1.82262
FAP	1.82262
NDUFA8	1.82143
NONO	1.82024
C12orf5	1.81905
EIF3B	1.81452
IGF2BP3	1.81286
ATP13A3	1.81238
RPL22	1.81214
RTF1	1.8119
MYL6B	1.81095
COIL	1.81024
RABGGTB	1.80952
C11orf73	1.80905
IL13RA1	1.80881
RTN3	1.80833
IL10RB	1.8081
DIMT1	1.8081
SLC9A6	1.80548
2022-09-08	1.80524
GSN	1.805
DNAJC7	1.80476
UBE2J1	1.80429
CEP350	1.80405
ISG20L2	1.80333
FAM50A	1.80238
CSPG4	1.80143
MYO1D	1.8
RWDD3	1.8
IRS1	1.79976
RCAN1	1.79952
MYL6	1.79881
STXBP3	1.79595
GMPS	1.79571
TMED3	1.795
ZBTB11	1.79476
TMEM251	1.79429
MRPL35	1.79429
WIPI1	1.79405
FASTKD1	1.7931
HOXC6	1.79095
SRRT	1.79095
DNAJB4	1.79071
NSA2	1.78929
SARAF	1.78881
ATF1	1.78881
SLC7A1	1.78833
KIAA1109	1.78667
SERP1	1.78476
PDGFD	1.78381
C14orf2	1.78357
PREPL	1.78333
POFUT2	1.7831
ARFIP1	1.78262
ATIC	1.78238
RPS25	1.78214
ACP1	1.7819
DDX46	1.78167
TMEM30A	1.78119
LARS	1.78119
C1orf27	1.78095
RPN1	1.77905
PSMB5	1.77881
BANF1	1.77762
NCKAP1	1.77643
KDELR3	1.77619
LRRC1	1.77595
ZNF302	1.77571
SPOP	1.775
IFT20	1.77333
ADAMTS5	1.77286
ETNK1	1.77262
VTI1B	1.77214
RPL31	1.7719
PDHX	1.77167
PDIA4	1.77119
DDR2	1.77
N4BP2L2	1.77
MRPS17	1.76643
USP47	1.76643
TOP1	1.76476
LRP12	1.76476
LRRC17	1.76429
RB1	1.76286
SUPT16H	1.76238
SAC3D1	1.7619
HSPB1	1.76119
KIF4A	1.76048
DAD1	1.76048
GLUL	1.75976
YWHAE	1.75929
NARF	1.75905
CD24	1.75738
RAD51AP1	1.7569
EXT2	1.75667
CREB3L2	1.75452
HSPA9	1.75452
ZC3HAV1	1.75333
RHOQ	1.75214
TMEM50B	1.75214
TUBB4B	1.75143
GOLGA3	1.75095
CTPS1	1.74857
ANKRD17	1.74786
NEDD8	1.74762
GOLGB1	1.74738
ALCAM	1.74714
NBR1	1.74714
CRY1	1.7469
CDH2	1.74667
LSM8	1.74643
NDUFB5	1.74524
IMPDH2	1.74524
SS18L1	1.745
EIF3D	1.74381
GGNBP2	1.74262
PANK2	1.7419
ZCCHC8	1.74143
STIL	1.74143
ORC4	1.74119
PPP4R1	1.74095
USP3	1.74071
CCNL1	1.73976
KIAA0232	1.73976
PRDX1	1.73857
TRMT5	1.73786
ZNF271	1.73762
ZCCHC24	1.73738
PCMT1	1.73714
RBX1	1.7369
DYNC1I2	1.73667
CDC42EP3	1.73619
MED28	1.73595
DCN	1.73595
SNX4	1.73571
UBL5	1.73571
HIRA	1.73476
ARFGEF1	1.73333
LHFP	1.73333
TGFB1	1.73286
SRP14	1.73095
HMGN2	1.73024
DAAM2	1.72881
TXNDC15	1.72833
CAB39	1.72833
ATP6V1G1	1.72833
HS3ST3A1	1.72667
PRCC	1.72571
SLC25A46	1.725
HSF2	1.72452
PDCD6IP	1.72429
ACYP1	1.72381
NDNF	1.72238
TCEAL4	1.72214
HELZ	1.72167
GHR	1.72048
NGLY1	1.7181
TTK	1.71786
ITGAE	1.71714
STRN3	1.71643
U2AF1	1.71643
STT3A	1.71595
SOX9	1.71571
NMI	1.71548
ATPIF1	1.71524
HERC2	1.715
KLHDC10	1.71429
FAM13A	1.71381
GPR125	1.71381
PAFAH1B1	1.71333
OPN3	1.7131
CDC7	1.7131
MCM3	1.71262
SYNJ1	1.71238
NDUFB6	1.7119
UCHL1	1.71143
EIF4A3	1.71024
POLE3	1.70905
TKT	1.70667
PIGF	1.70643
FBXO5	1.70643
DDOST	1.70643
WWP2	1.70619
SFRP4	1.70595
WBP11	1.705
DERL1	1.70476
RIT1	1.70452
CERS6	1.70429
SNRPD2	1.70357
UBE2Q1	1.70214
PRPSAP2	1.70167
PSMD3	1.7
IFIT1	1.69905
KRR1	1.69905
UQCRB	1.6981
UBE2A	1.69786
STON1	1.69714
TXLNA	1.69643
NCOR2	1.69571
MAP4	1.6931
ZNF652	1.69262
EPS15	1.69238
GTF3A	1.69167
FDPS	1.69119
RBM28	1.69095
CDK4	1.69071
RPL24	1.69048
CTCF	1.69024
ASNSD1	1.69024
RPS3	1.69
ATP5L	1.68952
UBE2D3	1.68881
HSBP1	1.68643
NRAS	1.68571
C1QBP	1.68548
ENSA	1.68524
WRB	1.6831
RSBN1	1.68286
CRYZL1	1.68262
HSPA14	1.68238
SAR1B	1.68214
GNL3L	1.68167
CASP3	1.68095
TXNL4A	1.68048
YIPF5	1.68
C16orf80	1.67881
PAXBP1	1.67881
IPO5	1.67833
PQBP1	1.6781
FTSJ1	1.67738
TSPYL5	1.67714
GORASP2	1.67667
HECA	1.675
KPNA4	1.67357
VDAC2	1.6719
CHERP	1.67119
RRAGC	1.67095
DNAJC15	1.67024
DAZAP1	1.67
SNRK	1.66905
CAPN2	1.66857
SELT	1.66833
CYFIP1	1.6681
ARMCX6	1.66619
OGN	1.66571
WDR61	1.66548
ID1	1.66452
ATXN10	1.66405
TRAPPC10	1.66238
DNAJB14	1.66167
SRSF5	1.66143
CCNB1IP1	1.66071
ZFAND6	1.66024
CDC23	1.66
CSNK1G3	1.65929
ATRX	1.6581
ZFP36L1	1.65714
IQGAP1	1.65667
SGK1	1.65667
TMED9	1.65643
MAT2A	1.65524
KIF18B	1.65357
RPL37	1.65357
IGFBP5	1.6531
PSMB2	1.6531
IPO9	1.65286
KPNA3	1.65167
RC3H2	1.65167
SHQ1	1.65143
RNF7	1.65143
CHST15	1.65024
CDK13	1.64905
MORC2	1.64905
TRIM37	1.64786
PGRMC2	1.64786
EML1	1.64548
ANKMY2	1.64548
HADHA	1.64524
PELI1	1.64524
VAMP7	1.64476
APEX1	1.64429
VCL	1.64429
DENND5A	1.64405
NCBP1	1.6431
PTGER4	1.6419
TULP3	1.64167
AGPS	1.64143
BAG5	1.64119
HIST1H2BK	1.64
R3HDM1	1.63952
PDCD5	1.63952
MAPRE1	1.63905
WTAP	1.63857
AFF1	1.63833
GLRX3	1.63786
CHD1	1.63548
NUAK1	1.63429
KATNA1	1.63381
TUG1	1.63262
MAGT1	1.63238
CLIC1	1.63143
HMMR	1.63
MUT	1.63
ISCU	1.62905
MTR	1.62762
FOXM1	1.62738
WBSCR22	1.62619
AHR	1.62619
VCPKMT	1.62452
DDX18	1.62357
CKB	1.62357
CD55	1.62214
TRMT13	1.62167
PCM1	1.62167
HAPLN1	1.62119
TAOK3	1.62071
RNPS1	1.62048
TNKS2	1.61905
ZNF84	1.61833
WDR1	1.61786
SLC39A14	1.61738
H2BFS	1.61619
RPL35A	1.61595
AEBP1	1.61381
ZMIZ1	1.61286
ACP5	1.61262
TMEM126B	1.61214
PTPLAD1	1.6119
FKBP14	1.61071
NDEL1	1.61
TOR1AIP1	1.60952
POLR2B	1.60929
SERTAD2	1.60905
SMAD4	1.60833
TBCA	1.6081
NDUFS4	1.60786
EFNB2	1.60762
BTG1	1.60476
TRAPPC8	1.6031
PTTG1IP	1.6031
SLIT2	1.6019
ANKRD27	1.60143
PUM2	1.60095
ASAP2	1.60024
CDK17	1.6
UTP6	1.59952
MYCBP2	1.59929
DCUN1D1	1.59929
ELAVL1	1.59929
GNG12	1.59905
UTP3	1.59857
H2AFV	1.59833
WDR11	1.59786
CDKN3	1.5969
EPM2AIP1	1.5969
NDFIP1	1.59595
NDUFB3	1.59595
CCNE2	1.59595
DUSP6	1.59595
PPIA	1.59571
CREB1	1.59548
TCF7	1.595
BTAF1	1.59429
ARPC1B	1.59357
EIF2AK1	1.59214
FZD1	1.5919
GOLGA8N	1.5919
UBE2G2	1.59095
PDS5B	1.59024
APOLD1	1.58952
EVI2A	1.58881
ZFP36L2	1.5881
LGR4	1.58762
PITPNB	1.58738
ZFHX4	1.58714
COPG1	1.58619
VCP	1.58571
DYNC1H1	1.585
HMG20B	1.58405
RAB11A	1.58381
TIPARP	1.58357
CCDC91	1.58238
SNRPF	1.5819
RBM25	1.58119
ADAM17	1.58071
GGCT	1.58024
PSMB3	1.5781
KIAA0020	1.57762
PSMA5	1.57738
TMEM87A	1.57738
CHST12	1.57738
MTMR6	1.57619
MPHOSPH10	1.57595
PCGF3	1.57548
DCK	1.57524
NDUFS6	1.57524
HSD17B11	1.57524
VAMP3	1.57429
AGGF1	1.57381
GALNT3	1.57333
ATP5I	1.57238
NEK1	1.57071
FAIM	1.56976
UTP11L	1.56881
TIAL1	1.56762
RMND5A	1.56738
EAPP	1.56595
FOXO3	1.56571
RALGAPA1	1.565
TTF1	1.56405
ARIH1	1.5631
DCLRE1C	1.56238
DBI	1.5619
S100A6	1.56048
TACC1	1.56024
FCGR2A	1.55952
COPS6	1.5581
CD163	1.5569
PPAT	1.55571
DHRS7B	1.55381
TMPO	1.55262
VPS54	1.55214
POP5	1.54952
HSD17B12	1.54905
OGT	1.54833
CCBL2	1.5481
GOSR1	1.54762
MED14	1.54738
EDRF1	1.54714
TNFRSF10B	1.54667
YPEL5	1.54643
BAX	1.54643
KIF2A	1.54619
PDE4DIP	1.54595
USP48	1.54571
BCAP31	1.54524
RHOC	1.54381
ZIC1	1.54238
PELO	1.5419
CREG1	1.5419
RNF114	1.54167
STX8	1.54143
ARL4C	1.54048
YEATS2	1.54024
FNBP4	1.53976
RFC5	1.53976
LANCL1	1.53976
PRMT5	1.53929
WDR47	1.53905
NAB1	1.5381
POT1	1.53762
RAD50	1.5369
TPST1	1.53595
TOMM70A	1.53405
ATP5H	1.53333
ASAP1	1.53238
CTNNA1	1.53143
FOCAD	1.53143
NFIL3	1.53095
CNOT8	1.53048
UNC119B	1.53
MORC3	1.52929
MNS1	1.5281
C9orf3	1.52786
ZFAND1	1.52786
CLEC2B	1.52738
MYH10	1.5269
PYGL	1.5269
UBE3C	1.52619
FKBP9	1.52595
S100PBP	1.52357
WDR45B	1.52286
CDKN2A	1.52262
SOS2	1.52095
VPS4B	1.52048
ASAH1	1.51952
RAB22A	1.51762
PTBP1	1.51714
MAGED2	1.51524
NEK2	1.51476
GUSB	1.51476
NEO1	1.51238
CAMLG	1.51119
SLMO2	1.51
TMEM184B	1.51
IK	1.50833
RAP2A	1.50548
BMS1	1.50524
ANGPTL2	1.505
C21orf59	1.50357
UGDH	1.50333
GLOD4	1.50167
UHRF1BP1L	1.50095
CHORDC1	1.50071
NDUFB7	1.50048
PKP4	1.50024
RPS6KA3	1.49905
GHITM	1.49571
GMCL1	1.49524
CCT7	1.49452
SLC4A1AP	1.49452
SH3BP4	1.49357
RGS3	1.49357
TCFL5	1.49333
PDHA1	1.49262
RP3-507I15.1	1.49262
RBM22	1.49214
SF3B5	1.49048
RPA2	1.49024
ATP6V1B2	1.48905
ARMCX2	1.48857
EIF3I	1.48857
STMN1	1.48714
PPP6C	1.485
PRPF39	1.48357
CCNL2	1.4831
RAB3GAP1	1.48286
FRMD4B	1.48167
SPARCL1	1.48119
TRIAP1	1.47976
BACE1	1.47905
FBXO38	1.4781
PIR	1.47762
EIF4E	1.47619
OTUD4	1.47571
RAF1	1.47524
MPZL1	1.47381
GTF2H3	1.47381
MLF1	1.4731
TNS3	1.47262
UBE2D2	1.47262
SCARB2	1.4719
ADAM12	1.47119
USP11	1.47071
TCEB2	1.46952
ADK	1.46929
STAM2	1.46905
SOCS5	1.4681
ATP5C1	1.46548
WDR3	1.46524
LASP1	1.465
MX1	1.46381
CLINT1	1.46167
PTPRG	1.46119
SDHB	1.46119
CUL1	1.46024
IFI27	1.45929
HMG20A	1.45857
BCAP29	1.45786
PPFIBP2	1.45762
EXT1	1.45714
NBAS	1.45548
PSMG2	1.455
PLEKHB2	1.45452
SKIL	1.45405
SUMO3	1.45214
SLC35A2	1.4519
RBMS1	1.45143
PRKACB	1.45024
WDYHV1	1.44738
EZR	1.44714
EMC3	1.4469
MON2	1.44667
H2AFX	1.44667
MRPS30	1.44595
EIF1	1.44548
FZD7	1.445
BHLHE40	1.44381
SUMO4	1.44381
ACOT9	1.44143
TALDO1	1.44119
PAXIP1	1.44
HSD17B4	1.44
RRAGA	1.43976
ITGA4	1.43881
COX5A	1.43857
LZTFL1	1.43738
DPYD	1.43714
KLC1	1.4369
TRRAP	1.4369
PHLDA2	1.43595
CASP7	1.43571
TOR1B	1.43452
RPL10A	1.43405
KIF14	1.43381
SAP18	1.43238
PPA2	1.43214
DCTN6	1.43214
STEAP1	1.4319
HADHB	1.43167
MYBL1	1.43095
VPS13B	1.43048
PTRF	1.43048
RPL39	1.42714
TPGS2	1.42667
TIPRL	1.42619
MSANTD2	1.42333
YTHDC2	1.42238
SAFB2	1.42143
GADD45GIP1	1.42071
GAS2L1	1.42048
CROCCP2	1.42048
ERI2	1.41976
TMX2	1.41929
RABGAP1	1.41905
NFATC3	1.41905
RPS6	1.41571
TRA2A	1.41548
PDXK	1.41548
C12orf29	1.41429
GLRX2	1.41357
KLHL20	1.41357
GSPT1	1.41333
ATP6V0E1	1.4119
SERPINB6	1.4119
PGAM1	1.41119
LAMTOR5	1.41
TMEM2	1.40976
SRSF4	1.40857
COG5	1.40833
RNF13	1.40738
ARPP19	1.40667
DLX5	1.40643
WDR43	1.40619
EML4	1.40571
KCMF1	1.40452
CRKL	1.40357
NOLC1	1.40214
GLIPR1	1.40214
PLP2	1.40095
RNF14	1.40071
RAB7A	1.39976
2022-03-06	1.39857
CCNI	1.3981
INPP1	1.39786
MRPS12	1.39738
NRN1	1.39714
GNS	1.39667
ELAC2	1.39571
FAM168B	1.39524
PRDX6	1.39476
MED4	1.39381
UBE2C	1.39357
WDR82	1.39333
SF3A3	1.39333
FRYL	1.3931
NRBF2	1.3931
ATG5	1.39286
MCM7	1.39286
SLK	1.39286
PHKB	1.39167
EEF1D	1.39167
MMD	1.39143
STOML2	1.39119
PDCD6	1.39095
TP53BP2	1.39048
SEC61B	1.38952
MEIS2	1.38929
ENOPH1	1.38905
SH3BP5	1.3881
RPL9	1.38738
RBM5	1.3869
ACSL3	1.3869
NCAPD2	1.3869
RAB9A	1.3869
TNKS	1.38643
CARS	1.38619
[truncated: 3,015 more rows]
