# Supplementary material for: The bioinformatic approach identifies PARM1 as a new potential prognostic factor in osteosarcoma
Source: Front Oncol. 2023 Mar 6;12:1059547. doi: 10.3389/fonc.2022.1059547 (PMC10025378; doi:10.3389/fonc.2022.1059547)
Supplement: Supplementary file 1 [file DataSheet_1.zip › data/Expression profile/Clinical features.csv]

## Sheet: Sheet1
	amples	platformRef	title	alive-or-dead	days-followup
1	GSM402718	GPL96	A498	D	2065		0	1
2	GSM402719	GPL96	A504	A	2903		1	0
3	GSM402720	GPL96	A509	D	625		0	1
4	GSM402721	GPL96	A816	A	3303		1	0
5	GSM402722	GPL96	B178	D	176		0	1
6	GSM402723	GPL96	B218	D	483		0	1
7	GSM402724	GPL96	B790	A	1758		1	0
8	GSM402725	GPL96	B792	D	1388		0	1
9	GSM402726	GPL96	B793	A	1686		1	0
10	GSM402727	GPL96	B794	D	1060		0	1
11	GSM402728	GPL96	B795	A	1024		1	0
12	GSM402729	GPL96	B796	A	1221		1	0
13	GSM402730	GPL96	B799	A	352		1	0
14	GSM402731	GPL96	B802	D	386		0	1
15	GSM402732	GPL96	B803	A	1669		1	0
16	GSM402733	GPL96	B804	A	927		1	0
17	GSM402734	GPL96	B806	A	1870		1	0
18	GSM402735	GPL96	D072	A	1436		1	0
19	GSM402736	GPL96	D080	A	3200		1	0
20	GSM402737	GPL96	D081	D	43		0	1
21	GSM402738	GPL96	D158	A	4158		1	0
22	GSM402739	GPL96	D162	A	3574		1	0
23	GSM402740	GPL96	D166	D	205		0	1
24	GSM402741	GPL96	D169	A	2835		1	0
25	GSM402742	GPL96	D171	D	25		0	1
26	GSM402743	GPL96	D173	D	225		0	1
27	GSM402744	GPL96	D184	D	1008		0	1
28	GSM402745	GPL96	D185	A	4747		1	0
29	GSM402746	GPL96	D188	A	4577		1	0
30	GSM402747	GPL96	D195	D	3753		0	1
31	GSM402748	GPL96	D197	D	703		0	1
32	GSM402749	GPL96	D201	A	4836		1	0
33	GSM402750	GPL96	D202	D	1206		0	1
34	GSM402751	GPL96	D208	A	4537		1	0
