# Supplementary material for: The bioinformatic approach identifies PARM1 as a new potential prognostic factor in osteosarcoma
Source: Front Oncol. 2023 Mar 6;12:1059547. doi: 10.3389/fonc.2022.1059547 (PMC10025378; doi:10.3389/fonc.2022.1059547)
Supplement: Supplementary file 1 [file DataSheet_1.zip › data/Expression profile/GSE16088.csv]

ID_REF	GSM402684	GSM402685	GSM402686	GSM402687	GSM402688	GSM402689	GSM402690	GSM402691	GSM402692	GSM402693	GSM402694	GSM402695	GSM402696	GSM402697	GSM402698	GSM402699	GSM402700	GSM402701	GSM402702	GSM402703	GSM402704	GSM402705	GSM402706
1007_s_at	7.61	6.93	6.35	8.77	8.85	7.84	7.57	7.57	7.53	7.18	7.53	7.31	6.94	7.2	7.29	7.64	6.97	7.64	7.25	7.22	7.47	7.57	6.56
1053_at	8.15	8	7.19	6.06	6.04	6.01	6.4	6.19	6.45	6.83	6.78	7.46	6.86	6.72	6.8	7.15	6.79	7.42	7.89	7.01	6.94	6.6	6.9
117_at	6.46	6.37	6.77	7.3	7.12	7.52	7.41	7.44	7.69	6.8	6.84	6.88	7.71	6.71	6.79	6.74	7.02	6.65	7.07	6.99	7.86	6.51	6.65
121_at	7.21	7.33	7.49	10.3	10.31	9.52	9.05	9.78	9.54	7.74	8.08	7.74	7.79	7.52	7.89	7.72	7.82	7.62	7.88	7.86	7.71	7.8	7.88
1255_g_at	3.94	4.3	4.96	4.49	4.79	4.84	4.81	4.54	4.45	4.26	4.19	4.25	4.18	4.25	4.22	4.18	4.05	4.2	4.18	4.16	4.16	4.22	4.15
1294_at	6.61	6.95	7.12	7.24	7.6	7.85	7.76	8.44	8.41	7.33	7.31	7.31	7.42	7.52	7.58	7.89	7.6	7.73	7.34	7.24	8.59	7.17	7.53
1316_at	4.95	4.86	5.16	5.85	6.01	5.86	6.14	5.57	5.6	5.05	4.91	4.79	4.91	4.86	4.96	4.93	4.86	4.8	4.85	4.91	4.79	4.74	4.84
1320_at	5.36	5.38	5.1	5.74	5.41	6.25	5.65	5.46	5.39	4.89	5.15	4.98	4.97	5.04	5.03	5.04	4.95	5.01	4.89	5.17	4.84	5.06	5.14
1405_i_at	4.5	4.01	5.29	5.68	5.67	6.35	6.16	7.53	7.46	5.15	5.02	4.43	4.82	4.9	4.83	5.95	4.51	4.05	4.97	5.16	7.35	4.42	6.93
1431_at	4.18	4.34	4.23	4.73	4.6	11.59	11.51	4.36	4.79	4.13	4.08	4.03	4.16	4.27	4.13	4.03	4.01	4.03	4.05	3.98	4.03	4	4.12
1438_at	6.06	6.17	7.05	7.52	7.29	7.47	7.68	7.26	7.35	6.87	7.65	7.16	6.97	6.91	6.99	6.65	6.68	7.29	6.09	7.06	7.4	8.05	6.99
1487_at	7.48	7.21	7.19	8.46	8.38	8.23	8.47	7.99	7.87	7.81	7.4	7.2	7.47	7.62	7.47	7.22	7.49	7.19	7.25	7.42	7.62	7.06	7.2
1494_f_at	6.41	6.08	6.49	7.74	7.4	12.25	12.11	7.46	7.46	6.18	6.53	6.13	6.31	6.2	6.36	6.2	6.19	6.28	6.2	6.26	6.3	6.19	6.32
1598_g_at	8.88	8.36	10.12	9.96	10.18	9.68	9.48	9.89	10.13	8.77	8.99	8.69	8.89	9.23	9.15	8.53	8.48	9.17	8.51	8.46	9.22	8.81	9.22
160020_at	8.27	7.88	7.83	9.49	9.25	8.96	9.36	9.25	9.67	9.8	9.67	10.06	9.82	10.33	9.73	9.3	10.09	9.66	9.36	10.7	9.39	11.42	10.18
1729_at	7.22	6.76	7.13	7.26	7.63	7.89	7.78	8.09	8.11	7.76	7.65	7.11	7.26	7.42	7.56	7.27	7.4	7.19	7.37	7.32	7.3	7.17	7.59
1773_at	5.88	5.91	5.58	5.97	6.12	6.31	6.41	6.12	6.07	6.07	6.37	6.07	5.92	5.89	6.16	6.03	6.13	6.49	6.12	6.18	6.04	6.02	6.02
177_at	5.85	5.72	5.98	6.25	6.05	6.2	6.13	5.99	6.13	5.89	5.7	6.27	5.88	6.36	5.9	5.79	5.86	5.56	5.78	6.24	6.29	6.51	6.14
179_at	8.21	8.35	8.7	10.33	10	10.51	10.44	10.07	10.07	8.62	9.13	8.52	8.76	8.65	8.89	8.73	8.59	8.58	8.55	8.67	8.55	8.67	8.63
1861_at	6.26	5.52	7.02	5.73	6.08	6.68	6.9	5.45	5.29	6.2	6.08	5.97	5.83	6.29	5.73	5.97	6.48	6.42	6.37	5.96	5.74	6.07	6.55
200000_s_at	9.59	10.37	9.57	7.88	8.2	8.34	8.26	8.76	8.57	9.04	9.12	9.18	9.34	8.53	9.27	8.45	9.53	9.29	9.47	9.28	8.77	8.38	9.19
200001_at	10.7	9.5	9.94	9.74	10.14	9.69	9.84	9.4	8.99	9.7	9.78	10.12	9.76	10	10.17	9.74	9.72	9.78	9.38	10.09	9.89	9.97	9.9
200002_at	11.32	11.76	11.37	9.04	9.53	11.14	11.23	11.32	11.12	11.25	11.45	11.88	11.99	11.74	11.3	11.83	11.7	11.76	11.56	11.32	11.39	11.91	11.45
200003_s_at	12.79	12.88	12.58	8.75	9.67	12.23	11.89	12.26	12.3	12.6	12.62	13.15	12.36	12.78	12.6	12.23	12.42	12.7	12.9	12.66	12.77	12.92	12.63
200004_at	11.5	11.3	11.38	7.51	8.4	6.43	6.81	10.02	9.7	11.49	11.36	11.59	11.54	11.37	11.29	11.83	11.53	11.19	11.51	11.52	11.36	11.84	11.57
200005_at	10.24	10.46	10.26	7.38	7.84	7.5	7.22	8.94	8.51	9.76	10.02	9.31	9.27	9.8	9.43	9.59	9.48	9.89	9.7	9.81	9.86	9.6	9.47
200006_at	10.87	11.22	10.71	9.38	9.56	8.9	9.03	9.56	9.49	11.17	10.81	11.42	11.39	11.56	11.57	11.79	11.67	11.11	11.56	11.64	11.23	11.09	11.2
200007_at	11.45	11.47	11.21	9.95	10.27	8.57	8.64	10.31	9.91	11.49	11.11	11.38	11.7	11.19	11.47	11.24	11.16	11.04	11.44	11.38	11.4	11.16	11.59
200008_s_at	9.46	9.49	9.43	7.95	8.18	7.88	7.86	8.3	8.17	9.54	10.09	9.33	9.25	9	9	9.39	10.17	9.88	9.7	9.88	9.71	9.86	10.68
200009_at	11.3	11.02	11.03	7.67	8.38	7.46	7.57	9.59	9.72	11.29	11.34	10.66	10.92	11.08	10.83	10.68	11.5	11.21	10.85	11.09	10.85	10.61	11.54
200010_at	12.43	12.58	12.49	9.99	10.01	8.57	8.91	11.85	11.9	12.07	12.04	12.46	12.11	12.19	12.12	12.23	12.63	12.11	12.8	12.13	12.14	12.51	11.99
200011_s_at	9.38	8.88	7.93	8.54	8.89	7.4	6.45	7.89	7.67	9.08	7.73	8.15	9.01	8.67	8.63	9.33	8.4	8.6	8.45	8.23	8.93	8.45	7.74
200012_x_at	12.29	12.48	12.35	10.05	10.71	10.25	10.43	12.66	12.56	11.97	12.25	12.21	12.34	12.04	12.47	11.98	12.16	12.13	12.41	11.7	12.34	12.15	13.06
200013_at	11.92	12.09	12.01	9.62	10.11	8.95	9.26	11.56	11.4	10.94	11.87	11.96	11.4	11.7	11.72	11.62	11.99	11.59	11.94	11.63	11.52	12.1	11.47
200014_s_at	9.98	10.61	9.98	6.34	7.83	5.44	5.76	8.25	8.27	9.35	9.95	9.96	10.05	9.79	9.66	9.85	9.99	9.84	10.13	10.03	9.77	10.49	9.69
200015_s_at	9.4	10.9	10.19	7.84	8.11	6.6	5.63	9.57	9.29	9.82	10.27	10.19	10.53	9.94	10.8	9.79	9.93	10.08	9.6	9.5	10.25	10.96	9.61
200016_x_at	12.24	12.73	11.86	9.18	9.85	7.85	8.1	10.87	11.18	11.73	11.92	12.13	12.12	11.99	11.8	11.94	12.03	12.11	12.06	11.99	11.99	12.36	11.94
200017_at	12.07	12.37	11.71	10.12	10.66	9.57	10.1	12.09	12.01	12.08	11.94	12.07	11.87	12.08	11.94	12.04	11.97	11.97	12.15	11.77	11.91	12.19	11.77
200018_at	12.53	12.83	11.88	11.16	11.9	11.36	11.35	12.47	12.45	12.64	12.68	12.61	12.29	11.72	12.52	12.73	12.28	12.23	12.38	11.83	12.21	12.7	12.16
200019_s_at	11.71	12.01	11.78	9.97	10.18	11.9	12.12	11.94	11.79	11.67	11.76	11.39	11.33	11.61	11.45	11.53	11.45	11.82	11.89	11.62	11.69	10.85	11.84
200020_at	10.79	10.6	10.54	6.02	6.37	5.53	6.34	8.04	7.78	9.5	9.33	9.62	10	9.72	9.32	9.88	10.14	9.64	10.14	9.99	9.86	9.64	9.49
200021_at	13.48	13.72	13.18	12.22	12.72	12.27	12.53	12.56	12.6	12.74	12.38	12.47	12.76	12.76	12.97	12.83	13.16	12.46	12.87	13.38	12.72	12.23	12.97
200022_at	12.11	12.28	12.22	9.7	10.4	11.56	12.05	11.17	11.36	12.06	12.39	12.63	12.21	12.29	11.96	11.84	12.01	12.13	12.42	11.93	12.23	12.76	12.15
200023_s_at	11.43	11.03	11.13	8.5	8.83	9.61	9.42	9.99	9.63	10.4	10.9	10.88	10.48	9.85	10.5	10.43	10.42	10.43	10.79	9.7	10.32	11.18	10.58
200024_at	11.92	12.02	11.95	10.66	10.93	12.46	12.39	12.03	12.04	11.86	12.36	12.5	11.8	12.05	12.34	11.72	11.65	11.36	12.2	11.52	12.18	12.69	11.76
200025_s_at	12.09	12.44	12.02	10.91	11.33	10.77	10.92	12.54	12.49	12.39	12.55	12.57	12.79	12.6	12.54	12.66	12.49	12.06	12.45	12.03	12.38	12.69	12.11
200026_at	12.19	12.42	11.99	10.2	10.36	8.95	8.98	12.09	12.16	11.81	12.17	12.19	11.96	11.85	11.87	11.59	11.85	11.78	11.77	11.64	11.38	11.75	11.28
200027_at	9.81	10.02	10.06	7.69	7.93	6.38	5.97	8.53	8.04	9.69	9.71	10.37	10.57	9.68	10.28	9.74	10.11	10.19	10.45	9.99	10.25	10.09	10.35
200028_s_at	9.71	9.87	8.74	8.2	8.95	7.39	8	8.42	8.47	9.23	9.84	8.98	9.49	9.59	9.37	9.82	9.7	9.07	9.6	9.59	9.93	8.58	9.09
200029_at	12.79	12.54	13.09	10.75	11.08	11.36	11.43	12.25	12.42	11.95	12.15	11.98	11.5	12.08	11.89	11.9	11.78	11.77	12	11.61	12.29	12.37	11.94
200030_s_at	11.76	12.17	11.93	10.58	11.05	10.66	10.8	10.23	10.16	11.25	11.85	11.52	11.57	11.55	11.4	11.64	11.73	11.54	11.68	11.05	11.53	11.81	11.47
200031_s_at	12.27	12.32	12.21	12.16	12.12	12.42	12.37	12.98	12.97	12.84	12.98	13.21	12.84	12.84	12.9	12.62	12.66	13.43	13.02	12.61	12.91	12.98	12.81
200032_s_at	12.69	12.78	12.3	10.88	11.06	10.34	10.33	12.49	12.39	12.83	12.75	12.68	12.11	12.52	12.62	12.88	12.67	12.62	12.96	12.44	12.86	12.45	12.51
200033_at	11.33	11.25	11.23	7.39	7.98	5.86	5.6	10.96	10.4	11.24	11.27	11.68	11.86	11.19	11.29	11.87	11.26	11.22	11.81	11.15	11.67	11.62	11.35
200034_s_at	12.19	12.5	12.15	9.1	9.07	8.05	8.13	11.53	11.36	11.51	12.16	12.45	12.3	12.14	11.84	12.21	12.24	12.2	12.24	11.69	12.04	12.3	11.7
200035_at	9.35	9.37	9.23	8.39	7.95	7.93	7.76	7.61	8.23	8.46	8.08	8.09	8.76	8.03	8.18	7.91	8.08	7.98	8.45	8.34	7.87	7.56	7.82
200036_s_at	11.45	11.71	11.44	9.01	9.44	9.42	9.42	11.24	11.09	10.98	11.64	11.61	11.2	11.55	11.65	10.97	11.3	10.87	11.61	10.99	11.35	11.87	11.6
200037_s_at	9.88	10.13	9.48	5.84	6.38	4.81	5.15	8.05	7.7	9.08	9.27	9.78	9.67	10.06	9.49	10.22	9.75	10.33	9.82	9.88	9.51	9.8	9.75
200038_s_at	11.87	12.03	12.01	9.3	9.39	7.69	7.89	11.9	11.83	12.11	11.99	12.64	12.08	11.72	11.94	11.83	12.09	12.27	12.84	11.89	11.97	12.26	12.22
200039_s_at	10.64	10.33	10.79	8.57	8.76	8.87	9.36	8.44	8.25	10.09	9.91	10.31	10.98	9.93	9.9	10.61	10.49	9.67	10.64	11.04	10.4	10.19	10.9
200040_at	10.16	10.27	9.84	6.86	7.23	5.62	5.81	8.6	8.35	10.08	10.08	10.3	10.39	10.31	10.06	10.25	10.51	10.51	10.36	10.47	10.27	10.62	10.49
200041_s_at	10.93	11.15	9.71	7.22	7.51	6.83	7.22	9.44	9.37	10.25	10.03	10.56	10.83	10.95	11.57	10.71	10.94	10.59	10.83	10.96	10.92	10.38	10.08
200042_at	10	9.91	9.44	8.16	8.15	7.11	7.4	7.76	7.69	9.32	9.19	8.75	8.73	9.14	9.15	8.65	8.6	8.67	9.09	8.97	9.17	8.47	8.81
200043_at	11.75	11.59	10.5	8.73	9.07	8.08	8.06	9.15	9.05	11.29	10.77	10.63	10.86	10.44	10.79	11.04	10.83	10.57	10.57	10.88	10.57	10.32	10.55
200044_at	10.18	10.18	10.1	8.02	8.26	7.84	7.98	8.02	8.04	9.09	9.61	9.63	9.67	9.35	9.34	9.71	9.96	9.28	9.74	9.95	9.72	9.83	9.31
200045_at	9.65	10.07	8.97	7.94	8.03	8.51	8.21	8.44	7.94	8.89	8.93	9.25	9.36	9.55	8.52	8.89	9.23	8.56	9.04	9.29	8.78	9.18	8.84
200046_at	9.48	9.19	8.83	8.85	9.05	7.95	7.94	8.67	8.28	10.61	10.37	10.43	9.89	10.16	10.23	9.99	10.48	9.92	9.83	10.2	9.76	11.05	10.12
200047_s_at	8.87	9.67	8.84	5.55	6.33	5.64	5	7.51	6.49	9.32	10.39	9.88	9.99	10.17	9.67	9.91	9.95	9.62	9.92	9.67	9.83	9.36	10.09
200048_s_at	10.37	11.78	10.62	9.08	9.62	10.13	10.1	9.43	9.18	12.1	11.56	11.37	11.82	10.91	11.84	12	12.67	10.99	12.1	10.89	10.82	10.78	11.76
200049_at	8.59	9.31	9.08	9.22	9.28	8.77	8.3	8.57	8.36	8.07	7.9	7.92	8.16	8.28	8.15	8.33	8.22	7.95	8.12	8.28	8.54	8.13	7.98
200050_at	9.58	9.69	9.11	5.25	5.29	5.57	5.31	6.37	6.06	8.35	8.09	9.95	8.81	9.19	8.72	8.88	8.84	8.6	8.8	8.73	9.21	9.99	9.05
200051_at	8.68	9.08	8.45	6.47	6.34	5.96	6.6	6.75	7.04	6.97	7.06	6.67	7.2	7.5	7.4	7.22	7.3	7.36	7.55	6.96	6.89	6.55	7.12
200052_s_at	10.01	11.28	9.9	6.85	7.62	5.99	5.85	6.83	6.38	9.88	9.8	9.64	10.07	9.5	9.27	9.71	10.68	9.51	10.39	10.03	9.79	10	10.56
200053_at	8.75	9.88	8.9	8.75	8.77	8.74	8.92	8.98	8.72	8.74	8.63	9.05	9.07	8.59	8.97	8.09	8.97	8.93	9	8.87	8.89	8.27	8.69
200054_at	8.42	8.97	8.88	7.24	7.28	7.37	6.94	7.14	7.41	8.46	7.86	7.42	8.38	8.06	8.21	7.6	8.58	7.6	8.71	6.94	7.27	6.92	7.95
200055_at	10.37	9.64	9.75	9.27	9.3	9.62	10	9.64	9.68	9.19	9.25	9.3	9.51	9.03	9.52	9.34	9.29	8.46	9.08	9.07	8.74	8.9	8.82
200056_s_at	7.04	7.26	6.76	4.29	5.4	4.47	3.86	5.31	5.24	6.58	6.11	7.13	6.54	6.94	6.62	7.19	7.23	6.76	7.29	7.18	6.94	7.27	7.04
200057_s_at	11.04	10.87	10.68	9.01	9.27	8.41	8.39	10.05	10.06	10.85	11.15	10.64	10.53	10.77	10.81	11.29	11.18	11.8	10.78	11.39	10.58	11.43	11.06
200058_s_at	10.27	10.4	9.93	7.03	7.39	7.69	7.36	8.44	8.43	10.38	10.4	9.68	9.91	9.76	9.93	11.07	10.14	10.11	9.91	9.8	10.24	8.95	9.84
200059_s_at	11.5	11.37	11.03	9.11	9.67	9.78	9.4	10.31	10.06	11.28	11.61	11.62	11.03	10.95	11.48	12.29	11.73	11.32	11.62	11.62	11.89	11.19	11.99
200060_s_at	9.29	9.81	9.73	7.69	8.21	7.53	7.5	8.99	9.08	9.44	9.81	9.41	10.05	9.86	9.94	9.71	9.88	10.15	9.82	9.98	9.4	9.62	9.95
200061_s_at	13.26	13.16	12.66	10.12	10.28	8.61	9.19	12.35	12.35	12.87	13	12.74	12.61	12.98	12.7	13.47	12.69	12.65	14.02	12.54	12.87	13.22	12.72
200062_s_at	11.95	12.53	12.41	11.3	11.01	10.58	10.71	12.66	12.71	12.72	12.57	12.87	12.21	12.69	12.48	12.47	12.9	12.22	12.63	12.03	12.52	12.58	12.16
200063_s_at	13.29	13.39	13.76	8.37	9.03	7.1	7.02	11.67	10.98	11.52	11.79	12.02	12.35	11.36	12.06	12.33	11.66	11.97	12.13	12.22	12.11	12.51	11.64
200064_at	12.57	12.62	13.4	10.09	10.07	8.93	9.81	10.4	10.44	12.47	11.86	12.09	12.19	11.91	12.19	11.58	12.18	12.05	12.09	11.82	12.28	11.92	11.67
200065_s_at	10.36	10.41	10.72	9.06	9.39	10.21	9.84	9.26	9.12	10.79	11.35	10.79	10.77	10.93	11.19	10.47	10.84	10.81	11.39	11.18	10.76	11.02	10.61
200066_at	10.28	10.18	11.26	7.43	7.28	6.73	7.25	7.69	8.09	8.98	8.59	8.82	8.81	8.44	9.01	8.79	8.56	9.07	9.24	9.04	9.17	9.36	9
200067_x_at	8.32	8.62	8.68	7.92	8.23	7.83	8.13	8.59	8.28	9.03	9.22	8.91	9.22	9.24	9.6	9.76	9.32	8.95	8.61	9.38	9.53	9.53	10.06
200068_s_at	10.95	11.66	11.83	9.71	10.46	7.29	8.17	10.12	10.1	11.67	10.94	11.31	11.5	10.74	11.55	11.7	11.11	11.23	10.93	11.41	11.56	11.57	10.74
200069_at	6.62	8.06	5.92	5.78	5.71	5.77	5.86	6.46	6.53	6.33	6.81	7.62	6.9	7.25	6.54	7.04	7.32	7.16	7.3	6.59	6.91	7.21	6.81
200070_at	7.52	7.62	7.81	7.7	8.02	6.71	7.14	7.29	7.04	8.13	6.72	6.87	7.09	7.16	6.87	7.15	7.01	6.97	7.03	6.51	6.89	6.49	6.85
200071_at	7.98	8.58	7.44	4.86	5.63	4.63	5.22	6.14	5.8	7.66	7.23	8.06	7.7	8.3	7.67	7.49	7.56	7.07	8.97	7.72	8.2	8.97	8.14
200072_s_at	10.88	11.18	10.82	6.68	6.49	6.9	6.85	8.36	8.04	9.87	10	10.15	9.88	10.16	9.54	9.66	10.36	10.1	10.41	10.3	9.92	10.41	10.01
200073_s_at	11.19	10.87	10.06	6.79	6.85	6.35	6.65	8.09	7.31	9.2	9.6	10.35	10.17	10.01	9.91	9.96	10.13	9.85	10.29	9.89	9.73	10.09	9.66
200074_s_at	11.93	12.02	11.2	8.47	8.59	9.1	9.14	10.56	10.38	10.39	11.26	11.17	10.74	11.02	11.02	11.33	11.52	10.91	11.44	10.68	11.73	10.71	10.98
200075_s_at	9.24	8.69	9.58	7.53	7.87	8.54	8.71	7.85	7.63	9.31	9.87	8.96	8.74	9.85	9.56	9.09	9	9.05	10.27	10.17	8.7	9.78	8.96
200076_s_at	8.32	9	8.77	6.96	7.59	7.41	7.72	8.06	8.53	7.97	7.86	8.25	8.04	8.23	8.5	7.51	7.85	8.46	8.05	8.01	7.9	7.72	8.6
200077_s_at	11.92	11.62	11.39	10.83	11.28	11.32	11.3	11.84	11.88	12.17	11.93	12.37	11.76	13.01	11.94	11.81	12.54	12.24	11.95	12.13	12.27	12.66	12.12
200078_s_at	8.89	9.03	8.84	8.73	9.48	9.44	9.82	8.02	7.97	10.17	9.4	10.2	10.84	9.8	10.05	10.01	10.92	9.68	10.72	11.03	9.59	10.08	10.63
200079_s_at	10.22	10.07	9.92	7.28	7.65	6.96	7.28	8.28	8.42	9.56	9.76	9.32	9.23	9.64	9.3	9.31	9.17	9.25	9.42	9.46	9.66	8.99	9.72
200080_s_at	11.05	11.19	10.79	8.45	9.42	8.5	8.42	10.24	9.48	10.94	11.54	11.38	11.35	11.38	11.56	12.04	11.4	11.07	11.65	11.63	11.27	11.63	11.08
200081_s_at	11.81	12.17	12.6	10.01	10.25	8.71	9.03	12	11.84	12.06	11.98	12.32	12.04	11.99	11.71	12.21	12.04	12.7	12.38	11.56	12.38	13.02	12.83
200082_s_at	11.54	12.23	12.08	9.72	9.29	7.93	7.95	11.46	11.5	11.69	12.07	12.03	11.45	11.8	11.51	12.71	11.93	12.11	12.47	11.34	12.16	12.48	11.99
200083_at	10.02	10.1	9.28	6.76	7.64	8.04	7.8	7.04	7.31	9.69	9.7	9.71	10.98	10.65	10.58	9.8	9.99	10.18	10.06	9.79	9.91	11.31	9.75
200084_at	10.06	10.4	9.34	6.24	7.17	6.36	6.03	8.25	7.89	9.55	9.87	10.26	9.39	8.9	9.87	9.78	9.56	9.47	9.7	9.52	9.53	10.33	9.59
200085_s_at	10.68	10.3	10.85	8.92	8.65	10.11	10.19	8.75	8.45	10.36	10.73	10.6	10.77	10.92	10.88	10.71	10.42	10.67	10.52	10.74	10.48	10.32	10.95
200086_s_at	10.35	10.52	9.85	9.37	9.92	10.02	10.16	9.61	9.27	10.3	10.23	9.87	9.88	9.95	10.09	9.76	10.02	9.47	9.87	10.57	10.73	9.65	10.21
200087_s_at	10.08	10.43	10.39	7.47	7.93	7.28	7.62	8.3	7.9	10.5	11.14	11.43	11.14	10.93	10.76	11.13	11	10.99	10.86	10.86	10.73	11.04	10.74
200088_x_at	12.64	12.67	12.6	9.93	10.41	10.84	11.27	12.44	12.53	12.1	12.81	12.68	13.04	13.06	12.61	12.81	12.51	12.59	12.87	12.37	12.45	13.21	12.51
200089_s_at	12.38	12.42	11.94	8.53	9.12	7.96	8.84	10.95	10.85	11.15	11.91	11.42	11.75	11.62	11.32	10.86	11.26	12.13	11.55	11.26	11.22	11.98	11.3
200090_at	8.34	9.09	8.09	6.75	7.24	6.6	5.94	8.52	8.48	10.49	9.15	9.43	8.96	9.09	9.67	10.11	9.84	9.21	9.05	9.4	9.55	9.39	10.24
200091_s_at	11.26	12.04	11.35	9.22	9.36	8.64	8.36	11.37	11.16	11.9	11.81	11.53	11.29	11.51	11.68	11.6	11.28	11.34	11.6	11.02	11.61	11.14	11.23
200092_s_at	12.66	12.93	12.48	10.16	10.43	10.9	10.58	12.31	12.22	12.91	12.87	13.2	12.2	12.94	12.56	12.74	12.94	12.91	12.82	12.32	12.58	13.25	12.31
200093_s_at	10.41	10.4	11.3	8.31	8.57	8.64	8.65	8.64	8.29	9.05	9.15	9.49	9.88	9.07	9.56	9.31	9.78	9.52	9.57	10.95	10.09	10.46	9.92
200094_s_at	11.21	11.5	10.89	10.35	9.94	10.95	11.02	10.83	10.73	11.12	12.18	11.94	11.36	12.34	11.94	10.7	11.59	12.16	11.44	11.31	11.2	12.19	11.37
200095_x_at	13.19	13.59	12.7	11.19	11.99	12.82	12.58	12.87	12.86	13.04	12.81	13.08	13.11	13.26	13.28	12.78	13.28	12.28	12.81	13.02	12.66	13.18	12.73
200096_s_at	9.36	9.74	9.87	9.14	9.69	7.94	8.04	8.27	8.12	10.77	10.19	10.42	10.39	10.01	10.37	10.12	10.69	9.68	10.65	11.33	10.61	10.56	10.94
200097_s_at	10.26	10.6	10.13	7.28	8.13	6.09	6.09	8.63	8.05	9.43	9.88	10.14	10.11	10.17	9.7	10.27	9.9	10.13	10.14	9.91	9.98	10.67	9.67
200098_s_at	9.33	9.84	9.1	7.75	8.02	8.19	7.86	9.07	8.99	9.78	10.03	10.05	10.14	10.5	10.04	10.03	10.22	10.34	10.36	9.88	9.88	10.12	9.72
200099_s_at	12.94	13.12	12.55	10.12	10.03	9.96	9.41	12.61	12.54	12.68	13	13.11	12.41	12.72	12.62	12.94	12.93	12.74	12.97	12.51	12.34	13.3	12.71
200593_s_at	10.58	10.61	10.62	7.85	7.92	6.93	6.68	7.91	7.97	8.83	9.01	9.44	8.72	8.65	9.08	9.14	9.33	9.67	9.89	9.54	9.41	9.89	9.36
200594_x_at	11.2	11.22	11.03	7.17	8.08	5.98	5.56	8.73	8.28	10.59	10.46	10.73	10.51	10.44	10.48	10.66	10.59	10.86	10.92	10.78	10.91	11.1	10.63
200595_s_at	9.09	9.94	9.46	4.84	5.24	4.98	4.69	7.7	7.18	9.68	8.97	9.5	9.99	9.89	9.24	9.6	9.64	9.59	10.11	9.65	9.8	10.59	9.85
200596_s_at	10.65	10.83	10.79	6.91	7.09	6.89	6.62	8.41	8.4	8.53	8.42	8.74	9.33	8.59	8.85	8.71	8.93	8.84	9.51	9.14	9.02	9.84	8.97
200597_at	4.87	6.64	5.35	4.82	4.72	4.71	5.15	5.45	4.95	5.94	5.26	6.12	5.87	7.07	6.11	5.47	5.99	6.12	6.19	6.23	6.21	7.37	5.83
200598_s_at	8.66	10.02	9.47	5.34	5.3	6.73	6.71	7.32	6.9	9.31	9.72	10.45	9.29	8.73	8.13	9.77	10.06	9.78	10.62	10.03	9.38	9.74	9.58
200599_s_at	10.86	11.32	11.05	5.95	6.3	6.5	7.01	9.85	9.69	12.03	11.26	12.07	11.83	11.82	11.14	11.96	11.82	11.76	11.93	11.71	11.48	11.21	10.99
200600_at	9.47	8.97	9.52	8.22	8.56	5.82	5.28	8.76	8.72	10.6	9.99	10.07	10.01	10.32	10.24	10.36	10.46	10.5	9.64	10.77	10.17	10.17	10.57
200601_at	9.14	9.94	9.32	9.12	9.03	8.58	8.88	8.47	8.58	9.27	8.66	8.73	9.07	9.05	9.13	8.46	8.85	8.7	8.54	9.07	8.48	8.69	8.62
200602_at	7.85	8.85	8.43	7.61	8.33	6.15	5.77	6.97	6.42	10.59	10.21	11.02	9.53	10.51	10.63	10.01	9.77	10.46	9.64	9.76	9.91	10.55	9.97
200603_at	10	9.65	9.81	7.22	7.88	6.17	5.76	8.44	7.34	9.99	10.43	10.96	10.2	10.26	10.29	10.92	10.24	10.68	10.35	10.18	10.8	10.72	10.39
200604_s_at	9.13	8.4	8.22	6.61	7.41	5.97	6.32	6.62	6.65	8.34	8.58	9.16	8.02	7.22	7.6	8.69	8.43	8.97	8.83	8.22	8.96	8.97	9.2
200605_s_at	10.24	9.66	10.09	7.66	8.17	5.09	5.41	8.14	7.7	8.83	9.53	10.31	9.16	8.92	8.77	10.13	9.17	10.13	9.71	9.05	10.25	10.04	9.79
200606_at	5.85	6.89	5.87	7.29	8.23	7.78	7.39	6.64	6.27	7.2	6.9	5.57	6.59	5.44	8.87	5.15	5.94	6.53	5.18	7.41	5.97	8	6.78
200607_s_at	9.21	8.69	10.74	7.29	7.12	6.19	6.78	6.95	7.14	7.45	8.46	9.12	7.74	7.85	6.97	9.11	8.33	8.72	9.01	8.03	9.22	9.89	9.39
200608_s_at	9.43	9.19	10.49	4.61	5.33	4.82	4.37	7.13	6.75	9.3	9.13	9.94	9.14	9.65	8.87	10.26	9.35	9.37	9.47	9.01	10.13	10.14	9.82
200609_s_at	8.98	9.65	8.7	8.69	9.09	8.14	8.32	8.98	9.33	10.29	9.74	9.48	9.83	9.75	10.27	9.68	9.98	9.92	9.42	10.26	9.99	9.67	9.65
200610_s_at	11.3	11.87	11.42	8.14	8.21	7.43	6.92	9.34	8.91	10.29	10.99	10.43	11.22	11.14	10.52	10.04	10.54	10.79	11.11	9.98	10.61	11.08	9.73
200611_s_at	10.15	9.7	9.67	8.46	8.63	8.19	8.5	8.8	8.54	10.68	9.95	9.98	10.46	10.02	10.51	9.7	10.31	9.97	9.96	10.31	10.01	9.61	10.46
200612_s_at	8.25	7.3	8.25	8.52	8.51	7.59	6.81	7.98	7.55	9.17	8.4	8.54	7.85	9.1	8.62	8.64	8.72	8.89	8.02	9.07	8.86	9.11	8.78
200613_at	10.49	10.34	10.28	8.26	8.23	8.27	8.73	8.38	8.4	9.73	10.37	10.16	10.47	10.32	9.93	10.43	10.56	9.87	9.97	10.58	10.76	10.32	10.03
200614_at	11.64	11.09	11.37	8.88	9.44	7.93	8.15	9.46	9.89	11.68	11.4	11.34	11.92	11.32	11.1	11.75	11.31	11.38	11.53	11.46	11.67	11.81	11.47
200615_s_at	8.81	7.58	7.96	7.07	7.35	6.94	6.63	6.36	6.77	7.83	7.68	7.83	7.83	7.53	8.09	8.44	7.55	8.13	8.42	7.7	8.38	8.32	8.5
200616_s_at	8.96	8.25	8.51	7.62	8.08	8.44	9.22	6.83	6.94	8.06	8.22	8.39	8.68	7.83	8.18	8.27	8.66	7.61	8.26	8.67	7.96	7.83	7.89
200617_at	9.14	8.7	9.31	9.15	9.52	8.02	8.69	8.15	8.4	9.48	8.91	9.4	9.37	9.29	9.15	9.29	9.6	9.03	8.61	9.45	9.86	9.15	8.53
200618_at	10.5	10.2	10.07	7.71	8.28	7.78	7.63	8.26	8.04	9.47	9.38	9.3	9.02	9.23	9.55	9.73	9.7	8.86	9.38	9.63	9.74	9.34	9.48
200619_at	10	10.74	9.97	7.89	8.13	8.12	8.42	8.53	8.52	9.04	8.9	8.61	8.8	8.98	9.01	8.94	8.85	9.18	9.12	8.74	8.64	8.41	8.85
200620_at	9.07	8.74	8.83	9.18	9.71	9.02	8.76	9.5	9.36	12.68	10.64	11.19	10.76	10.65	11.09	11.31	11.04	11.09	11.07	10.67	11.07	10.96	10.9
200621_at	9.63	10.3	8.83	8.89	9.38	8.83	8.95	9.04	9.19	8.76	9.23	8.47	8.68	8.74	9.3	8.12	8.6	8.17	8.85	9.91	8.49	8.66	8.81
200622_x_at	8.91	8.21	8.16	8.01	8.12	7.75	7.8	8.25	8.37	8.01	7.98	8.79	8.36	7.9	8.18	7.87	8.02	7.3	9.07	8.31	8.34	8.14	8.09
200623_s_at	10.11	9.42	9.82	8.29	8.11	7.69	7.36	8.06	8.62	7.36	7.4	7.51	7.41	7.52	7.64	7.16	7.69	6.87	7.28	7.76	7.71	7.72	6.85
200624_s_at	9.81	10.18	9.66	6.15	6.44	6.74	5.74	8.41	7.73	9.24	8.99	9.97	9.32	8.75	8.51	9.75	9.48	9.68	10.19	9.9	10.09	10.27	9.84
200625_s_at	10.79	10.78	10.58	7.29	8.15	6.87	6.43	9.65	9.54	10.66	10.06	10.58	10.4	10.34	10.27	10.4	10.7	9.71	10.78	10.76	10.47	10.26	11.18
200626_s_at	9.64	10	9.18	5.78	6.05	5.5	5.23	8.53	8.12	9.74	9.19	10.24	9.67	9.37	9.26	9.93	9.98	9.75	10.09	10.16	10.28	10.64	9.94
200627_at	11.5	11.46	11.67	7.47	8.33	7.66	7.71	9.01	9.02	10.29	11.22	10.71	11.13	10.65	10.1	11	11.4	10.79	11.05	10.56	11.16	11.36	10.76
200628_s_at	8.53	9.32	8.89	7.44	7.91	7.64	7.41	8.27	8.3	8.08	9.29	7.96	9.42	8.48	7.98	8.09	8.39	7.98	8.53	8.18	9.19	8.28	9.05
200629_at	9	10.25	9.35	7.35	7.8	7.33	7.65	9.11	9.05	9.2	9.44	8.34	10.4	9.26	8.69	8.24	9.21	8.47	8.64	8.98	9.69	8.52	9.09
200630_x_at	10.95	10.94	10.71	9.63	10.26	8.15	8.3	10.29	10.53	10.25	10.68	10.52	11.43	10.68	10.48	11.21	11.09	10.26	10.03	10.69	10.16	11.1	9.88
200631_s_at	10.22	11.15	10.73	7.69	8.14	6.96	7.14	9.18	9.02	9.22	10.02	10.09	10.39	10.49	10.09	10.43	10.36	10.08	9.93	10.25	10.21	11.03	9.73
200632_s_at	9.13	8.31	10.1	10.52	10.91	7.78	8.15	8.92	9.14	10.58	9.34	9.8	9.72	10.02	9.72	8.88	10.67	11.3	10.14	9.87	8.32	11.14	8.54
200633_at	12.5	12.97	12.4	12.73	12.87	12.79	12.9	12.1	12.03	13.01	12.91	12.77	13.5	13.38	13.3	13.15	13.17	11.77	13.24	13.13	13.4	13.54	13.35
200634_at	10.96	12.03	10.16	8.93	9.14	10.08	10.41	10.63	10.49	10.57	9.99	10.86	11.08	10.35	10.61	10.54	11.47	10.56	11.37	11.18	11.13	10.23	11.52
200635_s_at	7.99	7.42	6.32	6.89	7.45	7.19	7.33	6.41	6.48	6.09	6.59	6.99	6.17	6.69	6.5	6.02	5.66	6.66	5.71	5.91	6	6.43	6.32
200636_s_at	9.48	8.89	6.05	7.65	7.57	8.27	8.18	7.34	6.88	5.51	7.54	8.28	6.34	7.66	7.73	6.91	5.36	7.65	5.4	5.64	6.07	7.52	7.02
200637_s_at	7.53	6.87	4.61	6.49	6.28	7.45	7.45	5.38	5.7	4.99	6.11	6.7	5.44	5.72	5.9	5.29	4.52	6.11	4.64	5.03	5	5.72	5.83
200638_s_at	10.64	9.91	10.14	6.53	6.55	5.25	4.91	8.29	8.04	11.16	10.27	10.87	10.59	10.35	10.07	11.09	11.66	10.42	10.66	10.92	11.22	11.26	11.17
200639_s_at	9.58	9.77	9.59	6.93	7.65	6.52	6.49	8.67	8.5	10.21	9.63	10.03	9.77	10.34	9.45	10.19	10.81	9.42	9.63	9.95	10.11	10.24	9.77
200640_at	10.56	10.57	10.56	7.97	8.45	6.61	5.91	9.35	9.18	10.91	10.37	10.88	10.67	11.07	10.18	11	11.64	10.38	10.68	10.92	11.26	11.19	10.72
200641_s_at	9.9	9.45	9.96	7.72	6.94	6.73	5.14	8.31	8.12	10.09	9.9	10.41	9.61	9.12	9.27	10.56	11.1	9.91	10.25	10.29	10.78	10.87	11.01
200642_at	11.95	11.23	11.54	9.6	10.28	11.32	11.54	9.46	9.27	11.82	11.43	11.25	10.58	11.11	11.05	11.17	11.65	11.02	11.53	11.37	11.67	11.5	11.26
200643_at	9.22	9.72	9.28	9.11	9.16	8.77	8.83	8.93	8.83	9.27	10.24	9.02	9.63	9.27	10.22	8.43	8.94	9.53	8.29	8.21	8.67	9.34	8.17
200644_at	10.01	8.91	7.45	8.5	8.39	8.66	8.38	9.53	9.24	9.26	8.91	9.57	9.29	9.51	10.33	9.62	10.31	7.86	9.62	10.38	9.38	8.82	8.31
200645_at	10.09	10.3	9.46	10.36	10.92	9.49	9.61	10.16	10.2	9.96	10.53	10.7	10.64	10.3	10.73	10.22	10.37	10.23	10.84	10.43	10.54	10.29	10.3
200646_s_at	6.81	7	6.95	7.47	7.45	7.08	7.91	6.41	6.46	6.39	6.34	6.52	6.2	6.41	6.58	6.34	6.43	6.74	6.32	6.39	6.49	6.84	6.19
200647_x_at	10.85	11.07	10.96	10.54	10.33	9.96	10.51	9.81	9.74	10.4	11.16	10.5	10.8	11.15	10.81	10.68	10.56	11.2	10.91	10.21	10.7	10.07	10.7
200648_s_at	5.24	6.58	6.63	7.08	7.34	7.59	7.53	6.85	7.3	6.73	7.79	8.15	7.44	7.37	7.39	8.03	8.93	7.68	9.57	8.62	9.36	9.19	9.88
200649_at	8.39	7.92	8.39	8.74	8.79	9.46	9.83	8.13	8.48	8.57	8.47	8.53	8.56	8.69	8.8	8.2	8.55	8.41	7.89	8.54	8.55	8.41	7.59
200650_s_at	12.42	12.41	11.86	9.34	9.89	9.11	9.48	9.6	9.33	11.97	12.04	12.28	12.4	11.64	11.91	11.9	11.9	12.52	12.63	12.15	11.46	12.47	11.66
200651_at	12.52	12.54	13.22	10.34	10.69	11.8	11.99	11.8	11.84	11.54	12.28	11.97	11.95	11.27	12.38	12.04	11.7	11.91	12.04	11.92	12.13	12.71	11.66
200652_at	10.44	9.38	10.07	8.87	9.03	8.64	9.08	9.44	9.53	11.64	11.1	11.91	11.55	10.79	10.99	10.42	11.3	10.82	11.25	10.76	10.78	10.75	11.17
200653_s_at	10.19	10.94	9.58	7.64	8.4	8.09	7.82	7.33	7.83	10.92	11.16	10.39	9.89	10.71	10.42	10.25	10.86	10.51	10.05	10.94	10.19	9.64	10.25
200654_at	10.66	10.15	10.67	9.82	10.05	11.87	12	9.6	9.46	11.95	11.35	11.67	11.91	11.55	11.75	11.93	11.33	11.46	11.44	11.49	11.14	11	10.76
200655_s_at	9.49	10.34	8.61	7.56	8.55	7.71	7.75	9.01	8.6	11.09	11.46	10.68	10.63	11	11.17	10.79	10.98	10.48	10.66	11.07	10.44	10.21	10.69
200656_s_at	9.59	9.36	9.54	7.18	7.89	10.27	9.92	7.42	7.54	11.66	11.01	11.61	11.59	10.83	10.94	11.59	10.88	10.8	11.08	11.08	10.42	10.71	10.22
200657_at	11.43	11.46	11.63	10.39	10.56	10	10.21	9.23	9.12	10.92	10.48	10.17	10.1	10.47	10.01	10.72	10.92	9.61	10.56	11.31	11.22	10.73	10.75
200658_s_at	9.53	10.21	9.52	7.31	7.34	7.53	7.51	6.85	7.03	8.86	8.65	8.79	9.43	8.67	8.59	9.45	9.07	8.64	9.43	9.21	10.85	9.62	9.11
200659_s_at	9.67	9.94	9.2	8.75	8.9	9.13	8.96	8.08	7.9	7.89	8.29	7.88	8.56	7.98	7.9	8.04	7.96	7.72	7.94	8.26	8.98	8.26	7.67
200660_at	10.53	10.35	10.5	8.48	8.53	7.82	7.54	8.85	8.72	10.97	9.96	9.92	10.57	10.04	10.14	10.43	10.59	9.97	9.96	10.5	10.23	9.88	11.09
200661_at	9.15	9.23	8.72	10.14	10.16	8.38	8.5	9.07	8.83	9.73	8.88	9.44	9.69	9.54	9.44	8.94	9.57	9.43	9.8	9.79	8.91	9.69	9.79
200662_s_at	9.43	10.41	10.53	6.61	7.14	5.02	4.91	7.26	7.07	9.04	9.84	10.21	8.8	10.32	9.74	9.54	9.48	10.24	9.78	10.31	10.06	10.84	9.58
200663_at	11.73	10.92	11.57	10	10.15	10.2	10.14	10.42	10.48	12.48	12.22	11.95	12.17	11.94	12.15	12.34	12.3	12	11.59	12.4	12.43	12.14	11.87
200664_s_at	8.56	7.28	8.23	7.26	7.7	7.56	7.66	8.31	8.39	7.15	9.38	8.53	8.17	7.67	7.82	7.23	8.19	8.64	8.09	9.08	8.08	8.27	8.79
200665_s_at	11.19	11.14	11.48	7.19	7.24	6.62	7.15	8.09	8.02	12.63	12.42	12.53	12.52	12.19	12.63	12.55	12.26	12.32	11.78	11.58	11.83	12.18	11.72
200666_s_at	9.43	7.94	8.88	8.15	8.47	8.23	8.14	8.69	8.65	7.75	9.66	8.9	8.76	8.61	8.41	7.55	8.58	9.04	8.21	9.65	8.87	8.3	8.92
200667_at	8.87	9.74	9.05	7.24	8.03	7.15	7.04	7.83	7.73	9.47	9.82	10.16	9.65	9.75	9.14	9.27	9.89	9.64	9.47	9.67	9.43	9.75	9.67
200668_s_at	10.28	10.17	9.63	7.69	8.59	8.17	7.66	9.11	8.78	10.1	10.15	10.46	9.69	9.64	9.52	10.18	10.08	9.93	10.35	10.07	9.96	9.82	10.36
200669_s_at	9.66	9.53	9.29	7.76	8.32	8.11	7.42	8.66	8.38	8.92	9.4	9.85	8.58	8.64	8.56	9.32	9.28	9.35	9.56	9.19	9.06	9.22	9.78
200670_at	8.11	8.02	8.69	7.7	7.62	9.62	9.16	8.35	7.92	9.23	8.54	8.46	8.3	8.26	9.25	8.58	8.26	9.14	8.56	8.48	8.88	8.67	8.72
200671_s_at	6.81	6.03	5.87	6.33	6.51	6.1	6.02	5.43	5.47	6.17	6.22	6.46	5.72	5.47	5.88	7.19	6.14	6.53	6.91	5.76	6.14	6.5	6.29
200672_x_at	7.49	7.61	6.71	8.21	8.44	8.28	8.3	7.92	8.14	8.17	7.93	8.24	7.86	7.88	8.2	8.74	8.13	8.34	8.61	7.63	8.38	8.16	8.33
200673_at	10.51	10.31	11.03	9.87	10.34	9.33	8.86	9.29	9.15	11.8	11.69	11.72	11.59	11.79	11.6	11.79	11.68	11.82	11.56	11.41	11.36	11.95	11.92
200674_s_at	12.54	12.75	12.37	11.22	11.54	10.86	11.13	13.2	13.17	12.33	13.12	12.87	12.82	13.14	12.83	12.82	13.23	12.85	13	12.99	13.09	12.72	12.76
200675_at	9.24	9.32	10.08	9.2	9.46	11.72	11.26	9.62	9.68	11.48	10.36	10.75	10.21	10.22	10.84	10.52	10.17	9.72	9.84	10.01	10.43	10.28	9.9
200676_s_at	7.41	7.33	6.26	6.87	7.35	7.11	7.69	6.45	6.59	6.59	6.71	6.51	6.51	6.4	6.36	6.48	6.99	6.85	5.78	7.15	7.33	6.64	6.44
200677_at	9.87	10.29	10.2	8.89	9.34	8.61	9.15	9.2	9.31	11.51	10.66	10.91	9.76	10.49	10.35	10.85	11.06	10.74	11.16	10.25	10.67	10.48	10.72
200678_x_at	8.23	8.7	8.21	9.36	9.72	9.23	9.53	9.7	9.93	10.16	9.31	9.94	9.75	9.93	9.41	9.76	10.68	9.07	10.43	10.46	10.03	9.23	10.46
200679_x_at	10.79	10.87	10.43	7.02	7.37	6.78	6.96	7.73	7.83	9.52	10.04	10.25	10.39	9.44	9.74	10.49	10.12	10.09	10.52	9.97	10.19	9.92	10.24
200680_x_at	12.12	12.18	12.09	8.67	8.93	7.81	7.94	10.11	10.29	11.37	11.37	11.55	12.03	11.41	11.65	11.8	11.74	11.63	11.87	11.53	11.56	11.29	11.72
200681_at	10.52	11.16	12.27	7.69	8.5	7.63	7.61	8.55	8.57	9.81	10.31	11.09	10.86	11.25	10.22	11.22	11.05	9.97	11.02	11.09	10.58	11.52	11.05
200682_s_at	10.36	9.87	9.91	7.24	7.91	7.82	7.73	7.26	6.9	9.96	9.89	9.77	9.58	9.35	9.62	9.45	9.29	9.33	9.86	9.85	9.68	9.95	10.39
200683_s_at	9.55	9.11	8.78	7.89	7.84	7.99	7.69	7.39	7.14	8.27	8.74	8.62	8.61	8.62	8.38	8.32	8.68	8.65	8.82	8.99	9.03	9.14	9.12
200684_s_at	7.92	8	7.56	6.94	7.13	7.16	7.15	6.97	6.69	7.19	7.34	7.22	7.15	6.99	6.83	7.05	7.51	7.29	6.87	7.73	7.83	7.46	7.32
200685_at	3.64	4.61	4.1	4.24	4.3	4.08	4.2	4.46	4.44	4.59	4.73	5.88	4.9	5.34	4.95	5.6	5.32	6.14	6.15	5.38	5.9	6.63	4.67
200686_s_at	9.22	9.27	8.94	6.48	7.55	6.35	5.76	9.28	9.04	9.88	10.25	11.25	10.79	10.59	10.77	10.61	10.56	11.23	11.64	10.42	10.1	11.08	10.42
200687_s_at	9.65	9.28	8.53	7.88	7.67	7.97	7.77	7.81	7.78	8.42	8.48	8.23	8.06	8.26	8.42	8.61	8.31	7.4	8.21	8.79	8.22	7.98	8.38
200688_at	6.54	7.03	6.89	6.71	6.54	6.7	7.01	6.73	6.5	6.34	6.58	6.54	6.33	6.65	6.72	6.29	6.51	6.47	6.4	6.83	6.48	6.74	6.22
200689_x_at	12.47	12.38	12.3	11.43	11.19	11.19	11.68	12.22	12.42	12.32	12.38	12.06	11.83	11.97	12.14	11.98	12.28	12.15	12.39	11.84	12.26	12.2	11.94
200690_at	5.42	6.36	6.95	5.29	5.4	5.21	5.18	5.16	5.3	5.36	5.22	5.37	5.66	5.29	5.29	5.14	5.34	5.07	5.15	5.61	6.19	6.23	5.39
200691_s_at	9.64	10.59	10.2	7.82	8.38	7.09	7.34	8.69	8.34	9.82	9.3	9.41	10.38	8.95	9.55	9.17	9.41	9.47	9.45	10.06	10.81	10.46	9.53
200692_s_at	10.2	10.74	11.42	6.49	6.69	5.72	6.06	6.6	6.47	8.86	8.36	8.84	9.61	7.96	8.47	8.66	8.31	8.55	9.21	9.03	10.35	10.05	9.04
200693_at	11.66	10.6	11.64	8.84	9.32	7.76	8.36	8.68	8.75	11.02	10.73	10.97	11.08	10.89	10.49	11.53	11.28	11.25	11.54	10.75	11.43	11.73	11.02
200694_s_at	8.54	9.65	7.92	7.28	7.86	7.07	7.2	8.59	8.68	8.83	10.64	8.84	9.66	9.45	9.34	9.04	9.09	8.93	8.67	9.14	8.72	8.94	8.81
200695_at	8.39	8.42	8.64	9.04	9.27	8.25	8.73	8.32	8.5	8.75	8.8	9.02	8.69	8.69	8.65	8.29	8.76	8.82	8.7	8.67	8.6	8.95	8.54
200696_s_at	8.29	7.1	7.59	8.46	8.88	7.81	7.81	9.69	9.79	10.47	10.88	10.76	10.19	11.03	11.31	10.64	10.52	11.14	10.42	10.02	10.02	10.68	9.55
200697_at	9.85	9.93	9.56	8.81	8.57	7.88	7.37	8.9	9.12	9.58	9.62	9.02	9.38	9.74	9.03	9.46	9.44	9.72	9.97	9.51	9.67	9.63	9.82
200698_at	9.79	9.88	9.76	6.86	7.86	7.65	7.67	6.83	6.51	10.18	10.48	10.56	10.82	10.31	10.85	10.89	10.05	10.68	9.72	9.88	9.45	9.21	10.55
200699_at	9.66	9.44	9.93	7.48	7.7	8.07	8.9	7.41	7.77	10.57	10.13	10.08	10.65	10.28	10.65	10.57	10.31	10.69	8.66	10.16	9.13	9.01	9.09
200700_s_at	10.72	9.53	10.07	7.67	8.11	9.23	9.16	8.23	7.86	11.66	11.63	11.42	11.9	11.52	11.71	11.76	10.78	11.39	11.02	10.61	10.25	10.02	11.32
200701_at	10.72	9.21	8.1	9.45	9.74	7.62	8.14	10.08	10	11.15	10.25	10.45	10.07	9.99	9.72	9.85	10.71	9.57	10.5	11.02	10.94	10.24	11.09
200702_s_at	6.14	7.21	5.41	6.39	6.72	6.23	6.3	6.38	6.68	6.02	7.99	6.34	7.01	6.04	6.59	6.2	6.77	6.26	6.09	7.04	6.06	6.23	6.03
200703_at	11.16	10.9	10.81	8.25	9.16	8.58	8.68	8.4	8.33	10.68	11.26	11.15	11.13	10.67	10.96	10.92	11.18	10.68	11.1	11.23	10.98	11.05	11.28
200704_at	9.79	9.43	9.27	8.13	7.99	7.98	7.4	9.1	9.18	9.04	9.85	9.31	9.19	9.07	9.55	9.28	9.49	9.45	8.86	9.39	9.23	9.11	9.18
200705_s_at	12.16	12.66	12.36	9.34	9.62	9.98	10.18	11.63	11.53	11.46	11.6	11.31	11.6	11.55	11.37	11.26	10.74	11.42	12.11	11.25	11.36	11.43	11.5
200706_s_at	7.92	8.18	7.98	8.36	7.93	8.34	7.68	8.59	8.79	8.75	9.09	8.92	8.63	8.62	8.83	9.14	8.86	8.95	8.5	8.43	9.08	8.91	8.73
200707_at	8.79	9.26	10.08	7.04	6.73	7.94	8.37	7.27	7.67	8.42	8.1	8.22	8.21	9.63	8.66	8.55	8.48	9.06	8.05	8.34	7.86	8.04	7.87
200708_at	9.73	10.09	10.26	9.18	9.62	10	10.18	8.07	7.95	8.96	9.04	8.56	9.04	8.76	8.97	8.71	8.91	8.69	8.66	9.12	9.25	7.97	8.78
200709_at	10.35	10.83	11.06	8.7	8.87	7.46	7.54	9.13	8.96	10.27	9.65	9.81	9.46	9.66	9.78	10.46	10.06	9.99	10.08	10.01	10.61	9.11	9.61
200710_at	9.15	10.01	8.6	8.91	9.38	8.93	9.43	8.77	8.98	8.86	8.89	9.19	9.13	9.18	9.87	8.26	9.04	9.3	9.45	8.97	9.15	7.93	8.86
200711_s_at	8.39	8.83	8.72	8.21	8.37	7.2	7.44	7.99	7.48	9.01	8.96	8.99	9.13	9.24	9.23	9.03	8.88	8.84	8.74	9.9	9.82	10.26	9.09
200712_s_at	8.89	9.28	8.17	6.06	6.11	5.66	5.45	6.02	5.48	7.58	7.55	7.22	6.48	7.03	7.26	7.3	7.61	7.61	8.14	7.86	8.16	7.22	8.46
200713_s_at	10.81	11.23	10.52	8.35	8.82	7.63	7.17	8.94	8.99	10.07	10.03	9.54	9.62	9.7	9.94	9.84	10.05	9.99	10.02	10.25	10.43	9.59	10.31
200714_x_at	9.64	9.37	9.11	10.02	10.28	9.93	10.17	9.75	9.64	10.33	11.05	10.21	10.49	10.46	10.52	10.31	10.71	10.49	10.3	10.08	10.1	10.28	9.75
200715_x_at	11.52	11.57	11.29	10.62	10.99	10.26	10.87	12.06	12.14	10.9	11.04	11.07	10.95	10.53	10.76	10.38	10.59	11.57	10.83	10.18	10.97	11.79	10.54
200716_x_at	12.7	12.68	12.82	11.46	11.81	12.38	12.78	13.15	13.14	12.85	13.07	13.09	12.62	12.71	12.86	12.31	12.62	13.53	13.1	12.44	12.88	13.46	12.84
200717_x_at	13.2	13.39	13.42	10.73	11.12	8.23	8.43	12.66	12.5	13.48	12.86	13.68	13.1	13.66	13.17	13.24	13.03	13.51	13.09	13.08	13.98	13.62	13.05
200718_s_at	10.89	11.03	11.45	9.63	9.75	7.64	7.98	9.88	9.66	11.38	11.23	11.29	11.14	11.11	11.36	11.35	11.22	10.9	11.07	11.88	11.65	11.64	11.24
200719_at	6.06	6.51	7.71	7.53	7.98	6.92	6.58	6.95	7.52	7	6.8	6.86	6.46	6.98	6.85	7.19	7.28	6.8	6.11	7.43	7.21	7.5	6.32
200720_s_at	8.4	7.74	7.98	7.57	7.47	7.77	7.71	7.64	7.32	8.62	8.44	8.45	8.06	8.92	8.66	7.78	8.51	7.84	8.96	8.4	8.17	8.88	8.49
200721_s_at	8.64	7.98	7.92	7.79	8	7.96	8.35	7.86	8.23	8.92	8.05	8.18	8.59	8.85	8.44	7.6	8.28	7.62	8.01	8.34	7.9	8.56	8.11
200722_s_at	8.94	9.2	9.28	7.28	7.51	6.48	6.09	6.38	6.11	7.53	8.54	8.6	7.81	7	7.33	8.04	8.01	7.82	8.3	8.31	8.33	9.13	8.46
200723_s_at	9.96	10.43	10.17	6.39	7.3	5.26	5.22	7.34	7.08	9.04	9.79	10	9.64	8.65	9.04	9.88	9.65	9.47	10.14	9.8	10.18	10.55	10.02
200724_at	6.64	5.84	5.54	7.08	6.4	6.85	7.24	7.31	7.01	5.75	5.99	5.66	6.13	5.89	5.94	5.87	5.83	5.75	5.61	5.94	5.74	5.75	5.76
200725_x_at	12.39	12.11	12.17	11.3	11.6	12.1	12.37	12.81	12.75	12.1	12.53	12.06	12.75	12.06	11.96	11.85	11.96	12.06	12.79	12.13	12.02	12.18	11.93
200726_at	10.06	10.09	9.61	6.77	7.75	6.25	6.79	8.81	8.46	9.7	10.02	10.37	10.2	10.38	9.69	10.41	10.61	10.23	10.32	9.64	10.5	10.89	10.13
200727_s_at	7.53	8.06	7.58	6.77	6.42	6.34	6.43	7.15	6.89	7.62	7.52	8.71	7.74	6.86	6.84	9.14	8.78	7.76	9.02	8.93	8.93	8.52	9.46
200728_at	10.2	11.1	10.84	6.74	6.99	6.65	5.6	9.04	8.83	10.34	9.43	10.98	10.4	10.15	9.96	11.25	10.77	10.21	10.5	11.03	11.22	10.93	11.31
200729_s_at	8.81	9.8	8.77	5.31	6.13	5.15	5.29	7.43	6.86	9.31	8.4	9.97	9.38	9.11	8.72	10.55	10.14	9.04	10.19	10.26	10.13	10.13	10.54
200730_s_at	7.66	6.79	6.45	6.28	6.58	6.15	5.87	5.76	5.72	6.21	7.46	8	7.33	6.71	6.99	7.49	6.92	6.04	7.85	8.92	7.48	7.61	8.53
200731_s_at	6.75	6.56	6.37	6.43	6.46	6.31	6.53	6.22	6.13	6.51	7.85	7.46	7.22	7.3	7.06	7.17	7.36	6.51	7.37	8.85	7.12	7.92	7.73
200732_s_at	8.62	8.88	8.11	8.56	8.35	8.35	8.3	8.25	7.79	8.57	9.42	9.18	9	9.83	9.17	8.75	9.18	8.53	9.05	10.84	8.92	10.01	9.42
200733_s_at	8.09	7.39	6.88	4.53	4.48	5	4.84	4.93	4.78	6.66	7.53	7.81	7.72	7.27	6.98	6.96	7.28	6.27	7.52	8.74	7.27	7.28	7.9
200734_s_at	10.03	9.22	9.16	8.9	8.89	8.95	8.8	7.97	7.99	8.82	8.17	8.09	9.55	8.25	8.91	9.7	8.52	7.97	8.98	8.46	8.53	8.24	8.34
200735_x_at	12.67	12.6	12.83	8.15	8.44	8.6	9.12	11.38	11.21	11.14	12.05	11.74	11.91	11.46	11.48	11.88	11.97	11.93	12.23	11.34	12.06	12.09	11.34
200736_s_at	9.39	9.02	8.03	8.72	8.95	9.94	10.01	9.12	9.02	9.67	9.73	10.35	10.12	10.09	9.71	10.47	10.6	9.58	10.39	10.92	10.71	9.56	10.91
200737_at	9.55	9.3	9.37	8.11	8.25	7.46	7.9	7.77	7.71	9.15	9.38	9.04	8.78	9.18	8.25	8.95	9.33	10.97	10.45	10.07	8.7	10.43	9.25
200738_s_at	11.19	10.81	11.1	9.69	10.24	8.75	8.51	9.22	9.02	11.58	11.62	11.2	11.19	11.42	10.82	11.39	11.3	12.57	12.19	11.97	11.03	12.21	11.56
200739_s_at	9.32	8.98	9.45	6.37	6.82	7.12	6.43	6.72	6.73	8.32	8.29	8.59	7.27	8.34	7.57	7.53	8.15	7.68	8.07	7.75	8	8.42	8.19
200740_s_at	10.68	10.23	10.45	7.87	8.35	8.66	8.36	8.49	8.34	10	9.93	10.36	9.21	10.15	9.35	9.65	10.31	9.43	9.64	9.5	9.67	10.06	9.9
200741_s_at	12.63	13.24	12.36	11.9	12.15	11.54	11.48	13.09	13.12	13.11	12.87	13.07	12.61	12.72	12.63	12.75	13.18	12.6	12.77	12.64	12.73	12.74	12.94
200742_s_at	8.08	6.23	6.15	8.05	8.45	7.76	7.75	8.13	8.13	6.77	7.92	7.98	7.58	7.63	8.18	7.57	8.63	7.5	8.53	8.09	8.59	7.58	8.44
200743_s_at	8.16	7.43	6.83	9.01	9.02	8.38	8.02	9.27	9.08	9.08	8.92	9.35	9.4	9.37	9.35	8.82	10.25	8.92	10.08	10.01	9.85	9.02	9.89
200744_s_at	9.62	9.15	8.98	6.91	6.93	6.45	6.38	7.01	6.83	9.13	9.11	9.61	9.69	9.66	9.29	9.71	9.63	9.36	10.55	9.97	9.19	9.56	10.3
200745_s_at	8.15	8.67	8.53	8.32	8.46	8.43	8.04	8.53	8.49	8.88	9.3	9.6	9.84	9.75	9.73	9.98	10.01	9.77	9.97	10.37	9.48	10.06	9.59
200746_s_at	9.64	10.09	10.04	8.74	9.18	7.98	7.71	9.02	9.15	10.14	10.15	10.4	10.77	11.04	10.66	10.93	10.8	10.78	11.12	11.19	10.45	10.87	10.49
200747_s_at	8.31	7.9	8.61	8.19	8.41	7.96	8.04	8.54	8.72	8.38	8.53	8.06	7.96	8.64	8.44	8.49	8.46	9.08	8.39	7.75	8.04	7.76	8.38
200748_s_at	12.16	11.32	11.52	10.12	10.61	11.24	11.64	10.97	10.85	11.98	11.76	11.62	11.39	11.8	11.2	11.73	11.7	11.47	11.81	12.3	12.12	11.95	12.38
200749_at	8.58	10.07	9.36	4.9	5.52	5.3	4.81	6.34	5.48	7.16	8.46	8.88	9.17	9.62	8.07	8.6	8.63	8.93	8.57	8.97	8.64	9.84	8.64
200750_s_at	12.21	12.51	12.48	7.64	7.78	6.64	6.92	8.37	7.94	10.36	11.06	11.17	11.34	11.07	10.44	11.11	11.27	10.92	11.84	11.33	11.09	11.42	11.43
200751_s_at	8.65	9.16	7.8	5.72	6.16	5.01	5.32	5.72	5.56	8.1	9.04	9.26	9.03	8.11	8.05	9.06	9.13	9.04	9.69	9.06	9	9.73	9.36
200752_s_at	8.04	6.97	7.55	7.24	7.26	7.15	7.74	7.03	7.12	7.33	6.97	6.78	6.88	7.13	7.06	7.07	6.67	7.14	6.86	6.71	6.99	6.6	7.11
200753_x_at	8.92	9	8.63	5.94	6.46	6.7	6.65	7.51	7.07	8.04	8.23	8.5	7.92	8.17	7.93	9.02	8.47	8.31	9.27	8.27	9.03	9.03	9.1
200754_x_at	11.44	11.55	11.1	7.54	7.71	7.87	7.58	10.24	10.25	10.35	10.1	10.63	10.71	10.57	10.36	11.06	10.31	10.54	10.96	10.42	11.21	11.04	10.67
200755_s_at	8.96	9.38	9.63	7.71	7.52	7.04	6.95	7.34	6.74	9.7	10	10.7	9.71	9.55	9.48	10.23	9.71	9.55	9	9.82	9.3	9.75	9.81
200756_x_at	8.85	9.21	9.18	7.99	7.95	8	7.75	7.73	8.14	8.74	9.45	10.34	9.16	8.59	8.8	9.69	9.29	9.16	9.2	9.41	8.8	9.41	9.89
200757_s_at	8.48	9.1	8.6	7.48	7.1	7.65	7.86	8.61	8.17	10.26	10.51	10.99	10.18	10.83	10.48	10.52	10.1	10.18	9.78	10.37	9.89	10.02	10.31
200758_s_at	9.15	8.52	9.01	8.96	9.24	7.66	8.02	8.36	8.38	9.28	9.65	8.82	9.79	9.45	9.59	9.4	8.91	8.85	9	8.8	10.38	9.28	8.59
200759_x_at	9.21	8.92	9.51	9.09	9.18	8.51	8.39	8.4	8.65	9.56	9.57	8.99	9.7	9.51	9.57	9.4	9.21	8.94	9.05	9.21	10.3	9.3	8.69
200760_s_at	8.03	7.82	8.16	6.09	6.57	5.9	6.89	7.99	7.56	8.74	8.86	9.74	9.16	8.11	8.62	9.94	9.81	9.45	9.55	9.74	9.5	9.17	10.54
200761_s_at	8.05	8.45	8.07	6.27	6.62	6.01	6.19	9.34	9.01	10.27	9.54	10.19	10.26	9.76	10.19	10.59	10.5	10.12	10.17	10.51	10.18	9.85	10.86
200762_at	9.73	8.08	9.87	7.33	7.92	5.44	5.36	7.17	6.89	10.97	10.21	10.84	9.93	10.6	11.34	12.17	11.3	9.84	9.6	9.88	10.2	9.56	10.36
200763_s_at	13.34	13.16	12.92	11.36	10.77	12.86	12.54	12.81	12.59	12.94	12.87	12.83	13.07	12.86	12.66	12.21	12.52	12.85	12.72	12.89	12.43	13.16	12.74
200764_s_at	8.69	8.85	9.34	7.02	7.23	5.46	6.07	6.08	6.11	7.84	7.56	7.74	7.87	7.5	7.71	7.83	7.45	7.83	8.2	8	8.39	8.5	7.8
200765_x_at	9.48	9.99	10.51	7.24	7.61	6.03	6.17	6.82	6.76	8.99	8.54	8.55	8.67	8.42	8.97	8.73	8.48	8.74	8.73	8.92	9.21	9.33	8.72
200766_at	6.25	6.31	6.53	8	7.47	9.01	9.11	8.29	8.91	8.42	7.5	7.94	7.95	8.03	7.53	7.74	8.54	7.09	7.82	8.43	7.28	8.22	7.87
200767_s_at	7.07	7.63	6.76	7.53	7.29	7.67	7.76	6.71	7.28	6.59	7.17	6.9	7.56	6.82	7.01	6.97	7.21	7.1	6.96	6.72	7.12	7.39	7.25
200768_s_at	8.69	9.86	10.02	8.48	9.02	6.52	6.87	8.74	8.75	9.55	8.72	9.52	9.91	9.6	9.38	9.68	9.66	9.87	9.89	9.82	10.26	10.32	9.88
200769_s_at	7.77	7.56	7.83	7.01	7.37	6.92	6.82	6.98	6.98	6.14	6.51	7.47	7.16	5.93	6.24	7.37	7.15	7.51	7.85	7.2	8.19	8.56	7.7
200770_s_at	9.19	8.2	8.38	7.18	7.49	8.21	7.73	7.56	7.42	8.69	8.85	8.43	8.1	8.66	8.56	8.39	8.25	8.33	7.82	9.21	8.52	9.11	9.41
200771_at	8.36	9.13	8.66	6.87	7.28	6.6	5.96	7.43	7.45	9.27	9.75	9.16	8.66	9.64	9.39	9.58	9.31	9.37	8.84	9.67	9.77	9.53	9.29
200772_x_at	11.99	12.07	12.02	8.03	8.74	9.19	9.24	9.79	9.49	10.44	11.35	11.07	11.68	11.31	11.19	10.71	11.31	10.7	11.97	11.26	11.23	11.62	11.07
200773_x_at	11.42	11.58	11.43	9.48	9.97	9.4	8.83	10.88	10.36	10.55	11.22	11.05	11.21	11.07	11.21	10.98	11.02	10.61	11.58	10.81	11.11	11.37	11.16
200774_at	10.01	10.17	10.3	7.26	7.93	7.22	7.45	8.2	8.19	10.01	10.01	10.15	10.43	10.28	9.8	10.19	10.35	10.5	9.88	9.81	10.41	10.11	10.21
200775_s_at	11.2	11.37	10.93	8.55	9.49	7.97	7.46	9.59	9.75	10.97	11.31	11.31	11.2	11.05	10.99	11.55	11.35	11.42	11.43	11.27	11.36	11.62	11.15
200776_s_at	9.8	9.76	9.6	6.97	6.88	6.96	6.83	7.32	6.93	9	9.39	9.02	9.02	8.94	9.01	9.79	9.08	9.04	10.15	9.11	9.22	9.08	10.26
200777_s_at	10.13	10.46	10.3	6.17	6.9	5.52	5.36	7.9	7.73	9.94	10.21	9.57	10.05	10.1	10.06	10.38	9.62	9.75	10.33	9.92	9.98	9.56	10.53
200778_s_at	10.17	10.75	9.83	7.06	7.65	6.27	5.97	8.18	7.86	8.58	10.13	9.72	9.59	8.8	9.72	9.32	9.35	9.53	9.24	8.78	9.67	10.32	9.27
200779_at	11.43	11.22	11.05	8.81	8.73	8.98	9.34	9.73	9.82	11.12	11	10.47	10.81	10.57	10.66	9.98	10.27	10.47	10.82	10.16	10.15	10.85	10.27
200780_x_at	12.23	12.58	11.82	10.88	10.97	10.27	10.72	11.48	11.55	12.59	12.32	12.68	11.62	12.07	12.72	12.7	11.89	12.44	12.42	11.75	11.87	12.14	11.82
200781_s_at	12.15	12.7	12.76	10.3	10.69	10.21	10.75	12.89	12.7	12.17	13.03	12.69	12.38	12.76	12.85	12.62	12.41	12.55	12.82	12.54	12.58	12.61	12.94
200782_at	10.92	10.16	11.01	8.23	8.93	6.92	7	8.94	8.63	10.79	11	11.04	10.87	10.79	10.93	10.83	10.78	11	10.45	10.5	10.94	11.77	10.6
200783_s_at	10.32	10.01	9.53	7.57	7.25	8.06	7.32	7.55	7.13	7.99	8.47	8.63	8.96	8.78	8.64	9.25	10.61	8.53	9.45	9.13	8.12	9.73	9.25
200784_s_at	6.82	6.55	7.09	8.24	8.13	7.52	7.91	7.8	7.87	7.61	8.11	6.98	7.41	7.61	7.92	7.78	7.78	7.79	7.73	7.05	7.54	7.31	7.48
200785_s_at	7.2	6.11	6.55	7.87	7.48	7.96	7.84	7.33	7.56	7.91	8.42	7.38	7.38	8.52	8.18	7.96	7.76	7.89	7.2	7.21	7.68	7.5	7.23
200786_at	10.5	11.13	10.92	8.12	8.3	7.86	8.68	7.59	8.02	9.59	10.05	10.18	10.5	10.17	9.67	10.25	10.01	10.05	10.01	9.62	10.02	10.67	10.1
200787_s_at	9.72	9.15	9.4	7.84	7.58	7.35	6.81	7.3	7.18	8.44	8.1	8.63	8.69	7.57	7.82	8.34	8.54	8.28	8.52	8.39	8.18	8.57	9.37
200788_s_at	10.36	9.98	10.24	8.53	8.58	6.99	7.52	8.98	8.87	9.92	9.25	9.75	9.9	9.07	9.41	9.47	9.64	9.59	9.3	9.36	9.41	9.65	9.93
200789_at	8.42	8.03	8.38	8.77	9.05	10.4	10.42	8.17	8.38	7.52	8.87	8.54	8.23	8.1	8.43	8.36	8.33	8.31	8.36	8.28	8.4	8.18	8.52
200790_at	11.83	10.57	11.86	8.21	8.6	7.36	7.61	8.26	7.71	8.02	9.38	8.96	10.34	9.44	9.1	9.77	9.55	9.19	9.77	9.01	10.35	8.53	8.96
200791_s_at	8.9	9.58	9.26	7.94	7.69	7.33	7.13	9.1	9.07	9.99	9.63	9.41	9.58	9.78	9.36	10.01	9.17	10.67	9.05	9.56	9.87	9.99	9.73
200792_at	11.44	11.47	11.24	8.6	8.89	9.51	9.82	9.41	9.07	10.43	10.5	10.28	10.26	10.54	10.14	10.34	10.29	10.52	10.42	10.71	10.16	10.66	10.42
200793_s_at	9.19	9.04	9.09	9.52	10.23	8.48	9.12	8.01	8.37	9.05	9.33	8.71	8.5	9.01	9.1	8.8	8.9	8.76	9.28	9.55	9.97	9.05	9.55
200794_x_at	9.53	9.27	9.22	8.92	9.43	7.85	7.95	9.49	9.27	9.74	9.73	9.99	10.29	10.33	9.71	10.28	10.53	10.06	10.17	9.9	10.47	9.95	10.6
200795_at	4.44	4.33	5.14	6.24	6.66	6.13	4.95	10.15	9.86	9.11	9.56	8.89	7.76	9.01	9.95	9	7.41	9.76	7.65	8.55	10.38	7.69	8.66
200796_s_at	6.05	7.37	6.01	5.2	4.93	5.17	5.63	5	5.16	5.09	5.63	6.7	5.3	4.58	4.67	6.34	7.64	5.58	6.73	5.95	6.54	6.13	7.99
200797_s_at	9.74	11.11	10.02	8.4	8.81	7.83	7.76	10.21	10.07	10.94	10.06	10.73	10.72	10.3	10.55	11.08	11.14	10.71	10.99	11.13	11.15	10.09	11.11
200798_x_at	8.64	9.56	8.69	5.34	5.56	4.67	5.37	6.89	6.47	8.79	8.2	9.51	8.69	8.06	8.32	9.52	9.26	8.84	9.6	9.32	9.69	8.64	10.15
200799_at	11.09	9.02	9.3	9.68	10.4	11.8	11.27	10.93	10.96	10.7	11.34	10.99	11.85	9.18	12.15	11.78	11.7	9.72	11.55	11.66	11.5	10.49	11
200800_s_at	10.87	8.72	9.26	8.5	8.72	9.97	10.66	10.35	10.53	9.86	10.87	10.28	11.65	8.19	11.65	11.08	11.74	9.12	11.31	11.43	11.08	10.14	10.34
200801_x_at	13.81	13.75	13.39	12.68	12.91	11.69	12	13.05	13.24	13.49	13.06	13.11	13.52	13.31	13.37	13.43	13.29	12.93	13.04	13.66	13.46	12.69	13.41
200802_at	10.4	9.99	10.95	8.17	8.37	8.07	8.66	8.53	8.39	9.58	9.88	9.72	10.56	9.63	9.6	8.74	9.83	10.04	9.79	9.5	9.23	10.51	9.52
200803_s_at	10.7	9.91	9.93	10.34	10.48	9.93	10.1	9.67	8.79	11.25	10.42	10.56	11.5	10.18	10.66	11.2	11.19	10.68	11	10.61	10.54	10.78	11.24
200804_at	9.54	9.76	9.25	10.87	11.01	9.72	9.88	9.33	9.19	10.33	9.25	9.73	10.04	9.54	9.52	10.26	10.45	10.15	9.39	9.86	10.38	10.37	9.84
200805_at	9.12	9.1	9.36	6.9	7.65	8.46	8.8	7.52	7.55	9.34	8.15	8.41	8.71	8.19	8.41	8.85	8.24	8.37	8.22	8.85	8.41	8.37	8.27
200806_s_at	11.83	12.19	12.01	7.37	8	6.83	6.41	8.07	7.67	10.04	10.37	10.3	10.76	9.56	9.52	10.83	10.54	10.05	11.32	10.47	11.57	10.7	11.11
200807_s_at	12.58	12.58	12.71	9.3	9.51	8.15	7.82	9.61	9.26	11.37	11.71	11.07	12.03	11.15	11.43	11.86	11.54	10.94	12.02	11.47	12.29	11.4	11.83
200808_s_at	9.42	9.05	9.01	7.39	7.52	7.89	7.95	8.13	8.13	7.35	7.04	7.47	7.12	7.44	7.36	7.39	7.35	6.87	7.23	7.8	7.64	6.82	7.47
200809_x_at	12.55	12.62	12.54	10.34	10.76	10.9	11.48	12.65	12.57	11.94	12.85	12.62	13.05	13.04	12.49	12.78	12.54	12.59	12.73	12.43	12.52	13.09	12.51
200810_s_at	8.74	9.41	8.24	8.36	7.91	6.44	6.61	8.5	8.96	9.56	9.85	9.98	8.96	11.56	9.67	8.86	8.96	10.44	8.79	9.34	8.98	10.03	7.79
200811_at	8.17	8.24	7.26	9.32	8.91	8.4	7.79	9.42	9.45	9.32	9.71	9.68	8.6	11.04	9.66	8.74	8.47	10.06	8.5	8.78	8.74	9.69	8.18
200812_at	11.15	11.21	10.97	8.55	8.55	8.4	8.79	8.38	8.62	9.88	9.52	9.95	10	10.19	9.74	10.3	10.45	9.89	10.38	9.9	10.1	10.45	9.85
200813_s_at	7.64	9.16	8.02	7.05	7.56	7.02	6.86	7.5	7.59	7.38	7.68	8.27	8.31	7.68	7.57	7.85	8.59	8.54	8.14	8.34	8.05	8.14	8
200814_at	9.73	8.97	8.78	9.82	10.03	9.45	9.79	10.38	10.23	10.18	9.68	9.39	10.27	9.16	9.56	9.81	10.23	9.24	10.3	9.53	10.72	10.18	10.43
200815_s_at	9.55	9.6	9.19	7	6.51	7.21	7.28	7.18	7.09	8.08	7.32	8.29	7.8	7.59	8.06	7.24	8.41	7.98	8.58	8.88	7.58	7.32	8.09
200816_s_at	6.39	9.11	7.94	5.87	6.41	6.06	6.07	7.66	7.6	7.75	7.92	8.65	8.35	8.31	8.01	8.25	9.03	8.82	8.33	8.4	8.33	8.24	8.16
200817_x_at	13.15	13.51	12.71	11.63	12	12.88	12.71	12.72	12.87	13.14	12.88	13.14	12.94	13.19	13.3	12.73	13.05	12.18	12.78	12.78	12.62	13.25	12.85
200818_at	11.19	11.48	11.02	8.49	9.04	7.95	8.55	9.13	9.1	11.11	10.73	11	9.89	10.43	11.11	10.35	11.51	10.81	11.06	10.82	11.61	11.22	10.77
200819_s_at	12.69	13.01	12.3	11.54	12.03	12.88	13.05	12.89	12.78	12.85	12.99	13.19	12.98	14	13.01	12.62	12.79	13.16	13.08	12.98	12.74	13.53	12.36
200820_at	10.4	10.42	11.01	8.3	8.71	8.42	8.59	8.06	8.25	9.45	9.79	10.11	9.62	9.83	9.62	9.33	9.38	9.48	9.96	9.23	10	10.34	10.27
200821_at	6.52	5.83	6.11	4.55	4.6	3.85	4	5.74	5.29	6.93	6.88	7.75	6.31	7.69	6.64	7.64	7.31	7.4	6.53	8.09	7.64	8.42	8.21
200822_x_at	11.58	11.21	11.27	10.56	11.08	9.91	10.21	9.84	9.53	10.2	10.68	10.6	11.32	11.43	10.41	10.77	11.39	11.74	10.97	11.04	10.97	12.23	10.62
200823_x_at	11.34	11.53	10.36	9.52	10.15	11.14	11	11.48	11.5	11.1	11.88	11.64	11.38	10.96	11.49	11.98	11.84	11.63	11.81	11.17	11.89	11.59	11.63
200824_at	10.59	10.97	9.74	9.48	9.7	8.75	8.71	9.77	9.46	9.77	10.24	9.15	9.68	10.11	10.35	9.85	10.3	8.75	9.78	9.54	9.54	8.93	9.17
200825_s_at	9.05	10.47	8.7	7.22	8.21	9.09	9.14	8.62	8.12	10.79	9.24	9.35	9.86	9.74	9.84	9.89	10.33	9.08	10.19	9.71	9.66	8.76	8.63
200826_at	11.12	11.24	11.29	8.78	8.97	9.3	9.26	9.91	9.82	10.78	11.09	11.42	11	11.42	11.08	10.96	10.68	11.02	10.73	10.77	11	11.46	11.2
200827_at	8.8	8.52	8.37	7.75	8.27	7.97	8.27	7.68	7.63	10.13	9.44	10.47	10.07	10.82	9.44	9.87	9.76	10.09	9.49	9.74	8.88	9.46	8.93
200828_s_at	9.62	9.33	9.78	8.32	8.48	8.1	8.28	9.23	9.04	9.77	9.86	9.89	9.59	9.38	9.74	10.41	9.97	9.92	10.27	9.77	10.22	10.13	10.4
200829_x_at	9.44	9.12	9.49	6.81	7.7	6.71	6.65	7.78	7.83	9.26	8.83	9.13	8.99	9.04	9.08	9.65	9.31	8.99	9.29	9.39	9.36	9.22	9.31
200830_at	10.74	10.54	10.89	7.49	8.03	8.14	8.36	7.61	7.6	10	9.97	10.02	10.09	10.24	9.87	10.2	10.32	9.41	9.68	10.06	10.65	10.06	9.89
200831_s_at	8.45	8.95	7.52	9.13	9.23	9.77	9.57	8.72	8.74	8.47	8.56	8.76	8.45	8.25	8.26	7.94	7.62	8.21	9.3	7.44	8.87	9.66	8.29
200832_s_at	9.04	9.95	7.53	5.81	5.86	8.08	8.49	6.63	6.2	8.9	8.31	9.28	8.74	8.62	8.22	8.23	7.63	8.53	9.1	7.89	9.81	10.36	8.39
200833_s_at	9.33	10.28	9.69	5.96	7.25	7.05	6.94	9.17	8.82	10.26	9.95	10.46	10.3	10.16	10.11	10.47	10.38	10.25	10.69	10.64	10.71	10.65	10.89
200834_s_at	12.38	12.81	12	9.91	9.88	10.7	11.08	11.87	11.78	12.57	12.23	12.48	12.1	12.27	11.9	12.16	12.34	12.75	12.38	12.25	11.45	12.23	12.12
200835_s_at	5.74	5.61	6.07	6.42	6.23	5.96	6.87	6.43	6.46	5.23	5.75	5.42	5.53	5.28	5.41	5.66	5.48	5.48	5.42	5.61	5.43	5.59	5.61
200836_s_at	8.97	8.66	8.39	7.81	7.56	7.51	8.38	7.51	8.05	8.05	8.2	7.91	8.13	8.05	8.02	8.61	8.32	8	7.94	7.85	7.93	7.51	7.77
200837_at	10.55	9.74	10.44	8.4	8.65	7.88	8.83	8.42	8.6	10.46	9.57	9.61	10.96	9.89	9.57	10.02	10.4	9.37	10.54	10.5	10.08	9.65	9.5
200838_at	9.15	7.2	10.01	10.15	10.55	9.86	9.51	9.77	9.46	10.29	9.71	10.29	9.92	9.7	9.64	10.3	10.29	10.27	10.04	10.8	10.9	9.94	11.56
200839_s_at	9.81	7.6	10.66	11.15	11.24	10.29	10.38	10.67	10.42	11.2	10.65	11.03	11.01	10.8	10.48	10.99	11.11	11.02	10.88	11.76	11.54	10.61	12.35
200840_at	11.31	11.21	10.16	7.4	8.06	7.1	7.65	8.91	8.63	11.01	11.16	10.7	11.06	11.26	11.08	10.78	10.88	10.92	10.91	11.34	11.14	10.49	11.22
200841_s_at	5.71	6.42	7.05	6.01	5.73	6.19	6.03	5.97	6.36	5.42	5.99	6.13	6.32	5.34	5.84	5.92	6.13	5.96	7.41	6.49	5.83	6.98	6.32
200842_s_at	8.28	9.02	9.23	7.63	7.84	7.86	8.15	7.94	8.01	7.91	8.47	8.38	8.78	7.87	8.9	8.12	8.4	7.96	9.6	8.6	7.93	9.01	8.22
200843_s_at	9.19	9.5	9.66	8.12	6.97	7.94	7.38	8.27	8.49	9.08	9.23	8.91	9.44	9.13	9.73	8.86	8.75	8.4	9.85	8.89	8.63	9.11	8.48
200844_s_at	11.03	10.62	10.77	9.03	9.77	11.14	11.49	8.55	8.59	11.81	11.26	11.56	11.64	10.92	10.81	10.9	11.94	10.44	11.19	11.04	10.1	10.54	12.04
200845_s_at	9.93	10.18	10.24	7.72	8.26	8.14	8.39	7.67	7.39	10.35	10.07	10.4	10.29	9.98	9.59	9.79	10.7	9.37	10.01	10.03	9.4	10.01	10.83
200846_s_at	9.39	10.05	8.48	8.04	8.08	8.09	8.34	8.03	8.13	9.57	9.22	8.94	9.22	9.17	9.21	9.41	9.65	9.37	9.52	9.5	9.32	8.34	9.63
200847_s_at	11.03	9.64	9.64	7.72	7.83	7.13	6.8	9.38	9.04	10.28	10.25	10.02	9.49	9.54	9.96	10.35	10.21	9.55	9.11	9.8	10	8.82	9.43
200848_at	7.52	7.65	8.97	7.55	7.87	6.65	6.65	7.02	6.9	8.22	7.71	8.64	8.55	7.86	7.67	8.16	8.61	8.93	8.85	8.34	8.43	8.14	8.25
200849_s_at	8.82	8.55	9.69	8.52	9.15	7.61	7.49	7.99	8.21	8.86	8.36	9.04	9.56	8.88	8.8	8.64	9.38	9.66	9.31	9.04	8.98	8.52	8.72
200850_s_at	10.24	10.12	10.99	8.85	9.14	7.72	7.78	7.93	7.8	10.28	9.9	10.63	10.85	10.07	9.99	10.09	10.77	10.8	10.62	10.4	10.44	10.16	10.18
200851_s_at	9.7	9.35	8.89	8.48	8.8	7.92	8.09	9.01	8.95	9.77	9.74	9.58	9.2	9.64	9.57	9.27	9.47	9.29	9.59	9.32	9.68	9.25	9.74
200852_x_at	9.17	8.31	8.25	8.37	8.94	8.53	8.87	8.48	8.83	9.15	8.45	8.81	9.09	8.91	9.1	9.37	8.97	8.92	8.92	9.49	9.1	8.08	8.71
200853_at	11.83	11.77	11.33	7.01	7.57	6.35	6.47	8.54	8.13	10.75	10.75	11.57	11.39	11.06	10.37	11.35	11.41	11.09	11.46	11.54	10.55	10.95	11.27
200854_at	6.91	7.35	6.16	5.82	5.98	5.3	5.65	6.28	6.13	6.81	5.9	7.1	7.93	8.59	7.27	7.13	6.99	6.94	7.79	6.77	7.28	9.47	7.63
200855_at	4.27	4.77	4.91	6.23	6.72	6.42	5.51	5.72	5.7	5.14	5.23	5.18	5.76	6.34	5.47	5.78	5.3	5.45	5.98	5.26	5.51	7.48	5.65
200856_x_at	6.42	6.7	5.56	6.98	7.24	7.74	6.8	7.01	6.95	6.68	6.35	6.74	7.5	7.48	7.05	7.59	6.88	6.77	7.62	6.67	6.94	8.7	7.28
200857_s_at	7.54	8.01	6.29	6.98	7.24	6.73	6.46	6.79	6.88	7.31	6.9	7.55	8.43	9.47	7.65	7.83	7.69	7.63	9.01	7.4	7.7	10.4	8.23
200858_s_at	11.54	11.66	11.14	9.11	9.23	9.64	9.86	11.2	10.9	11.32	11.53	11.86	11.47	11.41	11.18	11.42	11.6	11.65	11.75	11.33	11.48	12	11.6
200859_x_at	10.37	10.39	9.59	8.15	8.68	7.92	8.8	9.61	9.54	10.4	9.75	9.48	10.47	10.03	9.59	10.32	10.83	9.58	11.04	11.21	9.95	9.79	9.76
200860_s_at	9.4	9.32	9.8	8.42	8.09	7.78	7.8	8.68	8.96	9.3	9.51	8.88	8.91	9.23	9.08	9.18	9.26	8.96	9.36	9.27	9.33	8.92	9
200861_at	7.48	7.54	7.84	8.91	9.15	8.66	8.37	8.33	8.79	7.81	7.82	7.73	7.62	7.97	8.05	8	7.53	7.61	7.55	7.59	8.17	7.85	7.75
200862_at	9.15	9.43	8.58	7.26	7.66	8.61	9.18	6.54	6.88	9.9	7.35	7.27	7.15	6.78	6.72	7.76	8.76	7.76	7.88	8.49	6.63	7.16	7.85
200863_s_at	11.02	10.47	10.04	7.96	8.37	7.84	8.33	8.77	8.52	9.84	9.99	9.55	10.24	9.68	9.75	9.49	9.59	10.73	9.61	10.07	9.66	9.86	10.29
200864_s_at	7.05	7.25	6.15	4.32	4.68	4.06	4.09	5.17	4.47	5.57	5.67	6.26	5.32	5.97	5.78	5.62	5.61	7.83	5.54	6.42	6.45	7.13	5.73
200865_at	4.15	3.74	4.66	4.41	4.31	4.41	4.6	4.12	4.13	3.91	3.91	3.77	3.91	3.8	3.89	3.79	3.85	3.87	3.88	3.87	3.72	3.78	3.97
200866_s_at	9.4	8.97	8.93	9.77	10.32	10.02	9.88	10.36	10.13	10.49	10.27	10.38	9.7	10.28	9.66	10.29	10.44	9.76	10.82	10.68	10.93	11.04	11.17
200867_at	8.23	8.76	7.84	6.4	7	6.74	6.56	7.07	6.71	7.32	7.62	7.39	7.36	7.08	7.13	7.51	7.18	8.03	8.03	7.43	8.12	8.42	7.35
200868_s_at	8.55	8.39	8.33	7.03	7.5	7.9	8.05	7.22	7.11	7.64	8.11	7.64	7.48	7.62	7.62	7.5	7.54	8.45	8.69	7.57	8.1	8.41	7.93
200869_at	11.61	11.89	11.77	9.34	9.84	11.19	11.56	12.17	12.1	12.26	12.13	12.67	11.96	12.33	12.42	11.47	11.86	12.87	12.35	11.98	12.12	12.1	12.71
200870_at	10.99	11.09	11.15	7.66	8.13	7.01	6.72	8.14	7.82	9.74	10.45	10.3	10.49	10.98	10.12	10.75	10.64	10.77	10.25	10.5	10.58	11.09	10.89
200871_s_at	10.99	10.38	10.27	10.55	11.3	11.32	11.02	11.68	11.53	12.05	11.66	11.58	11.6	12.06	11.13	11.69	11.98	11.11	11.94	12.25	12.15	12.12	12.15
200872_at	11.39	11.64	10.77	9.54	9.5	9.18	9.26	9.82	9.63	11.83	11.56	11.21	12.12	11.42	11.01	11.33	11.81	11.82	11.07	11.28	10.4	11.53	12.56
200873_s_at	12.04	12.1	11.59	5.88	6.49	5.22	5.47	7.99	7.81	10.85	10.27	10.69	11.29	10.21	10.22	10.22	10.7	10.41	10.93	10.25	10.46	10.64	10.45
200874_s_at	7.32	8.2	8.02	8.78	8.97	8.41	8.87	8.67	8.76	7.19	7.89	7.36	7.58	7.35	7.36	7.61	7.41	7.69	7.84	7.36	7.65	7.6	7.68
200875_s_at	10.87	11.34	10.97	6.6	6.58	6.7	6.6	7.68	7.38	9.62	9.57	9.27	9.72	10.18	8.68	10.12	9.74	9.74	10.35	9.34	9.92	9.21	9.18
200876_s_at	11.39	11.43	11.44	6.96	7.61	8.4	8.65	8.25	7.78	10.3	11.32	10.69	10.71	11.24	10.43	11.08	10.65	11.33	10.44	10.59	10.66	10.15	10.56
200877_at	11.65	11.62	11.29	8.4	8.74	8.31	8.36	9.26	8.98	10.26	10.08	10.56	10.72	10.51	10.12	11.06	11.21	10.61	11.26	10.72	10.89	11.6	10.95
200878_at	6.22	8.57	9.43	9.37	9.74	8.84	9	9.59	9.61	9.76	9.22	8.91	8.23	9.83	9.82	9.34	8.65	9.19	8.76	9.4	9.67	8.56	9.65
200879_s_at	5.18	5.44	5.44	7.34	7.27	6.66	6.38	6.64	6.81	5.71	6.21	5.63	5.31	5.5	5.92	5.84	5.41	5.62	5.72	5.7	5.8	5.43	6.28
200880_at	9.29	9.25	8.75	6.18	6.86	6.18	5.42	6.98	5.95	8.39	8.87	9.29	9.18	8.75	8.37	8.42	9.51	7.99	8.65	8.48	9.06	10.15	8.95
200881_s_at	11.49	10.78	10.6	7.53	7.25	6.84	7.14	8.69	8.18	10.36	10.47	10.53	10.74	9.68	9.62	10.5	10.86	9.22	11.19	10.02	10.6	11.09	10.59
200882_s_at	10.98	11.59	11.08	7.47	7.56	8.1	8.45	7.76	7.72	10.31	9.74	10.48	10.22	9.65	10.29	10.36	10.58	9.56	10.12	10.11	10.71	9.39	10.3
200883_at	8.97	9.41	9.45	6.66	7.39	5.51	6.26	7.04	6.74	7.53	8.76	8.47	8.18	8.1	8.53	8.18	8.38	8.78	8.89	8.56	9.42	8.2	9.48
200884_at	7.85	9.74	6.79	8.81	8.06	7.66	6.87	6.74	6.77	8.92	9.11	9.13	8.17	10.2	8.69	7.36	10.96	8.17	9.95	10.8	7.75	7.82	10.49
200885_at	10	8.87	9.41	9.04	9.22	8.21	8.54	8.06	8.04	10.46	9.43	10.07	10.2	9.68	9.83	9.8	11.05	10.24	10.07	10.57	9.79	9.44	10.24
200886_s_at	10.81	11.41	10.43	9.06	9.32	9.33	9.23	8.92	9.05	10.17	11.23	10.53	10.7	10.76	10.3	9.77	10.33	9.85	11.1	10.73	10.48	11.27	10.66
200887_s_at	9.44	9.09	9.96	5.86	6.36	6.65	6.41	9.73	9.5	10.17	9.34	9.76	9.08	9.26	8.5	9.5	9.06	8.3	10.7	8.69	10.7	9.05	10.35
200888_s_at	12	12.19	11.87	9.81	10	8.73	8.67	11.85	11.71	11.8	12.01	11.97	11.42	11.81	11.75	11.76	11.74	11.62	11.94	11.68	11.7	12.38	11.58
200889_s_at	8.62	8.1	8.38	5.88	6.28	5.67	5.94	7.02	6.18	8.81	9.3	9.97	9.13	8.84	9.41	9.1	9.05	8.16	9.08	9.02	8.63	8.93	9.12
200890_s_at	8.31	8.03	7.05	5.71	5.51	5.46	5.44	6.06	5.56	8.06	9.02	9.81	8.94	8.44	9.13	8.66	8.55	7.51	8.37	8.69	8.43	8.7	8.83
200891_s_at	9.56	9.65	9.36	6.86	7.2	7.14	6.79	8.75	8.23	10.97	11.43	11.74	11.68	11.82	12.14	11.21	11.16	10.38	11.09	11.44	10.91	11	11.22
200892_s_at	9.62	9.65	9.33	6.39	6.91	6.01	5.84	7.13	6.75	8.01	8.9	9.4	8.96	8.65	8.56	9.19	9.34	8.91	9.29	8.91	9.51	9.73	9.04
200893_at	10.24	10.85	10.53	6.63	7.31	5.99	5.8	8.26	7.99	9.84	10.03	10.57	10.78	10.42	10.46	10.57	10.65	10.21	10.31	10.46	10.87	11.02	10.25
200894_s_at	9.57	8.64	7.86	7.05	6.66	7.71	7.71	5.65	5.88	6.09	7.36	6.9	8.01	6.72	6.66	6.61	8.09	6.66	7.09	6.76	8.41	7.82	6.79
200895_s_at	10.63	9.78	9.52	8.69	8.96	8.99	9.21	8.44	8.69	8.24	9.35	8.75	10.07	8.96	8.76	8.43	9.79	8.53	8.75	8.96	9.82	9.25	8.48
200896_x_at	11.04	10.96	11.09	9.92	10.01	9.51	9.99	9.03	9.09	10.07	9.81	10.13	10.09	9.96	9.68	9.86	10.43	9.68	9.86	10.19	9.08	9.56	10.17
200897_s_at	11.4	10.02	9.52	6.89	7.86	5.78	6.12	9.1	8.74	9.57	10.79	11.24	9.68	10.27	10	9.08	9.92	9.26	9.9	10.67	9.61	10.77	10.51
200898_s_at	8.05	7.24	7.69	6.87	7.24	7.19	6.68	8.25	8.14	7.46	7.47	8.08	7.57	8.13	7.35	7.45	7.6	7.52	8.95	7.75	7.95	8.33	8.11
200899_s_at	7.53	7.14	7.49	5.89	6.4	5.06	4.63	8.37	8	8.1	7.81	8.19	7.52	8.97	7.99	7.77	7.68	7.61	8.65	7.79	8.16	8.8	7.58
200900_s_at	8.64	8.08	7.61	7.14	7.31	6.35	7.15	7.43	7.14	6.59	7.55	7.72	7.94	7.13	6.53	7.69	8.47	8.13	8.09	7.98	8.32	8.46	8.94
200901_s_at	8.61	8.56	8.12	7.46	7.44	6.68	6.52	8.48	8.77	7.9	8.38	8.36	8.6	8.83	7.89	8.47	8.93	8.54	8.46	8.61	8.86	8.67	8.99
200902_at	9.11	9.74	8.99	4.9	5.87	5.22	5.01	7.99	6.41	10.54	9.41	10.61	10.15	9.78	9.78	9.97	10.42	10.26	10.53	9.89	9.74	10.22	10.13
200903_s_at	10.43	10.37	9.81	8.52	8.73	8.54	9.07	6.26	6.44	8.55	8.48	7.95	8.14	8.25	8.34	8.05	8.32	8.76	7.86	8.1	8.46	7.36	7.83
200904_at	7.41	8.02	7.11	8.49	8.71	8.73	8.7	10.51	10.48	10.23	9.34	9.36	8.92	9.63	9.04	9.21	9.22	8.78	9.47	8.98	10.72	8.37	9.22
200905_x_at	8.45	8.26	7.37	8.79	9.19	9.62	10.09	11.48	11.37	11.25	10.01	10.44	10.08	10.34	9.87	10.26	9.93	9.5	11.02	9.97	11.38	9.33	10.69
200906_s_at	8.4	7.04	7.26	5.65	6.05	5.97	6.06	6.08	5.92	5.52	6.97	7.53	5.84	5.99	5.31	5.37	6.12	5.56	6.05	6.78	5.79	7.07	7.1
200907_s_at	10.4	9.1	8.95	5.2	5.69	5.63	4.96	7.17	6.7	7.89	9.4	9.89	8.37	8.86	8.01	7.81	8.56	8.17	8.67	9.65	8.38	9.44	9.18
200908_s_at	7.16	7.32	8.77	7.06	6.63	6	5.98	7.7	8.56	5.57	5.56	5.42	5.85	5.46	5.59	5.31	5.5	5.33	5.49	5.51	5.28	5.49	5.14
200909_s_at	11.95	12.29	12.4	9.59	9.81	11.15	11.02	12.61	12.34	12.56	12.48	12.66	12.62	12.16	12.44	12.32	12.46	12.13	12.47	12.46	12.15	12.55	11.94
200910_at	11.76	11.56	12.31	6.63	7.43	7.29	7.89	8.02	7.83	11.06	10.69	11.36	11.21	10.6	10.33	10.37	11.26	10.09	11.13	10.58	10.97	10.67	10.8
200911_s_at	9.29	9.66	9.33	7.49	8.31	7.54	7.09	9.33	9.31	9.86	9.78	9.54	9.47	9.68	9.75	9.69	9.94	10.07	9.22	9.89	9.85	9.39	10.21
200912_s_at	10.74	10.95	10.52	9.44	9.89	8.08	8.6	11.08	10.86	10.35	11.29	11.37	11.16	10.99	10.75	11.06	11.32	11.56	11.17	11.05	11.74	12.24	11.36
200913_at	9.01	9.32	8.45	8.01	8.05	7.78	8.01	8.04	8.09	8.54	7.82	7.32	9.02	7.94	7.88	8.46	8.79	8.19	8.37	7.97	8.06	7.21	7.59
200914_x_at	9.03	8.73	7.71	5.46	6.46	6.68	5.6	5.12	5.06	7.23	5.98	7.43	7.04	6.13	7.46	7.63	8.08	6.99	6.9	8.05	7.07	7.15	6.4
200915_x_at	10.9	10.16	9.1	5.98	6.22	5.52	5.69	8.25	8.16	9.69	8.33	9.39	9.13	9.23	9.28	10.02	9.69	9.85	9.25	9.63	9.63	9.23	9.74
200916_at	11.04	10.04	10.72	8.64	8.67	9.6	9.92	9.44	9.36	10.31	10.49	10.7	11.41	10.64	9.9	10.06	11.32	11.02	9.94	11.51	9.42	11.04	11.27
200917_s_at	5.75	6.02	6.32	6.67	6.91	6.18	6.63	6.22	6.46	6.42	7.15	6.7	6.16	5.83	6.38	6.56	6.34	7.31	6.78	5.88	6.34	6.33	6.22
200918_s_at	9.69	10.04	10.21	8.26	8.68	9.65	9.71	9.06	8.58	10.7	10.72	10.06	10.27	10.55	10.71	9.96	9.77	10.32	9.82	8.95	9.87	9.33	9.22
200919_at	8.12	7.92	8.35	9	9.06	8.75	8.88	8.43	8.36	8.92	8.91	8.91	9.13	9.09	9	9.1	10.35	8.91	9.4	9.81	8.93	8.68	9.13
200920_s_at	6.26	7.83	8.49	7.84	8.14	8.25	8.54	9.67	9.77	10.33	10.44	10.71	10.15	10.91	9.65	9.39	10.71	10.5	10.77	10.06	10.07	10.52	10.08
200921_s_at	6.92	7.53	7.81	7.18	7.93	7.44	6.99	9.83	9.65	10.02	10.24	10.76	9.7	10.77	9.57	9.63	10.07	10.35	10.61	9.7	10.22	10.46	9.92
200922_at	8.06	7.64	8.5	7.64	7.59	7.01	8.06	6.63	6.8	8.17	7.96	8.6	8.18	7.69	8.42	8.06	8.1	8.28	7.74	7.66	7.77	8.04	7.81
200923_at	8.85	7.72	8.81	8.63	8.71	8.27	8.57	7.96	7.83	10.86	8.16	8.34	10.5	8.66	7.98	10.11	8.62	7.49	10.87	9.16	10.08	9.49	8.44
200924_s_at	8.6	9.07	8.73	9.1	9	7.98	8.49	8.12	8.38	8.56	8.23	8.31	8.65	8.08	8.43	7.98	7.95	8.88	7.94	8.57	8.26	8.77	8.37
200925_at	10.99	10.82	10.65	11.02	11.56	10.85	10.97	9.75	9.44	10.64	10.89	11.13	11.26	10.9	10.75	11.49	11.13	10.71	11.13	11.42	12.44	11.38	11.01
200926_at	13.26	13.25	13.41	10.99	10.28	10.09	10.93	12.68	12.67	12.49	12.68	12.67	12.38	12.4	12.54	12.12	12.47	12.31	12.6	12.49	12.56	12.77	12.49
200927_s_at	8.18	8.3	8.43	6.7	7.05	6	5.83	7.11	6.36	7.6	8.12	8.64	8.29	8.06	7.63	8.69	8.48	8.81	8.6	7.82	8.69	9.05	9.01
200928_s_at	3.94	4.17	4.5	4.57	4.32	4.48	4.49	4.1	4.52	4.28	4.2	4.22	4.45	4.28	4.36	4.23	4.29	4.25	4.3	4.15	4.21	4.29	4.26
200929_at	10.47	9.87	8.91	7.8	8.75	7.75	8.28	8.33	8.03	11.15	10.13	10.1	10.67	9.96	10.21	10.29	9.79	9.94	9.84	9.64	9.87	8.98	10.26
200930_s_at	4.3	4.52	4.5	5.09	5.2	5.96	5.42	5.25	5.26	4.63	4.39	4.37	4.39	4.47	4.4	4.25	4.31	4.36	4.55	4.41	4.32	4.78	4.45
200931_s_at	8.67	10.04	9.08	7.47	8.19	7.03	6.77	8.37	8.22	9.18	9.66	9.7	8.79	9.63	8.99	9.58	8.43	9.05	8.83	9.26	9.12	10.27	9.98
200932_s_at	9.75	9.62	9.63	9.04	9.16	8.21	8.94	8.83	8.86	9.33	10	9.12	9.45	9.52	9.37	9.51	9.56	9.56	9.81	9.16	9.49	9.83	9.45
200933_x_at	12.69	12.55	12.48	11.19	11.45	10.04	10.36	12.65	12.63	12.55	12.6	12.54	12.26	12.63	12.86	12.88	12.64	12.99	12.61	12.64	12.82	12.86	12.89
200934_at	9.99	11.08	9.68	6.72	6.63	6.5	6.57	8.1	7.8	8.51	8.75	10.2	10.12	9.36	9.04	10.23	10.19	9.91	9.85	10.28	9.43	10.66	10.8
200935_at	6.49	6.57	6.57	5.3	5.52	6.51	6.49	5.24	5.73	5.9	6.46	6.74	6.02	6.44	5.73	6.21	5.94	6.05	6.02	6.88	5.71	6.72	5.84
200936_at	12.78	12.32	11.54	10.46	10.33	11.19	11.66	11.66	11.54	11.99	12.94	12.75	12.43	12.52	11.92	11.7	12.26	12.18	12.16	12.08	12.41	12.91	11.84
200937_s_at	12.26	12.41	12.23	8.3	9.09	8.54	8.61	10.91	10.82	12.68	11.51	11.87	11.58	11.24	11.36	11.44	11.87	11.9	12.21	11.51	11.5	12.09	11.51
200938_s_at	5.14	4.94	4.99	5.62	5.61	5.13	4.99	4.94	5.06	4.49	4.59	4.4	4.79	4.55	4.64	4.42	4.58	4.43	4.56	4.48	4.47	4.46	4.56
200939_s_at	4.72	4.7	4.54	4.84	5.07	4.94	4.65	4.82	4.97	4.31	4.28	4.14	4.32	4.34	4.43	4.17	4.05	4.25	4.16	4.17	4.24	4.29	4.13
200940_s_at	6.09	7.51	7.55	7.93	8.39	7.53	7.54	7.73	7.54	7.5	7.49	7.67	7.18	8.07	7.32	7.8	8.23	8.31	7.55	8.29	7.96	7.6	7.17
200941_at	8.67	9.01	7.8	8.23	7.32	7.46	7.41	7.81	8	9.3	8.65	8.4	8.51	8.88	8.83	8.74	8.97	8.14	8.36	9.33	8.81	8.49	9.12
200942_s_at	10.35	10.12	9.59	8.47	8.78	7.6	7.38	7.31	7.35	9.75	9.68	9.22	9.3	9.15	9.33	9.85	9.11	8.98	9.65	9.58	9.66	9.09	10.67
200943_at	10.42	11.22	11.2	7.54	8.31	6.82	6.83	9.37	9.26	10.35	9.86	11.12	10.14	9.99	9.56	10.72	11.27	10.35	11.27	11.16	10.53	10.75	10.59
200944_s_at	10.22	11.07	10.92	7.84	8.4	7.1	7.56	9.39	9.39	10.9	10.08	11.34	10.31	10.45	10.04	10.98	11.54	10.82	11.52	11.52	10.83	11.02	10.77
200945_s_at	9	9.19	8.57	6.81	7.81	6.71	6.17	8.14	7.73	11.04	11.2	11.28	11.69	10.72	11.18	11.17	10.75	10.83	10.51	10.2	10.09	10.11	10.44
200946_x_at	7.19	8.26	8.89	8.58	9.12	8.01	8.3	7.09	7.22	7.14	8.75	8	7.62	7.7	7.95	7.6	7.61	7.16	8.44	7.5	7.99	8.28	8.63
200947_s_at	8.24	9.09	8.75	9.32	9.46	9.38	9.34	8.51	8.43	8.49	9.32	8.78	8.57	8.65	8.78	8.57	8.86	8.04	9.01	8.65	8.71	9.06	9.21
200948_at	9.69	8.95	9.26	8.38	8.58	8.65	8.73	7.29	7.55	7.92	8.55	7.69	8.48	8.61	8.47	8.57	9.04	8.78	8.17	8.05	8.41	8.98	8.23
200949_x_at	12.47	12.41	12.45	10.86	10.56	10.81	10.9	12.23	12.29	12.7	12.14	12.75	12.02	13.1	12.18	12.07	11.83	12.17	12.39	12.05	12.29	12.62	12.29
200950_at	9.87	8.96	8.45	7.87	7.95	8.55	8.64	7.89	7.74	9.53	8.37	9.56	9.04	8.85	9.26	10.23	8.75	8.96	9.27	10.05	9.67	8.63	9.04
200951_s_at	8.61	4.83	5.23	6.26	6.27	6.38	6.01	6.15	6.51	5.07	6.82	5.01	5.15	5.28	5.46	4.95	5.03	5.16	5.15	5.01	7.13	4.87	5.16
200952_s_at	4.52	4.79	4.83	6.26	5.66	5.75	5.25	5.6	5.67	5.01	6.13	4.9	5.02	4.98	5.02	4.99	4.97	4.78	4.81	4.88	6.45	4.78	4.81
200953_s_at	10.3	6.81	5.19	6.49	6.78	6.61	6.21	8.65	8.75	7.86	11.16	7.08	6.57	9.47	7.76	7.15	6.48	7.24	7.27	7.11	11.67	6.4	7.24
200954_at	9.38	9.07	9.21	9.69	10.19	9.88	9.5	8.38	8.65	8.79	8.9	8.77	9.22	9.05	9.66	8.86	9.29	8.79	9.66	9.67	8.93	8.38	9.85
200955_at	9.65	9.52	9.59	6.92	7.47	6.04	6.86	7.43	6.96	8.85	8	8.68	9.12	9.16	8.43	9.42	9.1	9.22	9.39	9.61	10	9.07	9.12
200956_s_at	10.22	10.27	9.96	5.92	6.59	5.63	5.67	6.45	6.16	7.75	7.95	7.9	8.5	8.42	7.94	8.25	8.72	9.06	9	8.39	8.37	8.03	8.25
200957_s_at	10.88	10.63	10.66	7.46	7.6	7.63	7.16	7.96	7.95	8.54	8.74	8.27	8.92	9.06	8.85	8.63	9.3	9.29	8.9	8.9	8.76	8.31	8.27
200958_s_at	9.31	9.46	9.42	7.12	7.65	5.93	6.27	9.41	9.14	10.15	9.89	10.92	9.82	10.99	9.9	10.08	9.68	9.91	10.25	10.32	10.49	11.37	10.94
200959_at	10.3	10.29	10.4	7.36	8.01	6.32	6.38	8.08	8.19	9.18	8.88	9.2	9.4	9.56	9.05	9.48	9.14	9.31	9.63	9.36	9.43	9.26	9.15
200960_x_at	10.77	10.73	11.51	9.15	9.64	8.89	8.95	9.28	9.14	10.45	10.3	10.11	10.36	9.99	9.99	10.01	10.5	9.46	10.1	10	9.98	10.33	9.96
200961_at	7.74	8.12	8.5	8.14	8.48	8.32	8.44	7.2	7.39	7.7	8.1	7.72	7.87	8.36	8.35	7.96	7.91	7.55	7.87	8.2	8.62	7.82	7.92
200962_at	6.14	6.1	5.18	6.49	6.56	6.46	6.17	7.13	7.19	6.3	6.76	6.44	5.8	6.57	6.32	6.66	6.48	7.61	6.11	6.6	6.24	7.59	6.08
200963_x_at	12.77	12.61	12.39	10.75	10.35	9.67	10.12	12.7	12.69	12.78	13.11	12.97	12.52	12.69	12.68	13.07	12.9	13.11	12.91	12.67	12.68	12.54	12.83
200964_at	10.62	10.73	10.27	8.31	8.81	8.7	9.22	8.77	8.69	10.6	9.68	10.18	10.05	10.09	10.48	9.93	9.99	10.22	10.65	10.22	10.29	9.57	9.95
200965_s_at	8.86	8.55	9.1	7.96	8.37	7.45	6.3	9.01	8.69	8.54	7.28	6.17	7.19	7.25	8.25	8.25	7.85	7.74	8.02	6.05	6.9	7.08	6.37
200966_x_at	11.39	11.8	11.65	10.4	10.87	9.51	10.2	10.56	10.34	10.83	11.7	11.29	11.13	11.49	11.63	10.93	11.17	11.74	11.62	12.08	11.68	11.66	10.99
200967_at	10.33	10.45	10.04	8.26	8.32	10.75	10.57	8.21	8.19	11.65	11.13	11.51	12.07	11.18	11.93	11.25	11.11	11.7	11.21	11.47	10.78	11.1	11.07
200968_s_at	10.55	10.64	10.13	7.57	8.04	10.2	10.44	8.58	8.33	11.49	11	11.21	11.82	10.87	11.72	10.88	10.69	11.61	11.05	11.1	10.46	10.93	10.85
200969_at	6.68	8.68	7.62	5.03	5.8	5.06	5.22	5.9	6.03	8.1	8.65	9.54	9.48	10.66	9.94	8.73	9.68	8.36	8.98	8.32	8.55	9.59	8.5
200970_s_at	7.69	8.59	8.49	6.58	7.19	7.33	7.05	7.63	7.37	8.44	9.05	9.38	9.04	9.71	9.23	9.47	9.55	8.13	8.87	8.06	9	9.24	8.5
200971_s_at	9.63	9.89	9.91	7.45	7.94	9.56	9.03	9.02	8.94	9.82	10.4	10.21	10.29	10.6	10.3	10.08	10.74	9.12	10.12	9.9	9.95	9.63	10.09
200972_at	8.94	9.82	9.83	8.72	8.47	5.48	6.49	8.17	8.3	9.77	10.06	9.6	10.22	9.79	9.43	9.8	9.74	10.58	9.77	9.52	9.98	10.26	9.33
200973_s_at	8.3	9.25	9.27	7.31	8.02	6.09	5.95	6.82	6.75	8.72	9.38	8.88	9.34	9.01	8.17	8.8	8.97	9.82	9.33	8.85	8.96	9.76	9.04
200974_at	7.22	11.15	7.78	8.93	9.22	8.87	9.09	10.5	10.32	10.63	11.4	10.4	8.06	10.91	11.16	8.49	7.9	9.95	10.23	11.69	10.92	10.35	11.17
200975_at	9.93	10.07	9.08	7.94	8.51	6.76	6.38	8.99	8.53	9.87	10.21	10.81	10.56	10.33	9.91	10.94	10.47	10.39	9.93	10.08	10.27	10.47	10.85
200976_s_at	10.03	8.83	8.39	6.29	6.28	7.08	6.52	7.48	7.04	9.45	8.7	9.17	8.92	9.85	8.92	9.36	9.66	9.3	9.27	9.47	9.29	8.83	9.16
200977_s_at	10.15	8.71	8.71	5.2	5.25	4.89	5.03	6.88	6.94	8.67	7.98	8.89	8.77	9.14	8.78	9.54	9.22	8.95	9.17	9.37	8.91	8.33	9.2
200978_at	10.79	10.64	10.14	9.55	9.99	8.12	7.89	9.03	8.83	9.73	9.47	10.07	10.14	9.67	9.45	10.43	10.29	10.26	10.86	10.28	10.79	10.75	10.8
200979_at	5.9	6.9	6.37	6.4	6.38	5.74	5.8	6.07	6.14	6.2	5.78	6.42	6.29	5.88	6.04	6.57	6.48	6.36	6.11	6.66	7.36	6.34	6.33
200980_s_at	9.66	10.37	10.39	8.02	8.34	7.49	7.33	7.5	7.68	9.32	9	9.27	9.21	8.52	8.58	9.16	9.1	9.13	9.25	9.54	10.17	9.16	9.66
200981_x_at	12.08	12.4	11.89	10.4	10.55	10.04	10.27	11.29	11.27	12.2	12.05	12.49	11.46	11.83	12.44	12.49	11.85	12.24	12.25	11.42	11.68	11.8	11.46
200982_s_at	8.55	9.1	8.57	7.82	8.11	9.04	9.25	8.61	8.77	9.87	9.55	9.08	9.03	9.36	9.69	9.18	9.33	8.93	8.69	9.81	9.51	9.97	8.93
200983_x_at	10	9.5	10.57	9.31	9.82	8.99	8.95	9.24	9.35	10.05	11.07	10.44	9.33	9.9	10.24	10.36	10.47	10.49	10.78	10.13	10.16	11.02	11.39
200984_s_at	10.13	9.21	10.46	8.48	8.71	7.4	7.31	8.41	8.3	8.95	10.33	9.36	8.45	9.18	9.3	9.47	9.5	9.58	9.56	8.92	9.39	10.35	10.18
200985_s_at	9.63	9.52	10.82	8.02	8.67	5.68	6.08	8.32	7.8	9.21	10.32	9.6	8.64	9.52	9.53	9.82	9.54	9.73	9.62	8.91	9.54	10.44	10.31
200986_at	6.76	5.28	6.05	7.57	7.79	11.73	11.69	8.76	8.66	7.8	8.39	7.51	6.75	7.37	8.2	7.65	9.06	7.05	7.54	6.28	8.82	5.63	7.19
200987_x_at	9.02	9.49	9.7	7.36	7.18	6.55	7.18	6.68	6.92	7.44	7.88	7.74	8.31	7.86	7.52	8.03	8.39	7.36	8.34	7.49	8	8.32	8.4
200988_s_at	6.54	7.5	7.82	5.37	5.89	5.33	5.47	4.82	5.38	5.45	5.01	5.41	5.38	5.74	5.05	4.94	5.64	4.82	4.97	5.18	5.45	5.84	4.96
200989_at	10.47	10.6	8.75	5.49	6.99	5.32	5.3	8.69	8.28	10.74	9.82	10.71	10.71	10.81	10.26	11.15	10.64	11.44	10.58	11.37	10.71	10.47	10.67
200990_at	9.79	10.41	9.88	7.73	7.74	9.13	9.19	9.03	9.09	8.93	8.66	8.88	9.06	9.23	9.41	8.86	8.95	8.11	8.89	8.78	9	9.35	7.83
200991_s_at	8.86	8.7	9.1	8.55	8.63	9.19	9.52	8.43	8.38	9.08	9.01	8.79	9.1	9.01	9.15	9.23	9.19	9.6	9.17	8.55	9.13	8.2	8.72
200992_at	10.35	9.69	9.6	7.37	6.08	6.24	6.53	7.05	7.66	9.61	9.69	10.16	10.07	8.62	9.14	10.05	9.46	9.72	10.02	9.39	9.45	10.49	10.07
200993_at	8.97	9.18	9.25	6.24	6.73	5.78	6.24	6.79	6.5	8.68	9	9.22	9.31	8.3	8.85	9.62	8.95	9.02	9.44	9.06	8.95	9.97	9.25
200994_at	8.54	8.63	8.8	6.5	6.45	6.59	6.1	7.05	6.74	8.43	8.62	8.96	9.02	7.94	8.77	9.19	8.46	8.54	8.79	8.54	8.7	9.57	8.54
200995_at	5.82	7.97	7.48	5.03	4.99	5.07	4.88	5.79	5.4	6.17	6.67	6.74	6.73	6.44	6.62	6.97	6.78	6.42	6.87	6.61	6.77	7.34	6.59
200996_at	10.62	10.7	10.01	5.23	5.97	4.99	4.73	8.38	7.74	10.09	9.54	10.43	9.94	9.39	9.71	10.51	10.39	10.09	10.89	11.09	10.56	9.65	11.38
200997_at	9.77	10.67	9.54	7.85	8.21	8.11	8.24	8.41	7.89	9.82	9.85	9.56	9.81	9.2	9.5	9.48	9.95	9.7	10.19	9.78	9.62	9.15	9.22
200998_s_at	8.83	9.05	9.99	7.1	6.91	8.22	8.23	7.39	6.57	9.23	9.73	10.21	10.24	8.96	10.49	9.4	9.38	8.55	8.7	8.1	7.06	8.89	7.84
200999_s_at	10.03	10.78	11.16	7.04	7.23	6.64	6.98	7.64	7.47	10.59	10.82	11.24	11.55	10.56	11.23	10.43	10.58	9.94	9.79	9.84	8.2	10.02	8.83
201000_at	9.05	9.37	9.21	7.67	8.01	8.36	8.73	8.29	8.34	9.08	9.57	8.83	8.88	9.25	8.99	8.78	8.56	8.45	8.76	9.18	8.86	9.15	9.47
201001_s_at	9.47	8.93	8.76	5.95	6.18	6.83	6.5	6.32	6.39	7.5	7.56	8.17	7.7	7.16	7.15	7.84	7.85	7.7	8.39	7.6	8.17	8.18	7.93
201002_s_at	10.47	10.28	9.55	8.01	8.02	7.28	7.43	8.18	8.16	9.41	8.67	8.95	8.47	8.94	8.5	8.9	9.38	9.03	8.61	9.12	9.35	8.86	8.82
201003_x_at	8.5	8.9	8.7	8.1	8.13	8.22	7.98	8.23	8.31	8.59	8.43	8.29	8.69	8.6	8.95	8.4	9.47	7.44	9.12	8.95	8.42	8.1	8.32
201004_at	9.75	9.66	9.76	9.08	9.34	10.99	11.23	10.98	10.9	11.4	11.46	11.01	12.26	10.83	11.18	11.46	10.93	10.22	12.14	11.38	10.89	11.23	10.51
201005_at	10.78	9.31	9.98	8.15	8.61	7.04	6.98	8.34	8.39	9.52	11.23	9.95	9.67	10.36	10.46	10.15	9.85	11.72	9.31	9.15	8.75	11.61	10.13
201006_at	6.26	5.78	6.09	5.79	5.92	6.43	6.81	6.14	5.84	5.92	6.04	5.55	5.67	5.64	5.93	5.95	5.62	6.32	5.82	5.94	5.96	5.73	5.88
201007_at	10.3	10.26	9.93	8.46	8.81	7.57	7.59	7.96	7.78	9.47	9.35	9.43	9.6	9.1	9.13	9.63	9.45	9.87	9.53	9.16	10.42	8.64	9.66
201008_s_at	5.51	6.69	7.06	9.59	9.9	8.05	8.47	9.62	9.55	7.42	9.71	9.58	8.37	6.95	7.5	9.82	9.53	9.79	9.66	8.55	10.06	7.57	9.21
201009_s_at	6.94	7.08	7.58	10.64	10.81	9.28	9.56	11.07	10.97	8.57	10.07	9.84	9.47	8.63	8.83	10.34	10.11	10.03	10	9.62	10.5	8.29	9.72
201010_s_at	6.67	8.06	7.77	11.27	11.42	9.79	9.91	11.92	11.83	9.6	10.83	10.49	10.19	9.81	9.71	10.94	10.8	10.74	10.44	9.92	11.41	8.81	10.23
201011_at	8.22	8.67	8.43	7.04	7.29	8.96	8.65	7.62	7.64	9.82	9.47	9.92	9.78	10.29	10.05	9.39	10.02	9.18	9.41	9.94	8.97	9.7	9.1
201012_at	11.1	11.22	10.61	6.08	6.07	6.06	5.93	8.39	7.96	10.1	10.22	10.22	11.37	10.55	9.8	10.21	10.36	12.09	9.74	10.57	9.83	11.58	11.47
201013_s_at	9.62	10.16	9.42	6.03	6.55	6.42	6.28	6.38	6.05	9.13	9.06	8.79	10.63	8.76	9.49	9.64	9.03	9.29	9.72	8.63	9.6	9.3	8.16
201014_s_at	11.02	10.67	9.98	5.26	6.04	5.06	5.91	5.15	5.05	8.41	8.48	8.74	9.97	7.86	8.52	8.65	8.8	8.96	9.74	8.36	8.95	9.03	8.31
201015_s_at	5.7	6.36	6.01	8.17	8.24	7.99	8.29	7.1	7.1	6.89	6.12	5.97	5.98	6.38	6.65	6.74	6.49	5.77	6.12	6.75	6.08	5.96	5.95
201016_at	8.38	9.06	8.69	4.44	4.47	4.27	4.27	4.69	4.51	7.57	7.59	8.85	8.29	7.9	8.2	8.97	7.94	7.89	8.2	8.07	8.32	8.24	9.4
201017_at	5.97	7.71	7.63	5.99	6.46	5.58	5.83	5.59	5.96	6.38	6.84	7.98	7.78	6.89	7.48	8.51	7.74	8.27	7.48	7.78	8.05	8.37	8.2
201018_at	5.21	6.75	6.95	4.88	5.7	5.12	5.22	5.95	5.65	6.98	7.06	7.72	7.7	7.62	7.36	8.89	7.97	8.23	7.45	7.88	8.48	8.24	8.14
201019_s_at	8.49	9.42	9.36	6.27	7.26	6.7	5.82	6.32	6.29	9.16	9.37	10.09	9.87	9.25	9.85	10.21	9.73	9.68	9.29	9.88	9.6	9.68	9.9
201020_at	9.5	9.14	9.35	6.48	6.49	6.26	6.02	6.26	6.98	8.52	8.36	8.53	8.36	8.31	8.08	8.36	8.22	8.71	8.49	8.51	9.19	8.57	8.89
201021_s_at	9.76	10.57	9.99	8.42	8.73	7.97	7.02	7.29	7.22	10.93	10.28	10.67	9.72	9.36	10.05	11.49	10.97	10.07	11.36	10.14	9.95	10.14	11.07
201022_s_at	10.41	11.5	10.99	8.93	9.48	8.57	8.36	8.91	8.5	11.93	11.33	11.6	11.15	11.17	11.35	12.41	12.29	11.39	12.13	11.35	10.95	11.12	11.6
201023_at	9.25	8.75	9.16	4.97	5.97	5.29	5.32	7.79	7.42	7.34	8.26	8.54	8.96	8.15	8.68	8.4	8.55	8.71	8.54	9	8.4	9.09	8.28
201024_x_at	9.53	8.61	8.91	7.52	7.45	7.31	7.79	8.12	7.85	8.68	8.68	8.66	9.71	9.04	9.86	9.17	9.49	8.78	9.31	9.19	8.59	8.39	8.95
201025_at	7.58	6.04	6.27	5.99	4.96	5.5	4.92	5.74	6.08	5.77	6.12	6.07	5.92	5.97	6.54	6.46	6.31	6.1	6.2	6.16	6.14	5.64	6.54
201026_at	4.64	4.74	4.49	4.77	4.61	5.21	5.01	4.86	4.82	4.77	4.85	4.9	4.75	4.96	5.1	4.93	5.38	4.86	4.99	4.95	4.88	4.8	4.88
201027_s_at	8.96	8.45	8.73	6.34	6.26	4.95	6.09	6.17	6.25	7.79	8.01	7.86	8.31	7.94	8.17	8.29	8.19	8.18	8.53	8.01	8.01	7.36	8.36
201028_s_at	8.12	9.09	10.24	6.98	7.07	8.48	8.69	8.08	7.91	9.84	10.2	9.98	10.1	9.7	9.78	10.48	10.38	9.59	9.13	10.28	9.53	9.98	10.35
201029_s_at	9.75	10.6	11.71	8.2	8.39	10.01	10.03	10.14	10.11	11.78	11.61	11.63	11.87	11.42	11.57	12.1	11.89	11.24	10.77	11.87	11.15	11.35	11.81
201030_x_at	12.55	12.59	12.65	10.9	10.9	7.29	6.47	10.23	10.16	10.64	11.53	11.62	12.1	12.14	10.91	11.53	12.12	12.06	11.8	11.66	12.28	12.15	11.56
201031_s_at	9.73	10.14	9.29	5.7	6.94	5.34	5.18	9.54	9.26	10	9.69	10.36	10.05	9.9	10.15	10.53	10.4	10.05	10.27	10.29	10.45	10.47	10.05
201032_at	9.23	9.82	8.51	8.14	8.35	8.43	8.61	8.5	8.48	9.56	9.11	8.67	8.65	9.14	8.76	8.41	8.79	9.27	8.82	8.96	9.96	7.76	8.63
201033_x_at	12.94	13.13	12.72	11.47	11.71	12.95	13.13	12.59	12.68	12.71	13.11	13.2	13.04	13.06	12.73	12.58	13.03	13.14	13.12	13.1	12.88	13.37	13.05
201034_at	9.01	8.46	6.36	6.14	7.2	5.18	5.44	9.37	9.21	8.66	8.41	8.8	8.4	8.4	8.88	8.86	8.52	8.48	9.79	8.52	9.4	10.36	9.26
201035_s_at	7.75	8.59	7.64	8.95	9.04	9.15	9.26	8.07	8.1	8.37	9.2	9.12	8.56	7.86	8.72	8.5	9.05	8.7	8.04	8.33	7.48	8.38	8.23
201036_s_at	6.92	7.93	6.57	7.8	8.98	7.84	7.71	6.52	6.12	7.93	8.94	8.46	8.55	7.73	8.63	8.48	9.12	8.42	7.36	8.18	7.48	7.8	7.53
201037_at	9.46	11.44	10.37	6.61	6.65	5.55	5.47	7.17	6.95	7.2	8.56	7.17	7.95	8.77	7.57	6.8	8.63	8.97	8.76	9.08	8.16	9.05	8.6
201038_s_at	7.31	7.88	6.46	4.79	5.07	4.68	4.6	5.47	5.19	5.75	6.12	6.24	6.61	6.81	6.22	6.51	6.5	6.11	6.42	6.85	6.39	6.54	5.49
201039_s_at	8.01	8.62	9.78	6.68	7.19	7.89	8.67	7.31	7.26	7.12	9.5	8.04	7.3	8.79	7.73	7.52	7.81	9.14	8.04	8.55	7.86	8.95	8.24
201040_at	9.16	8.58	8.8	9.19	9.33	9.22	9.59	9.31	9.11	9.11	9.15	9.01	9.2	9.1	9.35	9.74	9.69	8.92	9.11	9.14	9.46	8.69	9.05
201041_s_at	9.46	9.97	8.79	9.83	10.35	10.1	10.48	10.04	10.23	9.67	9.33	10.04	9.34	9.61	9.49	10.19	10.04	9.7	10.26	11.32	8.96	10.03	9.52
201042_at	8.57	6.42	9.53	7.98	7.72	8.85	8.81	8.11	8.11	8.29	6.7	6.21	6.34	6.5	7.07	6.43	6.97	6.41	6.54	6.81	7.58	5.97	6.94
201043_s_at	9.68	9.35	9.21	6.77	6.66	6.55	5.57	5.91	6.46	6.98	8.21	8.11	8.16	7.73	7.12	7.58	7.54	7.69	8.45	8.04	7.69	8.36	7.23
201044_x_at	6.17	6.62	7.07	7.58	7.59	6.74	7.44	7.2	7.08	5.89	6.67	6.54	6.58	6.41	6.39	6.65	6.55	6.57	7.03	7.96	6.14	6.97	6.62
201045_s_at	5.73	6.18	5.68	5.8	5.52	5.49	6.38	5.77	6.09	5.67	5.71	5.47	5.78	5.64	5.45	5.45	5.4	5.54	5.77	5.42	5.67	5.66	5.74
201046_s_at	9.34	10.25	11.24	9.22	9.42	9.34	9.42	9.09	9.2	9.42	10.87	9.41	9.44	10.74	9.7	8.88	9.37	10.35	9.22	10.05	9.24	9.96	9.65
201047_x_at	8.28	8.96	8.99	7.6	7.68	6.99	5.7	7.75	7.72	9.24	9.12	9.23	8.93	9.56	9.66	9.68	9.17	9.64	9.53	8.81	9.28	8.73	9.51
201048_x_at	5.31	5.43	5.02	5.11	4.8	4.99	5.38	4.71	5.01	5.02	5	5.34	4.82	4.85	4.89	5.58	5.27	5.44	5.53	5.13	5.27	5.3	6.17
201049_s_at	13.28	13.68	14.05	12.23	12.41	12.76	12.89	13.41	13.44	13.11	13.33	13.71	13.42	13.53	13.78	13.37	13.14	12.93	13.64	13.11	13.46	13.59	13.23
201050_at	7.05	6.98	7.12	8.01	8.32	8.19	8.8	8.54	8.83	8.61	8.47	8.53	8.09	8.43	9.03	8.3	8.31	8.7	8.5	8.96	8.92	9.47	8.58
201051_at	9.66	10.14	9.27	7.72	7.83	6.74	6.68	8.21	7.89	7.85	8.79	8.78	8.67	8.56	8.07	8.68	8.62	8.82	8.55	9.1	8.68	9.13	7.74
201052_s_at	9.02	9.64	8.69	7.52	7.68	8.56	8.81	7.23	7.62	8.11	8.21	8.15	7.63	8.12	8.32	8.37	8.09	8.27	8.31	7.89	8.78	7.7	8.16
201053_s_at	7.41	7.84	5.56	5.25	5.73	5.84	5.66	4.94	4.98	6.77	6.53	6.41	5.91	6.65	6.37	7.16	7.03	7.45	6.23	6.55	7.66	6.58	6.24
201054_at	8.27	9.21	8.61	6.51	7.14	5.89	5.51	7.34	7.1	7.92	8.52	9.11	8.97	8.65	8.73	8.41	8.71	8.71	8.44	9.32	9.49	10.39	8.86
201055_s_at	8.38	8.21	8.64	7.54	7.52	7.51	7.38	7.44	7.76	8.25	8.11	8.19	8.52	7.68	8.01	7.92	8.21	8.07	8.34	8.48	8.6	9.09	8.23
201056_at	6.43	6.79	7.09	5.84	6.11	5.95	5.8	6.16	6	6.4	7.24	7.1	6.59	8.41	7.54	6.81	7.21	7.05	6.75	6.86	6.91	7.63	6.21
201057_s_at	8.57	7.76	8.1	7.07	6.7	6.98	6.84	7.54	7.64	8.44	8.76	9.32	8.68	10	9.24	8.34	9.14	9.24	8.77	8.63	8.38	8.84	8.48
201058_s_at	9.04	11	5.45	8	8.37	7.48	7.72	8.36	8.09	8.89	7.99	8.41	6.52	8.84	8.4	7.66	7.07	7.16	7.13	9.34	9.34	8.32	8.68
201059_at	8.42	9.27	9.08	9.15	9.01	8.38	7.64	8.44	8.79	8.56	8.47	7.9	8.44	9.09	8.58	8.64	7.75	8.44	8.14	8.22	8.48	8.26	8.46
201060_x_at	8.51	6.32	9.01	7.79	8.13	7.72	7.92	8.2	8.03	7.14	8.01	8.03	7.26	7.69	7.43	7.5	7.14	8.33	7.57	7.45	9.98	7.93	7.86
201061_s_at	8.34	6.44	9.47	8.86	9.1	7.69	8.29	9.58	9.33	8.89	9.11	8.85	8.86	9.58	8.85	8.32	8.27	9.53	8.34	8.72	10.87	8.69	8.88
201062_at	3.99	4.22	4.43	4.04	4.05	4.23	4.12	4.23	4.09	4.03	3.91	3.97	3.98	4.09	4.03	3.92	3.9	4.07	4.01	4.03	4	3.93	4.09
201063_at	10.07	11.72	9.51	5.46	6.35	5.42	6.13	6.85	6.25	10.35	9.89	10.36	10.63	9.49	10.17	9.85	9.72	8.96	9.05	9.85	9.72	9.78	8.94
201064_s_at	9.42	9.38	9.43	6.4	6.73	7.46	7.68	8.16	7.79	9.51	8.93	9.3	8.84	9.6	8.91	9.34	8.9	8.93	8.72	9.46	8.97	8.69	8.68
201065_s_at	8.41	8.74	7.56	7.27	7.43	5.9	5.96	7.55	6.9	8.97	9.51	10.3	9.21	9.75	9.9	10.07	9.89	9.74	10.07	9.81	9.5	9.69	8.94
201066_at	10.53	10.03	10.34	8.68	9.02	9.91	10.37	7.57	7.45	8.93	9.78	9.55	9.37	9.09	9.08	8.49	8.71	9.02	9.45	8.86	10.18	9.75	9.16
201067_at	6.81	8.1	7.73	7.93	7.62	7.74	7.5	7.28	7.23	7.45	7.19	7.68	7.55	7.99	7.73	7.93	7.31	7.37	6.95	8.42	7.98	7.54	7.01
201068_s_at	11.2	10.48	10.47	7.11	7.26	7.25	6.9	7.87	7.7	10.34	9.34	10.62	10.66	10.28	10.23	10.79	9.91	9.91	10.46	10.9	10.22	9.78	10.2
201069_at	8.4	6.23	9.26	8.21	8.02	7.5	7.22	7.55	7.78	10.27	11.26	11.05	10.34	11.84	11.57	10	10.25	11.13	9.03	11.1	9.71	10.87	11.09
201070_x_at	6.74	7.78	7.16	8.54	8.01	7.95	8.05	8.31	8.26	7.52	8.5	8.14	8.46	7.5	8.36	8.34	8.26	8.01	8.82	8.17	8.15	8.25	9.24
201071_x_at	10.46	10.76	10.55	7.85	8.12	6	5.69	10.33	10.38	10.39	10.88	10.55	10.72	10.7	10.94	11.15	10.12	10.54	11.25	9.92	10.84	10.42	11.42
201072_s_at	6.43	6.38	6.09	7.55	7.33	7.56	7.33	7.39	7.25	6.31	6.68	6.39	6.47	6.21	6.28	6.84	6.67	6.47	6.68	6.72	6.51	6.74	6.73
201073_s_at	6.46	6.68	5.82	6.42	6.72	7.04	6.45	6.96	7.14	6.01	6.31	6.5	6.01	5.89	6.09	7.77	6.95	6.24	6.19	6.4	6.29	6.41	6.38
201074_at	9.03	9.25	8.28	6.37	6.5	6.28	6.23	6.96	6.78	7.83	8.16	8.56	8.33	8.23	8.77	9.54	9.15	8.34	8.6	8.81	8.46	8.22	8.38
201075_s_at	7.57	8.56	6.9	7.1	6.53	6.15	6.41	6.6	6.62	6.46	6.84	7.59	6.84	6.88	6.84	8.56	7.9	7.2	7.53	7.38	7.28	7.43	7.18
201076_at	8.99	9.49	8.9	7.58	7.98	8.12	8.27	8.28	8.38	8.26	8.85	8.2	8.56	8.49	8.39	8.16	8.26	8.07	7.77	8.93	8.39	8.72	8.11
201077_s_at	10.67	10.8	10.68	8.63	8.98	8.72	9.09	8.81	8.71	9.9	10.38	9.62	9.78	10.06	9.88	9.56	9.44	9.38	10	9.84	9.9	9.92	9.96
201078_at	9.62	10.01	9.68	8.04	8.12	7.16	7.19	8.32	8.3	9.96	9.81	10.15	9.77	9.26	9.79	10.69	9.72	9.51	9.85	9.45	10.13	9.55	10.95
201079_at	8.46	8.26	8.21	8.25	8.26	8.88	9.36	9.33	9.32	8.02	8.12	7.97	8.49	7.85	7.99	8.94	8.17	7.89	8.3	8.3	8.29	7.15	8.33
201080_at	7.41	7.68	7.97	8.39	8.32	8.02	8.09	8.32	8.21	8.2	8.02	8.01	7.87	7.84	8.24	8.11	8.23	7.78	7.79	8.01	7.99	8.13	7.69
201081_s_at	6.68	6.12	6.17	6.68	6.81	7.2	7.01	7.04	7.33	6.22	6.59	6.83	5.98	6.09	6.25	6.45	6.41	6.31	6.42	6.09	6.42	6.67	6.17
201082_s_at	8.15	7.59	7.35	5.23	5.62	6.07	6.62	5.55	5.57	6.84	5.97	6.49	6.83	7.16	7.08	7.24	7.41	7.13	7.16	7.02	6.69	7.03	6.22
201083_s_at	4.83	5.05	4.65	3.91	3.8	4.03	3.85	3.9	4.05	3.99	3.99	5.12	4.34	4.21	4.24	4.76	4.57	4.8	4.41	4.82	4.29	5.33	4.34
201084_s_at	9.28	9.84	10.04	5.71	5.63	5.06	4.97	8.72	8.3	8.45	9.02	9.77	9.19	9.61	9.13	9.56	9.58	9.95	9.2	9.44	9.43	10.02	9.33
201085_s_at	5.71	6.47	6.11	6.18	6.64	5.85	6.04	6.01	5.85	6.87	6.99	7.37	6.25	5.79	8.77	6.59	8.43	6.92	7.09	7.4	7.01	6.99	6.95
201086_x_at	9.81	9.86	9.64	6.82	7.4	6.88	6.21	9.26	9.27	10.92	10.1	10.48	9.11	10.11	11.54	10.02	10.81	10.41	10.48	9.97	10.35	10.2	10.08
201087_at	7.9	7.61	7.04	7.75	8.13	7.57	7.65	7.91	7.95	7.74	7.21	7.31	7.75	7.62	7	7.13	7.82	7.76	7.25	7.83	7.96	7.47	7.5
201088_at	10.26	9.98	9.8	4.7	5.33	4.76	4.48	5.84	5.93	9.71	9.27	10.28	10.31	9.41	9.31	10.35	10.23	9.42	10.2	10.14	10.34	10.21	10.29
201089_at	8.58	9.36	8.61	8.29	8.91	7.49	7.22	7.91	7.83	8.89	9.07	9.35	8.95	8.92	8.63	8.96	10.56	8.57	10.25	10.64	9.34	9.05	10.85
201090_x_at	13.29	13.16	13.2	9.78	10.09	9.69	10.23	10.77	10.7	12.87	12.3	12.43	13.09	12.75	12.71	13.22	12.9	12.96	12.7	12.79	12.78	12.83	13.27
201091_s_at	10.8	10.28	10.09	4.96	5.25	4.52	5.07	7.09	6.32	8.37	8.91	9.35	9.15	9.38	8.95	9.91	9.2	9.68	9.53	9.89	8.94	9.01	9.08
201092_at	9.41	9.99	9.85	6.82	7.23	5.31	5.48	8.14	7.97	9.81	9.19	10.13	9.91	8.84	9	10.51	10.52	10.36	9.21	9.88	10.24	10.1	10.55
201093_x_at	9.81	10.84	9.73	8.83	9.63	8.86	8.98	8.64	8.73	8.78	9.06	9.09	8.89	9.26	9.06	9.07	9.08	8.93	9.62	9.29	9.6	8.47	9.14
201094_at	12.55	12.8	11.49	11.16	11.12	10.91	11.11	12.34	12.46	12.5	12.22	12.37	12.04	12.51	12.05	12.22	12.18	12.42	12.23	12.19	12.26	11.86	12.27
201095_at	8.33	9.1	9.2	8.74	9.07	8.91	9.23	8.07	7.94	9.64	9.59	10.05	9.61	9.29	10.86	10.14	10.39	9.17	9.95	8.34	8.54	9.13	9.06
201096_s_at	9.89	10.22	9.49	6.38	6.53	7.28	7.7	6.95	6.81	10.73	10.84	10.95	10.49	9.38	10.55	11.81	10.83	9.9	10.78	10.25	10.52	9.68	11.07
201097_s_at	10.29	10.85	10.28	7.73	8.06	9.2	8.6	8.4	8.05	11.65	11.48	11.47	11.54	10.58	11.61	12.4	11.54	10.85	11.26	11.17	11.44	10.71	11.28
201098_at	8.72	9.33	9.36	7.36	7.33	7.04	6.9	7.97	7.38	8.86	9.84	9.84	9.45	10.28	10.06	10.06	9.97	9.14	9.63	9.03	9.52	9.73	9.29
201099_at	6.91	8.83	6.5	5.84	6.27	5.72	6.07	6.65	6.53	6.75	6.75	8.16	7	7.8	7.68	8.08	7.48	7.96	7.88	8.04	8.44	7.92	7.89
201100_s_at	9.03	9.88	8.6	8.32	8.65	8.16	8.66	8.75	8.77	9.82	9.36	10.08	9.54	9.59	9.89	10.07	9.53	9.67	9.93	9.77	10.37	9.62	10.02
201101_s_at	7.84	8.32	6.95	6.32	6.91	7.59	6.8	7.26	6.51	6.4	6.65	7.63	6.88	6.49	6.36	7.2	7.37	7.79	7.74	7.53	7.07	8.26	8.04
201102_s_at	7.66	7.37	7.53	8.32	8.48	8.11	8.4	8.1	8.19	8.78	8.32	8.18	7.98	8.18	7.74	7.69	8.79	8.82	8.35	7.79	7.77	8.1	7.74
201103_x_at	9.75	10.13	9.66	7.47	8.24	6.69	6.96	10.1	10.14	11.61	10.7	11.48	10.91	10.8	10.97	11.42	11.46	11.26	11.66	10.81	11.18	10.87	11.08
201104_x_at	9.22	9.58	9.24	8.97	8.96	8.68	8.61	9.84	9.97	11.11	10.36	11.15	10.34	10.03	10.25	10.96	11.07	11.03	11.45	10.45	10.83	10.56	10.96
201105_at	12.47	11.24	12.08	7.67	7.91	9.9	9.9	9.64	9.43	12.55	12.55	12.5	12.43	12.75	12.62	11.68	11.72	13.25	11.6	13.05	11.48	13.14	13.34
201106_at	10.24	10.07	9.26	9.99	10.08	11.57	11.45	9.5	9.76	10.9	10.05	10.54	10.08	11.49	9.93	10.18	10.43	10.73	9.85	10.51	10.33	11.62	10.02
201107_s_at	5.09	4.94	5.57	6.47	6.07	6.53	6.65	6.05	5.82	5.15	6.15	5.66	5.11	4.92	4.95	4.77	5.03	5.17	7.41	5.05	5.02	4.88	5.41
201108_s_at	8.34	6.85	7.11	7.73	7.96	7.6	7.19	7.63	7.83	9.56	9.9	8.82	6.94	8.55	7.82	6.49	7.35	8.15	11.04	7.13	7.53	6.59	8.16
201109_s_at	9.06	7.32	7.49	6.27	6.02	6.03	5.28	6.69	6.32	9.13	9.36	9.08	6.62	8.22	7.02	6.03	7.24	8.48	10.99	6.85	7.48	5.67	7.98
201110_s_at	7.69	6.57	6.31	5.01	5.75	4	4.1	5.37	5	9.1	9.05	8.86	6.85	8.36	7.79	5.76	7.21	8	9.85	6.85	7.11	4.84	7.31
201111_at	9.89	9.83	9.65	4.37	4.36	4.65	4.54	5.29	4.81	7.49	7.4	7.88	7.56	7.67	7.03	7.99	8.64	7.97	8.27	8.38	8.36	8.15	8.1
201112_s_at	10.7	10.86	10.41	5.78	5.25	5.23	5.64	6.16	5.82	9.57	9.08	9.68	9.22	9.36	8.72	9.59	9.68	10.16	10.29	9.59	10.22	10.02	9.84
201113_at	10.28	10.64	10.19	9.24	9.5	9.53	9.9	8.66	8.72	9.17	9.24	8.85	9.38	9.31	9.85	9.22	9.24	9.03	9.7	9.35	9.5	8.38	9.01
201114_x_at	11.44	11.45	11.07	7.62	8.24	8.56	9	8.32	8.44	10.38	10.27	10.49	10.07	9.95	9.87	10.3	10.64	10.31	10.48	10.77	9.95	10.33	10.65
201115_at	9.68	9.39	8.94	6.7	7.21	8.42	8.69	6.88	6.47	7.83	8.55	8.24	8.57	8.76	8.43	8.21	8.56	9.28	8.32	9.21	7.82	7.64	8.68
201116_s_at	7.56	7.3	6.83	6.98	6.19	7.32	6.81	7.83	7.76	11.83	11.2	11.41	10.46	10.77	11.62	12.07	11.31	11.09	11.57	8.27	9.62	11.08	9.18
201117_s_at	6.14	6.12	5.16	5.31	6.01	4.85	4.48	7.02	7.1	11.17	10.58	10.93	10.2	10.67	11.25	11.48	10.86	10.33	10.46	8.2	9.25	10.75	8.32
201118_at	9.02	8.58	8.48	7.23	7.46	8.04	7.57	6.79	6.94	6.65	7.94	8	8.4	8.18	7.51	8.47	9.04	7.81	8.53	9.34	9.4	8.1	8.41
201119_s_at	11.25	11.17	10.75	10.8	11.26	11.16	11.22	9.91	9.95	10.95	10.56	10.64	10.62	10.81	10.74	11.13	11.15	10.88	11.21	11.33	11.21	10.35	11.11
201120_s_at	8.93	9.26	9.25	9.06	9.14	8.8	8.8	8.33	8.29	8.03	8.73	8.17	8.01	7.72	7.56	8.9	8.22	8.19	8.6	9.55	8.24	8.78	8.61
201121_s_at	10	10.42	10.01	9	9.39	8.78	9.18	8.29	8.49	9.77	9.85	9.34	9.66	9.57	9.39	10.22	9.54	9.44	9.47	10.99	9.64	10.07	9.57
201122_x_at	7.64	8.02	9.3	7.83	9.21	9.07	8.51	8.56	8.76	9.09	9.16	9.14	8.29	9.27	8.99	9.13	9.6	7.83	8.85	8.58	8.15	9.07	9.22
201123_s_at	5.53	7.98	9.37	7.32	7.67	8.61	9.19	6.43	6.36	9.73	10.27	10.69	8.77	9.47	9.95	10.26	10.56	7.76	10.29	9.2	8.9	10.44	10.75
201124_at	5.52	6.01	5.54	7.66	7.18	7.46	7.14	6.99	7.27	6.26	7.05	7	6.33	7.49	7.17	6.19	6.99	6.43	5.9	6.62	6.46	7.72	6.28
201125_s_at	9.39	8.54	9.29	8.63	8.72	8.23	8.57	8.24	8.35	9.39	9.76	9.93	9.74	10.66	9.9	8.9	10.17	9.1	8.55	9.37	8.92	10.39	9.74
201126_s_at	8.28	7.72	8.24	8.6	8.23	8.7	9.25	8.62	8.93	8.69	8.54	8.38	8.38	8.45	8.77	8.02	8.18	7.96	8.08	8.5	8.48	8.45	7.97
201127_s_at	9.01	9.19	9.1	8.25	8.51	7.01	7.3	7.34	7.39	7.3	7.67	7.83	7.76	7.48	7.7	8.01	7.08	7.43	7.91	7.99	7.84	7.99	7.76
201128_s_at	10.05	10.43	9.77	8.02	8.68	6.52	6.64	8.13	8.16	10.02	9.83	9.93	10.3	10.02	10.08	10.19	9.79	9.62	9.62	10.54	9.97	10.06	9.24
201129_at	6.75	8.68	6.5	4.96	5.36	5.04	4.67	6.8	6.45	6.49	7.16	8.39	8.25	8.18	7.44	7.62	8.67	8.39	8.25	8.51	8.36	9.95	8.06
201130_s_at	4.37	4.7	4.21	5.13	5.35	5.4	5.62	5.29	5.05	4.25	4.4	4.07	4.28	4.32	4.28	4.15	4.26	4.2	4.39	4.29	4.16	4.29	4.28
201131_s_at	4.37	4.12	4.52	6.61	6.97	6.44	6.5	5.96	5.49	4.08	4.09	4.03	3.97	4.08	3.94	4.07	3.96	4.03	4.08	4.1	3.96	3.98	4.07
201132_at	8.05	7.76	6.27	3.9	4.69	3.82	3.72	5.33	4.68	7.61	7.82	7.55	7.02	7.73	7.83	8.35	8.23	7.56	8.04	8.38	8.26	8.02	7.95
201133_s_at	7.06	7.08	7.37	5.2	5.83	5.02	5.02	6.33	6.03	7.15	6.87	8.33	7.3	6.5	7.58	7.5	7.61	7.98	8.08	8.58	8.09	8.86	7.3
201134_x_at	11.96	11.87	11.81	10.96	10.82	9.1	9.17	10.65	10.58	10.92	11.11	11.38	11.23	11.04	11.4	10.94	11.52	11.07	11.54	11.87	12.02	12.02	11.17
201135_at	10.69	10.43	10.75	11.26	11.62	12.74	12.66	8.59	8.37	9.7	9.09	9.2	9.47	9.93	9.25	8.77	9.42	8.91	9.87	9.62	9.9	10	9.38
201136_at	9.89	10.33	10.28	8.16	8.12	8.33	8.42	8.61	8.42	9.96	10.22	10.11	9.99	9.41	8.76	9.17	8.58	11.32	9.02	10.42	8.21	10.78	10.47
201137_s_at	6.14	6.36	5.91	8.04	8.3	8.59	9.47	11.22	11.07	10.17	9.59	10.27	9.07	9.37	9.14	10.25	9.34	8.79	9.17	10.22	11.81	9.24	11.04
201138_s_at	8.56	9.39	8.83	5.41	5.34	5.4	5.28	6.01	5.87	7.39	7.55	8.26	7.87	6.78	8.01	8.12	7.55	6.7	8.33	7.44	8.26	7.42	7.55
201139_s_at	9.58	10.17	9.88	5.52	5.76	5.59	5.79	6.53	6.38	8.07	7.68	8.53	8.31	7.93	8.38	8.68	7.78	7.27	8.78	7.66	8.59	7.58	7.93
201140_s_at	9.23	8.69	8.46	8.95	9.18	7.9	8.39	8.31	8.61	8.72	8.62	8.35	8.54	8.69	8.43	8.54	8.54	8.06	8.23	8.72	8.57	8.57	8.37
201141_at	5.52	7.74	8.54	7	7.4	5.87	5.87	10.25	10.2	10.19	10.5	10.03	10	9.79	8.94	9.42	9.08	10.36	9.83	10.52	9.4	11.13	11.47
201142_at	8.13	9.01	8.08	6.96	6.48	7.43	7.48	6.54	6.76	9.06	8.09	8.13	8.48	8.63	8.38	9.01	8.24	8.95	8.57	8.72	8.49	8.67	8.6
201143_s_at	9.03	9.63	8.61	7.6	7.41	7.61	7.42	7.26	7.56	10.12	8.5	8.83	9.06	9.25	8.37	9.58	9.01	9.22	9.16	9.37	8.9	9.23	8.66
201144_s_at	10.98	10.83	9.56	7.31	7.64	6.21	7.1	7.64	7.85	9.99	9.16	9.24	9.49	9.04	9.33	9.55	9.29	9.25	9.75	9.81	9.28	8.98	9.83
201145_at	9.5	10.96	9.63	9.14	9.2	8.57	9.27	9.08	9.39	9.87	9.62	9.49	9.69	9.08	9.24	9.53	10.05	9.28	9.49	9.59	9.42	9.7	9.65
201146_at	8.54	9.02	7.99	5.84	6.05	5.69	5.09	7.89	7.7	8.64	8.64	9.23	8.68	8.46	9.01	9.15	8.54	8.51	9.1	8.76	9.57	8.57	9.33
201147_s_at	8.19	8.25	7.22	7.19	7.58	5.9	5.48	7.13	7.19	8.57	8.24	6.25	6.82	7.93	7.4	6.04	7.21	7.81	7.02	8.07	6.47	9.23	7.63
201148_s_at	7.62	7.5	7.73	9.16	9.35	8.95	8.79	8.68	8.92	9.25	9.06	7.94	8.6	8.9	8.75	7.92	8.46	8.79	8.2	9.04	8.12	9.64	8.27
201149_s_at	8.17	8.38	7.96	8.41	8.36	7.85	7.72	7.98	7.96	7.9	8.18	7.18	7.01	7.25	7.21	6.78	7.28	7.91	7.49	8.04	7.37	9.33	7.95
201150_s_at	6.75	8.05	7.66	8.53	8.6	6.23	6.17	8.95	8.96	9.34	9.13	7.79	8.2	9.61	8.2	7.39	8.53	9.23	8.02	9.22	8.26	10.08	7.65
201151_s_at	5.08	5.96	5.98	4.26	4.15	4.01	4.24	5.43	4.72	4.47	5.12	6.56	5.76	4.82	4.53	6.25	6.08	6.41	6.16	6.16	7.24	7.68	7.15
201152_s_at	8.67	9.15	9.63	6.32	6.82	6.3	6.14	9.36	9.14	8.25	8.96	9.54	9.69	9.49	9.03	9.56	9.82	10.14	9.29	9.75	10.16	10.12	9.96
201153_s_at	8.8	9.08	9.62	5.37	5.79	5.33	5.33	9.13	8.72	8.9	9.07	9.69	9.23	10.17	9.35	9.59	9.66	9.99	9.42	9.74	10.31	10.18	9.67
201154_x_at	12.99	13.02	12.75	9.61	9.97	8.7	9.34	11.9	11.76	11.92	12.65	12.01	12.44	12.31	12.03	11.48	11.72	13	12.24	11.76	12	12.74	12.11
201155_s_at	9.15	9.61	8.98	8.1	8.47	8.67	8.8	8.41	8.46	8.45	8.36	8.4	8.99	8.89	8.42	8.5	8.81	8.76	8.78	9.01	8.91	8.62	8.43
201156_s_at	8.26	8.08	8.6	7.82	8.21	7.79	7.79	6.98	7.14	7.47	8.32	7.84	7.69	7.53	7.92	7.88	7.69	7.4	7.77	7.91	7.94	8.04	7.89
201157_s_at	9.2	9.31	9.17	5.47	5.73	5.79	5.85	6.23	6.2	8.05	7.97	8.03	8.25	8.68	7.89	7.94	7.65	7.68	8.1	8.1	8.09	7.9	8.16
201158_at	7.51	8.23	7.7	5.28	5.81	5.98	5.81	5.87	5.06	6.68	6.46	6.3	7.37	6.63	6.54	6.94	6.52	6.38	6.06	6.83	6.8	6.6	6.18
201159_s_at	6.16	6.85	5.95	6.86	7.17	7.04	6.99	6.48	6.83	6.32	6.56	6.04	7.04	6.53	6.55	6.54	6.57	6.34	6.16	6.66	6.33	6.72	6.31
201160_s_at	10.87	10.07	9.89	7.31	7.68	6.45	6.38	8.43	7.73	8.43	10.85	8.74	9.55	10.36	9.45	8.52	10.21	11.21	8.52	10.61	10.26	10.06	10.53
201161_s_at	10.53	9.69	9.82	8.26	7.78	7.58	7.68	8.33	8.45	6.98	10.08	7.51	8.16	8.75	8.12	7.44	8.69	10.55	7.52	9.19	9.33	9.06	9.52
201162_at	8.62	10.41	10.54	11.49	10.85	9.04	9.21	11.18	10.94	10.61	11.45	10.81	9.92	10.97	11.43	10.61	9.47	10.58	10.71	10.19	11.18	9.88	10.82
201163_s_at	6.88	8.8	8.67	10.23	9.91	8.78	7.97	10.06	9.62	10.53	11.02	10.79	9.87	10.68	11.06	11.06	9.35	10.29	10.63	10.08	11.05	10.12	10.69
201164_s_at	8.54	8.94	8.57	6.96	7.34	6.07	6.68	6.59	6.78	8.44	8.78	8.93	8.7	8.38	8.61	8.94	9.49	8.81	8.85	8.87	8.66	9	8.63
201165_s_at	8.34	8.76	8.25	7.18	7.27	7.38	7.24	7.92	7.86	8.04	8.3	8.92	8.6	8.18	8.29	8.97	9.2	8.6	8.6	8.74	8.68	8.78	8.27
201166_s_at	9.09	9.52	9.19	6.9	8.02	6.48	6.43	8.2	7.82	9.81	9.98	10.39	10.2	9.97	10.15	10.55	10.88	10.15	10.19	10.21	10.24	10.25	10.12
201167_x_at	7.7	7.58	6.8	6.04	5.66	6.37	6.49	6.08	6.13	5.29	5.91	5.82	5.85	5.53	5.73	6.07	5.99	6.13	6.19	5.93	5.92	6.14	5.97
201168_x_at	9.3	8.54	8.36	8.36	8.18	8.48	8.45	8.12	8.37	8.59	8.01	7.79	8.31	8.5	8.06	8.05	8.24	7.91	8.07	8.44	7.77	7.69	7.67
201169_s_at	5.64	5.06	5.81	6.93	7.13	6.16	6.03	6.28	6.29	5.47	6.37	6.56	7.2	6.04	5.45	6.24	6.34	7.29	6.56	7.4	5.67	7.02	6.49
201170_s_at	8.34	6.6	5.83	7.9	8.73	7.46	7.29	8.12	7.98	8.68	9.23	9.19	10.31	9.95	8.29	9.17	8.98	10.27	9.34	10.41	8.43	9.59	9.16
201171_at	5.14	5.43	5.42	5.53	5.21	4.8	5.1	5.06	5.19	6.01	5.38	5.67	5.42	5.42	5.46	5.14	5.57	5.05	5.62	6.28	5.31	5.35	5.83
201172_x_at	9.52	10.07	10.02	9.29	10.09	8.1	8.28	9.16	8.7	10.69	10.14	10.1	10.49	10.05	10.4	9.91	10.51	9.67	10.5	11.02	10.37	10.23	10.8
201173_x_at	11.37	11.17	11.6	8.54	8.62	9.16	9.67	8.74	8.57	9.4	9.56	9.54	10.06	9.47	9.45	9.37	10.81	9.62	10.04	9.87	9.31	9.63	9.61
201174_s_at	8.87	9.4	8.66	7.03	7.16	6.99	7.04	8.38	8.22	8.83	9.02	8.86	8.59	9.23	9.29	8.9	8.72	8.69	9.09	9	8.56	8.2	8.76
201175_at	9.36	9.6	9.29	7.74	8.26	8.07	8.09	7.59	7.47	10.22	9.18	8.87	9.1	9.23	9.5	9.87	9.32	9.2	9.66	9.08	9.59	8.14	9.09
201176_s_at	8.88	10.44	9.71	6.54	7.31	6.6	6.24	7.65	7.26	10.37	9.93	9.47	9.47	9.78	9.95	10.24	9.73	9.54	10.19	9.06	9.42	8.79	9.34
201177_s_at	8.92	9.63	8.94	5.6	6.18	5.36	5.36	6.78	6.26	8.57	8.91	9.84	9.45	9.31	8.96	9.62	9.8	9.39	9.74	9.24	9.94	10.09	10.01
201178_at	9.6	9.22	9.1	9.39	9.37	8.69	8.89	9.04	8.56	9.44	9.27	8.59	8.8	9.18	9.12	8.69	8.88	9.35	8.84	9.15	9.05	9.07	8.91
201179_s_at	9.43	8.72	9.97	5.1	5.26	5.05	4.92	5.54	5.19	7.72	7.26	8.33	8	7.51	6.95	8.1	8.22	8.51	9.3	8.38	8.29	8.58	9.08
201180_s_at	11.27	10.43	11.45	6.19	6.67	5.62	6.25	7.67	7.47	10.5	9.62	10.41	10.57	9.89	9.6	10.4	10.83	10.79	10.96	10.73	10.36	10.49	10.7
201181_at	7.08	7	7.5	6.53	6.39	6.25	6.32	6.21	6.56	6.37	6.42	7.07	6.86	6.48	6.45	6.79	7.57	7.48	7.69	6.99	7.24	7.08	7.46
201182_s_at	6.84	6.53	6.48	7.45	7.41	7.36	7.97	7.62	7.32	6.27	6.88	6.5	6.87	6.33	6.7	6.57	7.01	6.45	6.37	6.72	6.48	7.06	6.54
201183_s_at	9.23	8.46	7.89	8.56	8.47	8.19	8.24	8.37	8.43	8.04	8.66	8.39	9.19	8.22	8.42	8.93	9.32	9.35	8.66	8.53	8.56	9.28	8.02
201184_s_at	9.7	9.08	8.78	9.09	9.06	9.04	9.4	8.89	9.13	9.55	9.56	9.2	10.08	9.8	9.5	9.98	10.22	10.27	9.44	9.53	9.75	9.73	9.08
201185_at	6.4	5.74	8.64	9.25	9.45	8.61	8.56	8.57	8.39	9.44	9.89	10.43	9.45	11	11.09	9.22	8.66	10.4	8.41	10.53	9.07	10.56	9.74
201186_at	9.07	8.76	8.84	7.91	8.21	7.49	7.63	7.5	7.56	9.14	8.29	8.46	9.47	8.97	8.97	8.76	8.64	8.46	8.85	8.01	8.19	7.97	7.98
201187_s_at	5.08	4.7	5.44	5.7	5.24	5.69	5.85	5.23	5.26	4.92	5.03	4.74	5.09	4.85	4.98	4.76	4.78	4.78	4.72	4.84	4.78	4.78	4.98
201188_s_at	7.23	7.66	7.7	6.76	6.93	7.28	7.56	7.23	7.4	7.23	7.89	6.8	7.46	7.72	8.08	6.24	6.76	7.65	7.14	6.93	6.77	7.3	7.75
201189_s_at	7.66	7.45	7.11	7.18	6.81	6.96	7.04	8.29	8.41	6.83	7.49	6.95	7.4	7.62	7.89	6.36	6.77	7.46	6.78	6.79	6.69	7.01	7.68
201190_s_at	7.45	8.69	7.72	8.22	8.27	7.88	8.24	8.26	8.23	8.06	8.22	8.96	8.29	8.14	8.54	8.49	8.67	8.18	8.36	8.73	8.29	8.19	8.45
201191_at	6.96	7.78	7.1	6.61	6.65	6.75	6.95	6.59	6.44	7	6.85	7.53	7.12	7.06	7.27	7.16	7.56	7.18	7.29	7.37	7.21	7.01	7.08
201192_s_at	8.67	8.73	7.82	6.28	6.61	6.68	7.04	6.58	6.39	7.66	7.66	8.47	8.11	7.32	7.54	8.15	8.85	7.38	8.51	8.03	7.76	7.05	8.16
201193_at	9.28	8.83	8.58	8.8	9.21	7.63	7.81	7.43	7.39	9.92	8.89	8.88	8.94	8.72	9.05	9.04	8.7	8.02	9.53	8.99	9.46	7.94	9.1
201194_at	9.06	6.99	8.51	8.09	8.31	7.52	7.74	8.72	8.82	9.65	9.85	9.49	9.22	9.46	9.4	8.73	8.47	9.46	9.09	9.08	8.5	9.14	8.36
201195_s_at	10.43	9.82	10.74	7.24	7.4	7.73	7.31	6.88	7.54	8.61	8.43	7.88	8.95	8.47	8.31	8.6	7.36	7.99	7.84	8.49	7.47	8.13	7.37
201196_s_at	8.13	8.26	7.53	6.68	6.7	6.5	6.06	6.71	6.62	6.79	7.11	7.36	7.63	7.13	6.99	7.8	7.99	6.92	8.05	7.8	7.67	7.42	8.67
201197_at	6.85	8.12	6.96	5.24	5.56	4.1	4	6.09	5.93	6.57	6.34	6.95	7.13	7.14	6.53	7.18	7.91	6.95	7.6	7.81	7.42	7.39	8
201198_s_at	9.89	10.38	10.07	7.15	7.39	7.29	7.1	7.56	7.44	8.36	9.09	8.47	9.24	8.94	8.79	8.32	8.73	8.36	9.21	8.48	9.12	9.41	8.83
201199_s_at	11.06	11.54	11.06	7.95	7.45	8.16	7.73	8.25	8.26	9.83	9.94	9.47	10.35	10.46	9.89	9.32	9.91	9.42	10.28	9.47	10.01	10.11	9.91
201200_at	8.25	8.38	7.74	7.45	7.6	8.09	6.78	8.6	8.29	9	8.91	9.2	9.63	9.09	9	9.48	9.44	9.26	9.68	9.28	10.29	8.71	9.84
201201_at	10.31	10.47	10.26	8.83	9.13	9.2	9.5	10.39	10.09	11.33	10.48	10.73	9.51	10.21	9.8	9.87	11.68	10.37	11.16	12.04	10.33	10.13	11.88
201202_at	10.39	10.46	10.1	5.19	6.2	5.42	5.42	6.5	5.77	8.64	9.3	9.09	9.3	9.47	8.56	10.02	9.81	9.97	9.9	9.83	9.49	9.64	10.19
201203_s_at	6.66	6.82	7.11	6.95	7.13	5.95	7.61	5.83	6.38	8.22	7.87	8	7.34	6.98	7.65	8.48	7.47	8	7.68	7.35	7.22	7.26	7
201204_s_at	8.8	8.45	9.17	8.08	8.24	8.72	8.94	7.49	7.41	11.35	10.31	10.25	10.55	10.17	11.13	11	10.23	10.51	10.09	10.28	9.63	9.27	9.24
201205_at	5.97	5.55	6.23	6.57	5.9	6.38	6.61	6.25	6.47	5.51	5.9	5.5	5.77	5.4	5.7	5.59	5.59	5.29	5.41	5.55	5.28	5.45	5.22
201206_s_at	7.82	7.63	8.44	7.95	7.5	7.55	7.39	7.29	7.62	9.98	9.08	9.22	9	8.66	9.53	9.79	8.87	9.24	9.16	8.74	8.33	7.99	8.01
201207_at	8.39	8.38	8.48	7.75	8.12	8.89	8.61	7.6	7.83	8.29	8.2	8.06	7.65	8.45	8.48	8.45	7.9	8.59	7.72	8.39	8.25	8.31	8.14
201208_s_at	6.61	6.93	6.83	8.4	8.16	7.92	8.26	7.71	8.01	6.67	7.18	6.72	6.87	6.74	6.9	6.66	6.69	6.85	6.57	6.89	6.57	6.85	6.6
201209_at	10.09	10.07	9.73	7.09	7.09	6.09	6.93	8.34	7.97	8.9	8.79	9.48	9.36	8.79	8.28	9.42	9.83	9.13	9.45	9.25	9.12	9.4	8.68
201210_at	9.75	10.64	9.39	6	6.55	4.91	4.59	8.35	8.07	9.7	9.24	10.33	9.89	9.61	10.14	10.29	9.79	9.88	10.45	9.77	10.25	10.24	10.47
201211_s_at	8.79	8.9	7.6	6.36	6.53	6.71	7.74	6.87	7.19	7.15	7.33	8.6	7.32	6.49	6.93	8.27	7.72	8.08	9.03	7.67	8.49	8.64	9.15
201212_at	7.7	7.93	7.25	8.85	8.72	8.1	7.81	8.67	7.94	9.33	8.85	8.88	8.94	9.67	8.57	8.71	8.74	8.59	8.73	9.52	10.32	8.95	9.51
201213_at	5.63	5.68	5.29	6.5	6.28	6.94	6.77	6.02	6.34	5.79	5.82	5.72	5.79	5.72	5.96	5.75	5.61	5.61	5.62	5.63	5.63	6.01	5.65
201214_s_at	8.35	8.51	8.38	6.25	6.74	6.77	7.48	6.95	6.54	7.82	7.49	7.46	8.2	7.41	7.98	6.87	7.46	7.46	7.16	7.55	7.81	8.58	7.09
201215_at	8.59	10.26	8.72	5.88	7.21	6.07	5.46	7.49	6.58	10.76	10.32	10.59	10.29	10.52	10.94	11.83	11.11	9.98	11.17	10.83	9.38	11.12	10.51
201216_at	10.2	10.25	9.55	8.87	8.83	9.29	9.46	9.16	9.48	9.97	9.13	9.76	10	9.17	9.21	9.83	10.15	9.44	9.92	9.38	9.4	9.57	9.04
201217_x_at	13.03	13.01	12.92	11.48	12.05	11.99	12.15	12.88	13.04	13.31	12.99	12.59	12.4	12.72	12.73	12.33	12.63	12.52	12.81	12.51	12.51	12.83	12.32
201218_at	8.75	9.19	8.63	5.88	6.79	4.93	4.56	5.95	5.59	8.54	8.53	8.87	8.83	8.65	8.61	8.17	8.86	8.73	9.03	8.76	8.8	10.14	8.92
201219_at	5.78	6.56	6.28	5.17	5.2	5.29	5	5.13	5.04	5.69	5.46	5.74	5.9	6.22	5.76	5.41	5.85	6	5.97	5.76	5.84	6.91	5.65
201220_x_at	9.82	9.94	9.71	8.89	8.74	8.13	7.88	8.53	8.5	10.23	9.56	9.46	10.23	10.02	9.56	8.93	9.99	9.68	9.58	10.07	9.48	10.24	9.44
201221_s_at	9.54	9.59	9.71	6.66	6.92	6.72	6.91	9.28	9.24	8.73	8.78	8.82	9.14	9.16	9.05	8.39	8.67	10.16	8.76	8.6	8.83	8.97	8.27
201222_s_at	9.78	9.99	9.93	5.99	6.27	5.78	5.91	5.97	5.29	9.21	8.62	9.18	9.42	9.09	8.99	9.53	9.33	9.1	9.25	8.82	9.22	9.8	9.75
201223_s_at	8.7	9.26	9.32	5.66	5.72	5.36	5.03	5.79	5.86	8.37	7.84	8.53	8.64	8.69	8.4	8.59	8.7	8.57	8.3	8.2	8.47	9.52	9.02
201224_s_at	6.87	7.1	6.44	8.8	8.4	8.13	8.27	8.5	8.42	7.32	7.74	7.46	8.04	7.45	8.06	7.89	8.41	7.9	8.07	8.03	7.41	7.99	7.46
201225_s_at	9.18	9.24	9.4	7.34	7.57	6.64	6.2	8.39	8.05	8.95	8.83	9.13	9.39	9.66	9.31	9.82	9.76	9.62	9.51	9.06	9.28	9.33	9.07
201226_at	9.82	9.94	9.46	9.23	9.57	8.92	9.58	9.18	8.96	9.74	10.05	9.76	9.86	9.79	9.58	9.21	9.8	9.13	10.55	9.89	10.29	10.17	10.1
201227_s_at	9.85	10.13	9.51	8.3	9.2	9.72	9.35	9.31	9.15	9.82	10.05	9.92	9.96	10.02	9.66	9.26	9.92	9.04	10.58	10.08	10.18	10.1	9.96
201228_s_at	5.79	5.48	5.62	6.08	6.06	5.94	5.71	6.22	5.67	5.82	5.84	5.72	5.67	5.44	5.86	6.25	6.15	5.62	5.83	5.83	6.47	5.83	5.84
201229_s_at	6.82	6.57	5.99	5.68	5.6	5.77	5.75	5.54	5.54	6.33	6.43	6.3	6.53	5.68	6.74	7.59	7.66	6.04	6.45	7.03	7.66	6.01	6.16
201230_s_at	6.82	7.52	7.28	6.55	6.69	6.67	6.84	7.01	6.83	7.24	7.03	7.04	7.14	7.05	6.97	8.33	8.38	7.26	7.05	7.65	8.64	7.22	6.85
201231_s_at	12.17	11.81	12.17	9.93	10.31	10.17	10.3	9.28	8.99	11.59	11.63	11.77	12.47	12.23	11.37	11.58	12.23	12.5	12.36	12.56	11.63	12.44	11.71
201232_s_at	8.73	9.07	9.35	6.22	6.38	6.57	6.28	6.91	6.8	8.7	8.58	8.77	8.82	8.6	8.47	8.59	8.72	8.22	8.34	8.59	8.46	8.87	8.02
201233_at	6.92	7.23	7.77	6.32	6.31	6.54	6.72	6.43	6.22	7.59	7.46	7.54	7.59	7.1	7.11	7.4	7.57	7.01	7.19	7.43	7.01	7.4	6.79
201234_at	9.16	9.15	8.87	8.89	9.25	8.65	8.92	8.85	8.74	9.47	9.32	9.16	8.98	9.11	9.53	9.17	9.16	9.05	9.18	9.11	9.21	9.28	9.41
201235_s_at	5.78	5.58	6.01	8.2	8.2	7.3	7.37	7.78	7.7	5.94	6.59	5.82	5.9	6.02	6.45	6.21	5.97	5.93	6.47	6.16	6.37	5.84	5.97
201236_s_at	9.17	7.17	6.58	9.96	10.02	8.94	8.8	9.7	9.77	8.63	8.07	8.06	7.82	7.64	8.02	8.51	8.48	7.69	8.77	8.39	8.83	7.44	7.5
201237_at	6.74	8.19	6.42	5.81	6.32	5.51	5.67	5.89	5.75	7.86	6.74	8.55	8.15	7.94	7.46	8.14	7.9	7.79	8.43	8.78	8.16	7.74	8.62
201238_s_at	8.48	9.99	8.56	5.37	6.7	4.64	4.97	6.77	6.29	8.67	8.35	9.74	9.42	8.7	8.55	9.57	9.05	8.85	9.37	9.85	9.56	9.2	9.76
201239_s_at	9.67	10.16	9.63	8.16	8.29	7.69	7.81	8.68	8.55	9.73	9.81	9.85	9.56	9.27	9.29	9.58	9.68	10.09	10.29	9.29	9.68	9.39	9.9
201240_s_at	9.94	10.41	9.96	7.51	8	7.32	7.34	9.08	8.56	10.36	10.66	10.38	10.16	9.98	10.3	10.19	10.22	10.64	10.51	9.79	10.48	10.01	10.48
201241_at	10.86	10.83	10.98	7.25	7.44	6.2	5.97	7.81	7.68	9.69	9.72	9.25	9.96	9.88	9.48	10.33	9.65	9.79	10.74	9.07	9.47	10.03	9.78
201242_s_at	9.66	9.27	5.86	11.4	11.66	7.99	7.82	6.21	5.48	5.99	7.47	9.27	10.59	8.14	9.39	7.84	10.51	8.6	8.54	8.8	10.9	7.3	9.35
201243_s_at	9.82	9.73	6.57	11.82	11.82	6.72	6.13	6.58	6.54	7.31	7.93	9.37	9.91	9.15	8.27	8.04	9.88	8.77	8.56	8.22	10.3	7.31	8.93
201244_s_at	9.49	9.32	8.64	7.02	7.57	6.26	6.86	7.77	7.59	8.35	8.57	8.45	8.28	9.1	8.16	8.84	9.18	8.59	8.95	8.91	9.01	8.48	8.28
201245_s_at	7.81	8.13	7.51	6.24	6.84	6.87	7.17	6.62	6.67	7.91	7.73	7.75	7.8	8.07	7.87	7.75	8.24	7.87	8.74	7.78	7.81	7.16	7.91
201246_s_at	7	6.84	6.95	7.7	7.22	6.99	7.64	6.97	7.24	6.89	6.48	6.37	6.5	6.61	6.66	6.32	6.7	6.59	6.68	6.52	6.51	6.22	6.31
201247_at	7.62	7.98	6.82	6.97	7.18	6.91	7.55	7.17	7.49	7.67	7.26	7.1	7.14	7.04	7.05	7.22	7.08	6.89	6.92	7.19	7.24	7.37	6.7
201248_s_at	7.68	7.62	7.34	7.56	7.86	7.43	7.96	7.98	8.03	7.55	7.4	7.02	7.13	7.15	7.29	7.41	7.22	6.86	7.28	7.21	7.29	7.2	7.05
201249_at	4.34	4.31	4.15	5.29	4.98	5.81	4.94	5.22	5.1	4.67	4.66	4.49	4.64	4.57	4.86	4.53	4.56	4.43	4.52	4.71	4.46	4.4	4.51
201250_s_at	8.38	8.32	8.06	8.83	8.82	8.57	8.22	8.33	8.29	7.82	7.98	8.14	7.74	7.83	7.83	7.72	8.15	9.15	8.37	8.8	7.62	8.67	7.83
201251_at	11.93	11.7	11.82	9.07	9.1	6.49	6.57	8.53	8.61	9.57	9.68	9.01	10.45	10.15	9.35	9.33	10.15	11.19	10.25	10.99	10.13	10.74	10.38
201252_at	9.37	9.79	10.08	7	7.76	6.98	7.85	7.05	7.1	7.9	8.15	8.24	8.28	8.14	8.06	7.82	7.96	7.5	8.6	8.09	8.91	8.45	8.57
201253_s_at	8.76	9.36	9.54	8.5	8.5	9.14	9.1	8.84	8.81	9.38	9.85	9.45	9.17	9.91	9.75	9.56	9.72	9.66	8.97	9.51	9.39	8.96	9.33
201254_x_at	12.51	12.9	13.15	11.24	11.58	9.68	10.43	12.88	12.8	12.76	12.53	12.91	12.8	12.84	12.52	12.85	12.8	13.08	12.95	12.3	12.99	13.28	13.3
201255_x_at	10.48	10.51	9.93	7.71	8.19	8.48	8.92	8.03	8.25	9.07	8.78	8.82	9.03	9.48	10.03	9.16	9.45	8.63	9.23	9.18	8.97	8.67	8.78
201256_at	9.87	9.97	8.94	8.47	8.84	8.05	8.41	8.61	8.63	9.54	9.36	9.17	9.33	8.82	9	9.73	9.44	8.81	9.34	8.94	9.29	9.76	8.86
201257_x_at	13.07	13.26	12.75	11.65	11.95	11.1	11.28	13.11	12.87	12.88	13.26	13.44	13.04	13.23	13.01	13.26	13.58	13.19	13.28	13.12	12.69	13.49	13.01
201258_at	12	12.08	12.03	9.8	10.23	11.47	11.38	11.82	11.67	11.44	12.07	11.84	11.4	11.77	11.6	11.41	11.32	11.62	11.65	11.09	12.03	12.15	12.17
201259_s_at	10.23	8.98	8.94	7.96	8.6	7.41	7.36	8.64	8.23	9.03	8.21	9.2	8.18	7.21	7.93	8.92	8.65	8.89	8.29	8.45	8.49	8.16	9.17
201260_s_at	8.99	8.3	8.37	7.17	7.29	6.66	6.42	7.75	7.4	8.38	7.53	8.75	8.51	7.88	7.95	8.71	8.5	8.43	7.92	8.46	8.52	7.81	8.24
201261_x_at	6.28	7.87	10.61	8.49	8.32	8.9	9.05	8.05	8.04	10.96	10.96	10.22	10.69	10.83	11.27	10.33	10.13	11.28	10.78	10.22	9.43	10.23	9.2
201262_s_at	6.1	6.56	8.24	7.87	7.47	7.15	7.25	6.73	7.1	7.06	7.63	7.13	6.94	6.7	7.92	7.53	6.99	7.97	7.63	6.74	6.99	7.66	6.57
201263_at	11.17	11.73	11.32	5.31	5.59	5.41	5.05	5.88	5.68	9.67	8.78	9.77	9.18	9.87	9.83	9.13	9.73	9.98	10.06	9.39	9.08	9.19	9.76
201264_at	8.21	9.14	9.27	8.33	8.76	8.98	9.37	8.32	8.18	9.12	8.5	9.29	8.93	8.96	9.68	8.6	8.83	9.47	9.37	9.09	9.22	8.43	9.86
201265_at	5.51	4.93	5.17	6.39	5.95	6.58	6.36	5.72	5.84	5.43	5.27	5.15	5.44	5.07	5.3	5.16	5.18	4.95	5.2	5.17	5.05	5.32	5.3
201266_at	10.46	10.3	10.64	6.62	7.21	7.24	6.35	7.69	7.55	8.81	8.66	8.94	9.86	9.36	8.64	9.15	9.22	8.42	9.4	8.71	8.44	8.78	8.79
201267_s_at	10.26	10.44	10.19	6.85	7.19	7.52	7.92	6.13	6.52	9.08	8.7	9.39	8.92	8.48	8.84	8.75	9.5	8.78	9.2	9.22	9.33	8.64	9.26
201268_at	11.74	11.88	11.83	8.18	8.64	8.39	8.76	9.15	8.96	10.88	11.15	11.15	11.52	11.26	11.22	10.89	10.86	10.39	10.72	11.07	11.26	11.3	10.72
201269_s_at	5.22	5.67	5.92	6.55	6.34	6.81	6.64	6.46	6.41	5.32	5.63	5.3	5.47	5.3	5.42	5.33	5.2	5.22	5.34	5.23	5.26	5.23	5.27
201270_x_at	8.84	8.21	8.35	8.19	8.29	8.6	8.81	8.68	8.7	8.36	8.74	8.45	8.8	8.69	8.89	8.48	8.61	9.17	8.14	9.29	8.32	8.42	8.3
201271_s_at	9.46	8.59	8.38	7.62	7.67	7.46	7.04	8.05	7.52	8.53	7.91	7.49	7.69	7.68	7.91	7.61	8.12	8.38	8	7.89	8.11	7.19	7.83
201272_at	10.17	9.67	9.37	9.65	9.73	8.16	7.73	9.08	9.12	9.45	8.97	9.53	9.37	9.41	8.93	9.19	9.48	9.56	9.68	9.81	9.74	8.81	9.56
201273_s_at	10.66	11.17	10.86	8.02	8.49	6.03	6.03	8.88	8.24	10.59	11.04	11.29	10.76	10.91	11.09	11.49	10.79	10.51	11.5	11.29	10.68	11.62	10.98
201274_at	9.64	9.77	10.33	7.55	7.85	7.52	7.81	8.25	8.11	9.11	9.01	9.38	9.91	9.16	8.87	9.2	9.71	9.16	10.08	9.68	9.74	9.19	9.76
201275_at	9.89	9.72	10.19	7.23	7.24	8.23	9.15	7.73	7.56	9.8	9.17	9.98	9.63	8.79	9.47	9.55	10.19	9.17	10.04	9.08	9.43	9.53	9.84
201276_at	6.74	6.55	6.28	7.36	7.61	6.66	6.6	6.67	7.11	7.89	7.99	7.48	7.43	8.02	7.83	7.78	8.19	7.88	7.76	7.53	8.3	8.29	7.31
201277_s_at	11.43	11.79	11.9	7.63	8.13	8.59	8.5	8.57	8.61	10.75	10.3	10.3	11.2	10.38	10.74	10.74	10.49	10.06	10.7	11.01	10.45	10.92	10.15
201278_at	7.45	9.37	9.27	8.75	8.43	7.31	6.48	8.27	7.91	7.98	8.8	9.27	8.2	10.04	8.51	8.28	8.33	9.82	8.36	8.19	10.4	8.77	8.98
201279_s_at	8.06	9.28	9.43	9.38	9.6	7.33	8.03	8.49	8.24	8	8.96	9.2	8.72	8.73	8.39	8.32	8.23	9.76	8.65	8.39	10.33	8.73	9.01
201280_s_at	6.9	9.21	8.94	8.8	9.1	6.89	6.61	7.54	7.26	8.07	8.81	9.09	9.14	9.72	8.62	7.93	8.49	9.89	8.26	8.43	10.36	8.35	8.51
201281_at	10.62	10.47	10.6	7.77	7.68	8.94	9.49	8.33	8.27	9.01	8.32	8.36	8.61	8.76	8.46	8.53	8.98	8.24	8.96	8.86	8.39	8.34	8.64
201282_at	7.65	7.4	7.59	8.08	8.15	7.29	7.08	7.04	6.48	7.67	7.47	7.4	7.99	7.6	7.74	7.51	7.93	8.07	7.25	8.09	8.09	7.57	7.76
201283_s_at	4.27	5.12	4.85	5.39	5.6	5.1	5.17	4.88	5.17	4.59	5.12	4.62	4.91	4.94	4.67	4.61	4.72	4.58	4.66	4.71	4.82	4.45	4.79
201284_s_at	9.04	8.23	6.52	8.08	8.23	8.48	8.63	7.59	7.58	7.63	7.54	7.48	7.23	7.16	7.55	8.04	8	7.61	7.73	7.17	8.02	6.6	7.96
201285_at	8.17	7.44	7.94	8.38	8.06	7.96	7.92	8.87	7.97	9	8.05	8.96	8.25	8.93	8.14	8.73	9.12	8.7	8.56	8.88	8.84	8.03	8.07
201286_at	8.5	7.74	6.83	8.34	8.64	9.53	10.05	6.09	6.22	6.14	6.88	6.64	6.73	7.22	6.67	5.83	7.03	6.53	6.04	7.47	6.21	6.07	6.95
201287_s_at	8.9	7.94	7.17	9.28	9.28	9.96	9.97	7.71	8.03	6.82	7.83	7.87	8.12	8.12	7.66	7.01	7.89	7.48	7.59	8.54	7.58	7.51	8.33
201288_at	6.03	8.73	5.49	6.96	6.87	7.21	6.85	10.04	10.18	8.75	8.57	9.24	8.78	8.75	8.95	8.99	8.77	8.42	9.17	9.35	10.13	7.81	9.64
201289_at	10.55	10.5	10.03	7.55	7.88	7.42	6.65	10.07	9.86	9.51	9.51	10.41	8.7	10.73	8.97	8.27	8.28	8.63	10.32	9.61	8.09	8.79	8.88
201290_at	10.62	11.22	10.42	7.82	8.69	7.46	7.31	8.52	8.41	10.74	10.24	10.51	11.06	10.38	10.27	11.08	10.2	10.99	10.29	10.59	10.43	10.43	10.31
201291_s_at	8.71	8.53	9.08	4.64	4.56	5.02	4.98	4.8	4.93	5.72	6.31	7.97	8.55	6.28	6.62	8.44	8.69	8.01	8.15	9.11	8.1	9.31	8.72
201292_at	9.98	9.43	9.68	5.37	5.43	5.73	6.19	5.8	5.76	8.1	8.28	9.55	9.6	8.94	7.75	9.72	9.39	9.51	9.25	9.27	9.88	10.32	9.72
201293_x_at	13.12	13.4	12.84	10.87	11.15	10.28	10.55	11.56	11.54	12.26	12.92	12.76	13	12.73	12.68	12.86	13.05	13.06	12.55	12.89	12.56	12.44	12.85
201294_s_at	6.24	6.58	4.93	6.42	6.43	6.72	6.17	6.8	6.74	7.2	7.51	9.64	8.88	7.4	7.29	7.55	8.85	9.22	8.19	8.02	7.58	6.91	7.32
201295_s_at	4.55	4.78	3.64	4.85	5.01	4.64	4.97	4.93	4.83	4.97	5.01	7.89	5.33	4.86	4.81	5.77	5.02	6.9	5.93	4.97	5.36	5.17	5.27
201296_s_at	7.35	8.92	6.82	5.87	6.04	4.9	4.66	8.41	8.22	9.69	9.28	10.64	10.17	10.04	9.61	9.26	9.37	10.56	9.48	9.25	9.62	9.5	9.26
201297_s_at	6.39	5.3	5.09	3.97	4.45	3.94	4.05	4.37	4.32	4.57	4.63	5.81	5.25	4.82	4.85	6.31	6.5	5.17	5.89	6.18	6.57	6.31	6.37
201298_s_at	9.57	8.89	8.55	7.43	7.12	6.93	7.05	7.66	7.62	7.76	7.58	8.08	8.02	7.42	7.55	8.55	8.61	7.58	8.74	8.6	9.07	8.44	9.44
201299_s_at	5.6	6.1	5.94	6.12	6.37	6.33	6.05	6.15	6.2	5.97	6.01	6.51	6.16	5.85	5.91	6.93	6.62	6.39	6.87	6.77	7.4	7.38	7.3
201300_s_at	9.34	9.16	8.45	6.82	7.58	4.34	4.75	7.44	6.69	9.21	9.58	9.16	8.64	9.33	8.28	9.04	8.18	9.48	9.09	8.55	9.67	8.2	9.24
201301_s_at	8.81	6.18	7.88	7.66	7.97	7.37	7.71	6.67	7.16	8.84	8.29	8.67	8.11	8.24	8.45	7.64	7.38	9.73	7.81	7.96	7.95	9.76	9.51
201302_at	7	4.3	6.86	7.34	8	6.48	6.78	7.05	6.67	8.25	7.56	8.44	7.66	8.41	7.93	7.34	6.71	9.73	7.06	7.22	8.1	9.84	9.11
201303_at	9.93	9.9	10.21	8.05	7.97	7.86	7.98	8.25	8.27	9.41	9.72	9.87	10.2	9.58	9.43	10.02	9.75	9.72	9.83	9.44	10.05	9.77	10.04
201304_at	5.9	7.43	5.8	4.32	5.05	4.09	3.99	6.1	5.16	6.97	6.16	7.92	7.04	7.64	7.58	7.89	7.08	7.46	7.51	8.12	8.38	7.52	7.83
201305_x_at	11.26	11.09	11.15	6.37	6.64	6.8	6.73	8.57	8.61	9.42	10	10.19	10.87	10.23	9.77	10.14	10.45	10.91	9.76	10.46	9.47	9.98	9.75
201306_s_at	11.73	11.6	11.44	7.23	7.89	7.96	7.36	10.04	9.98	10.71	11.31	11.16	11.62	11.2	10.55	11.27	11.25	11.85	10.9	10.96	10.62	11.18	11.3
201307_at	9.18	9.65	8.61	6.16	7.15	6.04	5.38	6.64	7.28	10.66	9.92	10.06	10.34	10.09	9.51	10.75	10.39	10.05	10.01	9.29	9.75	9.52	9.46
201308_s_at	4.9	5.01	4.89	5.2	5.21	4.99	5.05	5.12	4.95	5.9	5.94	6.7	6.31	4.89	4.79	7.24	6.8	6.16	6.35	5.32	5.9	6.07	6.04
201309_x_at	6.74	6.59	7.74	7.47	7.74	6.84	6.74	6.66	6.42	6.87	8.1	8.14	6.81	7.01	6.96	7.56	7.5	8.42	8.25	7.85	7.93	9.35	8.11
201310_s_at	8.81	8.62	9.12	7.3	7.61	6.99	7.41	6.38	6.5	9.32	10.12	9.66	9.12	9.17	9.54	9.42	9.46	10.33	9.89	9.78	9.92	10.76	9.67
201311_s_at	7.65	6.24	6.8	6.78	6.9	6.91	6.38	7.81	7.26	7.09	8.05	8.03	7.48	7.73	7.3	8.46	8.13	9.73	8.26	8.29	8.45	8.42	9.38
201312_s_at	7.28	6.63	6.01	5.73	5.74	4.99	5.14	8.97	8.62	9.17	9.28	9.85	8.72	9.32	9.35	10.46	10.01	11.16	9.37	10.08	10.09	10.2	10.45
201313_at	7.68	6.21	6.1	6.21	5.51	6.45	5.69	6.55	6.82	5.23	6.73	6.08	8.62	7.16	6.1	5.88	7.94	10.03	7.37	8.78	4.92	10.09	6.42
201314_at	7.22	8.41	6.81	6.7	6.22	7.07	7.03	6.5	6.84	7.2	7.27	7.05	7.55	7.17	7.61	6.48	7.27	7.51	6.52	6.78	6.73	7.78	6.42
201315_x_at	9.27	9.78	10.72	10.01	9.87	11.23	11.54	10.8	10.84	11.51	11.16	10.96	11.21	10.72	11.08	10.55	10.79	10.62	11.14	11.29	11.17	10.65	10.62
201316_at	7.52	8.37	6.33	6.8	6.46	6.12	6.15	6.3	6.18	6.47	6.74	7.25	7.16	7.36	6.81	6.65	6.79	6.83	6.64	7.59	6.88	7.21	7.09
201317_s_at	10.54	10.73	10.27	6.59	6.7	6.74	6.98	8.05	7.92	9.42	10.08	10.25	10	10.05	9.99	9.97	10.13	10.03	10.1	10.66	10.04	9.68	10.59
201318_s_at	11.08	11.52	10.59	9.35	9.38	8.35	8.09	9.99	10	10.18	10.56	10.31	9.94	10.84	10.31	10.38	9.91	9.95	10.54	10.6	9.83	10.13	10.84
201319_at	8.45	9.29	8.43	7.67	8.59	8.74	8.41	8.97	8.82	8.82	9.19	9.03	8.54	9.22	9.11	8.85	8.79	8.6	8.93	9.37	8.65	8.89	9.65
201320_at	7.13	6.57	6.35	7.92	8.02	7.73	6.88	7.22	7.07	7	6.96	6.65	7.23	6.97	7.17	6.99	7.45	7.13	6.9	6.73	7.16	7	6.72
201321_s_at	7.81	7.07	7.27	6.07	6.45	6.16	5.94	6.26	5.95	6.37	6.97	6.29	6.95	6.55	6.77	6.9	7.13	6.61	6.43	6.33	6.83	6.62	6.16
201322_at	10.59	11.34	10.96	11.21	11.3	9.83	10.18	9.92	9.89	10.61	11.37	10.65	11.11	10.82	10.76	11.07	11.3	10.94	11.36	10.57	11.97	11.1	10.68
201323_at	10.33	10.64	9.79	5.33	5.58	4.99	4.85	5.26	5.12	6.66	7.07	7.68	7.84	8.09	7.64	7.07	7.23	6.82	7.7	7.28	6.95	6.85	7.75
201324_at	9.45	7.39	9.48	5.02	5.51	4.7	4.75	6.15	6.06	8.94	9.87	9.53	9.64	9.17	9.88	10.12	10.36	10.7	8.52	8.98	8.28	9.65	10.36
201325_s_at	7.73	7.08	7.65	6.12	7.45	5.56	5.7	6.12	6.53	7.27	8.87	8.07	7.98	7.92	8.57	8.71	9	9.27	7.43	7.63	7.03	8.37	9.56
201326_at	10.19	10.96	10.61	5.51	6.32	4.84	6.07	6.07	5.85	8.56	8.92	9.2	10.67	9.48	9.71	8.03	9.67	9.46	9.23	9.94	9.32	9.45	8.95
201327_s_at	10.87	10.83	10.66	5.53	5.9	5.62	5.4	6.59	6.16	8.59	8.8	9.01	10.23	8.8	8.87	8.79	9.48	9.33	9.59	9.59	9.18	8.93	9.39
201328_at	7.01	8.18	8.54	6.47	6.77	6.87	6.84	7.73	7.5	7.54	7.36	7.74	7.31	7.62	7.5	7.47	7.13	7.59	7.15	7.64	8.1	8.13	7.95
201329_s_at	6.81	7.32	7.04	5.6	6.25	6.17	6.09	6.63	6.74	6.18	6.82	7.03	6.09	6.33	6.04	6.45	6.26	6.29	6.07	6.7	7.05	7.09	7.91
201330_at	9.42	10.19	9.76	6.62	7.13	5.36	4.98	6.98	6.34	8.96	8.52	8.98	9.08	8.62	8.79	9.08	8.53	8.75	8.68	8.9	8.83	9.55	8.81
201331_s_at	8.07	7.62	6.33	7.9	8.73	8.01	7.7	9.14	9.26	8.71	8.78	8.1	8.45	8.8	8.77	8.52	8.48	8.7	8.47	7.7	8.51	8.69	8.17
201332_s_at	5.68	5.67	5.07	7.83	7.11	7.39	7.02	6.88	7.37	5.85	6.8	5.67	6.3	6.1	6.31	6.14	6.02	6.1	6.13	5.45	6.07	5.99	5.72
201333_s_at	7.02	7.12	6.5	7.61	7.75	7.57	7.14	7.49	7.37	6.95	6.5	6.31	6.79	6.58	6.81	6.64	6.76	6.64	6.64	6.53	6.44	6.54	6.71
201334_s_at	8.38	10.27	8.74	8.31	8.61	7.32	6.74	7.68	7.96	9.99	9.42	9.46	9.36	9.57	9.63	10.06	9.76	9.54	9.86	8.94	9.91	9.41	9.65
201335_s_at	4.16	4.81	4.34	4.81	4.86	4.78	4.74	4.38	4.47	4.57	4.25	4.43	4.21	4.53	4.49	4.43	4.41	4.36	4.31	4.2	4.53	4.28	4.43
201336_at	9.36	10.19	9.96	8.46	8.79	7.7	7.47	8.88	8.74	9.63	9.26	9.83	9.51	10.74	9.96	9.88	10.13	10.37	9.82	10.15	9.91	9.6	10.01
201337_s_at	7.58	8.56	6.95	5.85	6.28	5.33	5.35	5.65	5.54	6.25	7.23	7.93	6.53	7.52	6.6	7.48	7.59	8.07	8.25	7.72	7.52	8.01	8.46
201338_x_at	10.46	9.86	11.07	7.93	8.25	8.29	8.42	9.57	9.04	10.05	9.92	9.81	10.45	10.17	10.52	10.36	10.26	10.1	10.38	9.92	10.89	9.46	11.56
201339_s_at	8.15	8.09	8.27	6.41	6.66	6.7	6.84	6.79	6.62	7.52	7.97	9.13	8.39	8.33	7.99	9.13	8.6	8.93	9.66	9.36	9.16	9.15	9.94
201340_s_at	5.79	4.18	5.06	4.76	4.87	5.11	5.72	4.4	4.75	4.72	4.79	5.06	4.83	4.48	5.35	5.14	5.01	4.41	5.3	4.9	4.86	4.89	4.62
201341_at	9.09	7.72	7.5	8.39	8.19	8.17	8.41	7.82	8.44	8.61	8.05	8.48	7.97	8.24	8.9	9.18	8.57	8.06	9.56	8.11	9.35	8.42	8.34
201342_at	9.23	9.97	10.62	9.36	9.09	8.74	9.05	9.62	9.8	8.82	8.89	9.36	9.22	9.24	9.52	9.24	9.55	8.55	9.15	9.55	9.03	9.29	9.5
201343_at	8.28	9.07	8.87	5.63	6.52	6.69	6.1	7.31	7.05	8.78	8.32	8.55	8.66	8.26	8.71	8.47	8.85	8.14	8.71	8.95	8.45	9.08	8.37
201344_at	5.19	5.24	6.11	5.07	5.2	5.39	5.16	5.2	5.25	5.18	5.06	5.03	5.23	5.11	5.48	5.35	5.32	4.96	5.23	5.9	5.66	5.73	5.22
201345_s_at	9.07	9.23	9.94	7.15	7.48	7.16	7.17	7.39	7.88	8.98	8.45	8.64	8.62	8.48	9.06	8.4	8.89	8.83	8.81	9.32	8.6	9.7	9.04
201346_at	9.12	8.78	8.31	7.86	7.77	8.27	8.42	7.85	7.76	8.52	9.06	8.54	9.11	8.7	8.27	9.02	9.19	8.74	7.02	8.32	9.15	10.14	8.82
201347_x_at	9.98	9.59	9.61	9.09	9.59	11.13	11.43	8.37	8.31	8.61	9.38	9.13	8.72	8.47	8.62	8.75	9.1	8.49	8.85	8.26	9.41	9.18	8.53
201348_at	7.59	7.31	6.57	13.75	13.89	11.14	11.44	10.02	10	11.8	8.31	8.25	7.63	7.41	8.13	9.2	7.99	8.68	7.66	7.94	8.26	8.08	7.95
201349_at	8.17	7.73	8.35	9.09	9.32	9.02	8.9	8.09	7.97	6.94	6.71	6.33	6.81	6.35	6.5	7.02	6.48	6.53	6.77	6.33	6.67	6.57	6.77
201350_at	8.09	7.05	8.66	9.48	9.38	9.17	9.34	9.43	9.4	7.77	7.61	7.6	7.55	7.58	7.77	7.46	7.38	7.61	7.34	7.51	7.55	7.68	7.69
201351_s_at	10.12	9.66	9.51	4.61	5.09	4.77	4.68	6.34	5.86	10	9.46	9.7	9.35	9.2	8.97	9.2	9.1	8.64	9.01	8.99	9.18	9.1	10.27
201352_at	8.74	9.46	8.95	7.46	7.49	7.02	6.86	8.48	8.18	9.87	9.82	9.97	9.53	10.14	9.64	9.62	9.32	9.06	9.17	9.23	9.84	9.81	10.54
201353_s_at	7.08	6.32	5.43	6.29	6.66	6.23	6.41	6.02	6.06	6.19	6.71	6	6.59	6.35	6.29	6.29	7.29	6.43	6.56	6	6.29	5.82	5.83
201354_s_at	7.43	7.83	7.1	8.56	8.64	8.07	8.49	8.5	8.63	7.43	7.6	6.91	7.16	7.6	7.33	7.37	7.63	7.44	7.23	7.09	7.47	7.21	6.91
201355_s_at	7.08	7.39	7.5	7.91	7.59	7.95	7.8	7.98	8.08	7.57	7.61	7.45	7.52	7.5	7.72	7.56	7.44	7.42	7.44	7.36	7.41	7.33	7.5
201356_at	9.01	9.41	8.53	7.66	7.88	8.2	7.88	8.57	8.63	8.24	8.47	8.32	8.25	8.72	8.28	8.44	8.36	8.88	8.38	8.55	8.39	8.65	8.4
201357_s_at	8.03	8.35	8.03	6.55	6.51	6.48	6.7	6.5	6.56	6.19	6.34	6.21	6.18	6.23	6.39	6.23	6.16	6.46	6.27	6.4	6.36	6.41	6.37
201358_s_at	9.79	10.08	9.71	8.11	7.8	7.66	7.41	8.87	8.27	11.2	10.52	10.83	10.76	10.13	11.02	11.16	10.49	10.34	10.71	10.43	10.27	10.71	10.5
201359_at	9.18	9.85	9.24	6.56	6.85	5.64	5.53	8.03	7.71	10.51	9.95	10.41	9.93	9.29	9.82	10.4	9.79	9.81	10.04	9.74	9.8	10.39	10.05
201360_at	8.32	8.41	8.28	8.93	9.21	9.95	10.26	10.16	10.23	11.09	9.94	10.43	9.83	10.17	10.12	10.31	11.87	10.24	11.4	11.22	10.83	8.19	11.52
201361_at	8.79	9.38	8.63	8.42	8.34	8.31	8.29	8.44	8.6	9.21	8.68	8.55	8.72	9.1	8.81	8.48	8.79	9	8.5	8.74	8.88	8.29	8.8
201362_at	7.49	7.54	6.18	6.39	6.69	5.45	4.95	6.09	5.8	8.27	7.2	8.56	7.84	8.78	8.72	8.9	9.66	8.06	9.03	9.43	7.59	8.93	9.27
201363_s_at	6.64	6.69	6.52	5.98	6.74	5.83	5.44	6.6	5.95	7.48	6.88	8.01	7.18	8.14	8.25	8.14	8.94	7.56	8.54	8.74	7.23	8.37	8.96
201364_s_at	9.24	7.8	8.26	8.02	8.45	8.71	8.74	7.63	8.01	8.58	8.89	8.63	8.02	8.23	8.64	8.38	8.36	8.74	8.91	8.38	8.7	9.05	8.81
201365_at	8.58	8.04	8.57	8.54	8.3	8.57	8.92	8.52	8.62	8.71	8.84	8.64	8.51	8.84	8.82	8.36	8.59	8.84	8.45	8.69	8.64	8.81	8.14
201366_at	8.86	8.78	8.27	7.68	8.77	7.97	7.07	8.3	8	8.59	9.57	8.89	8.86	9.63	8.77	9.69	8.55	8.64	9.03	9.02	9.35	9.4	9.95
201367_s_at	4.34	4.6	4.89	4.59	4.94	4.96	4.85	5	5.03	4.96	4.94	5.85	5.23	4.8	4.42	4.95	5.57	5.21	4.9	4.55	5.78	6.27	5.97
201368_at	8.48	8.65	9	7.81	7.99	6.4	6.75	9.96	9.77	9.92	9.66	10.53	9.54	10.34	9.01	9.27	9.56	9.49	9.07	8.61	10.33	10.13	10.36
201369_s_at	6.43	7.05	8.23	6.46	6.43	6.4	6.43	7.22	7.05	8.49	7.25	8.06	7.44	8.74	6.83	6.56	7.78	6.77	6.58	6.69	7.64	7.35	7.31
201370_s_at	4.44	5.39	4.98	4.36	4.31	4.49	4.3	4.69	4.49	4.29	4.54	4.84	4.6	4.76	4.6	4.64	4.76	5.53	4.79	4.41	5.03	4.92	4.7
201371_s_at	10.01	10.39	9.86	5.73	5.83	4.63	5.19	7.2	7.06	8.72	8.86	9.01	9.29	9.54	9.09	8.76	8.95	10.04	9.43	8.15	8.91	8.61	8.47
201372_s_at	4.09	4.16	4.34	4.41	4.22	4.38	4.47	4.16	4.33	4.29	4.19	4.06	4.08	4.05	4.11	4.16	4.13	4.23	4.06	4.16	4.1	4.27	4.18
201373_at	8.41	7.81	9.66	8.48	8.41	8.18	8.32	8.28	8	8.06	9.04	8.49	8.59	8.67	8.06	7.66	8.01	8.95	7.92	7.98	8	8.46	8.29
201374_x_at	5.33	5.15	5.82	4.96	4.8	4.67	4.73	4.75	4.84	4.51	4.82	4.49	4.84	4.48	4.59	4.52	4.62	4.54	4.49	4.5	4.59	4.46	4.63
201375_s_at	9.63	10.1	10.01	7.7	8.32	6.77	6.62	7.87	7.11	8.97	9.72	9.26	8.72	8.8	9.22	9.88	9.58	9.14	9.07	9.64	9.06	9.11	9.6
201376_s_at	10.13	9.94	9.76	6.84	7.27	6.48	6.95	7.33	7.42	7.53	8.1	7.67	7.56	7.56	7.06	7.48	7.65	7.45	8.31	7.41	8.13	8.78	8.8
201377_at	8.93	10.31	9.3	6.76	6.45	6.5	6.72	7.18	7.14	8.68	8.14	8.37	9.14	8.53	8	9.16	8.98	8.29	8.58	8.59	8.26	7.5	8.3
201378_s_at	9.18	10.93	9.63	9.35	9.02	9.15	8.99	8.74	8.74	8.88	8.52	9.05	9.48	8.93	8.38	9.56	9.2	8.98	9.22	9	9.02	8.93	9.06
201379_s_at	8.63	9.8	9.13	7.36	7.59	7.22	8.41	8.1	7.69	9.44	8.94	9.32	8.94	9.1	8.89	9	9.01	9.46	9.36	9.03	8.54	8.87	8.59
201380_at	6.81	6.94	6.43	7.08	7.19	6.99	6.65	7.17	7.12	7.4	7.92	8.08	7.35	7.9	8.18	7.8	7.95	7.24	7.13	7.27	7.75	7.54	7.06
201381_x_at	10.65	10.58	10.99	7.62	7.9	7.85	7.89	7.78	7.56	8.15	9.81	10.16	9.3	9.06	9.26	8.83	10.66	8.97	10.28	10.27	9.79	10.56	10.79
201382_at	5.81	5.61	5.47	6.53	6.11	6.12	6.57	6.25	5.93	5.6	5.58	5.57	5.54	5.62	5.75	5.58	5.63	5.33	5.66	5.61	5.59	5.6	5.59
201383_s_at	7.33	7.1	7.45	7.41	7.63	7.53	7.11	6.99	7.21	7.06	7.33	7.43	6.8	7.11	6.91	7.73	7.13	7.4	7.38	6.64	7.65	7.85	7.54
201384_s_at	8.85	8.19	9.42	6.58	6.93	5.75	5.65	7.23	7.34	8.35	8.22	8.55	8.39	8.58	8.35	8.81	8.37	8.21	8.31	7.42	8.54	8.56	7.92
201385_at	9.95	10.64	9.51	7.43	7.6	6.9	6.55	8.99	8.65	10.42	10.38	10.38	10.91	10.53	10.77	10.93	10.8	10.88	11.55	10.7	10.8	10.76	10.82
201386_s_at	9.73	10.39	9.7	6.59	6.77	6.27	6.42	8.1	8.03	9.04	9.44	9.31	9.47	9.16	9.34	9.93	9.58	10.14	10.81	9.59	9.89	10	10.05
201387_s_at	5.88	11.51	9.78	7.81	8.22	7.67	8.04	6.75	7.08	6.08	10.94	7.46	8.4	10.82	10.04	11.22	10.98	7.37	11.65	9.53	9.44	8.6	7.76
201388_at	8.94	8.83	9.11	6.6	6.81	7.16	7.89	6.79	6.84	8.99	8.58	8.51	9.13	9.27	8.42	9.06	8.8	7.92	8.61	8.7	9.16	8.64	8.22
201389_at	8.71	8.25	8.81	7.97	7.52	8.13	7.87	7.9	8.13	8.62	8.32	7.79	8.35	8.85	8.6	8.16	8.47	8.44	8.59	10.9	8.31	7.95	9
201390_s_at	10.4	10.66	9.82	9.28	9.44	9.48	9.72	9.02	8.64	9.67	9.82	9.82	10.26	9.8	11.04	10.22	10.11	9.56	10.23	10.04	9.95	10.01	10.18
201391_at	9.73	9.98	10.27	8.57	8.48	9.26	9.46	8.43	8.52	8.36	9.48	8.52	8.91	8.95	9.14	8.32	8.86	9.28	8.92	8.92	8.61	8.14	8.97
201392_s_at	6.78	7.13	5.62	7.09	6.95	7.4	7.56	6.5	5.75	6.52	7.22	7.13	7.23	6.59	7.47	7.47	7.44	7.53	7.4	7.81	6.73	6.64	7.36
201393_s_at	8.05	8	6.37	7.36	7.17	7.46	7.66	7.45	7.5	8.59	8.57	8.73	8.69	8.7	9.04	9.32	8.89	9.01	8.9	9.08	8.44	8.11	8.46
201394_s_at	8.03	7.74	7.09	6.75	6.97	6.98	6.71	8.19	8.32	8.39	8.54	8.69	8.21	8.35	8.32	9.13	8.67	8.77	8.76	8.3	9.12	7.99	8.58
201395_at	8.77	8.7	8.29	7.22	7.64	8.2	7.92	9.6	9.68	9.81	9.64	9.77	9.59	9.66	9.72	10.22	10.02	9.92	9.7	9.69	10.1	9.24	9.61
201396_s_at	8.17	8.07	7.26	8.01	7.91	7.82	7.49	7.86	7.58	7.24	7.42	7.47	7.58	8.67	7.47	6.98	7.47	7.47	7.27	7.48	7.23	7.98	6.94
201397_at	9.32	9.13	9.26	8	8	8.7	8.99	7.54	7.36	9.05	7.53	8.19	9.95	7.26	8.3	7.62	10.01	8.62	8.75	7.61	7.53	9.62	8.07
201398_s_at	9.87	10.11	10.62	7.06	7.47	6.65	6.98	9.15	8.55	11.91	10.87	11.48	10.87	11.32	11.33	11.27	10.49	12.25	10.63	10.46	11.49	11.41	11.16
201399_s_at	9.88	8.86	9.71	6.63	7.54	6.86	6.97	7.68	7.49	11.27	10.31	10.95	9.59	9.56	9.3	10.22	9.72	11.65	10.13	9.65	10.65	10.94	10.97
201400_at	10.09	10.02	10.02	8.18	8.26	9.34	9.29	8.38	8.11	10.37	9.86	10.04	9.84	10.19	9.9	10.7	10.55	9.46	9.98	10.31	10.45	10.22	10.53
201401_s_at	6.73	6.95	6.11	6.76	6.91	6.46	6.86	6.64	6.87	6.12	6.46	5.94	6.67	5.93	6.24	6.2	6.38	6.35	6.35	6.32	6.49	6.02	6.44
201402_at	7.16	7.09	8.01	7.6	7.57	7.75	7.95	8.2	8.04	7.09	6.95	7.06	6.89	7.04	6.96	7.09	6.98	6.91	7.12	6.94	6.95	7.03	7.07
201403_s_at	9.52	8.61	9.3	10.06	10.49	8.59	8.99	8.9	8.78	10.87	10.36	10.15	10.73	9.65	10.32	9.9	10.82	10.29	10.33	10.76	11.24	11.15	11.02
201404_x_at	8.13	7.9	8.49	9.23	8.58	8.93	9.39	8.91	9.01	8.37	8.45	8.32	8.6	8.38	8.17	8.71	8.06	8.14	8.29	7.99	8.37	8.41	8.29
201405_s_at	10.89	10.69	10.16	7.55	8.34	7.33	7.94	7.56	7.71	9.4	8.5	9.49	9.59	9.03	9.25	9.96	8.98	9.78	9.44	9.61	9.61	8.77	8.74
201406_at	12.45	12.31	12.41	9.83	10.16	8.91	9.66	11.59	11.55	11.76	12.38	11.82	11.51	12.1	11.56	12.05	12.21	11.79	12.03	11.9	12.06	12.53	11.75
201407_s_at	7.93	7.79	6.95	4.57	5.14	4.69	4.3	5.15	4.66	8.54	7.91	9.2	8.86	8.35	8.33	9.95	8.64	9.05	8.52	8.1	8.19	8.35	8.28
201408_at	5.2	6.98	7.11	6.02	6.66	6.06	6.63	6.64	6.5	7.54	7.08	8.11	7.86	7.59	7.79	9.01	7.87	8.7	7.51	7.48	7.72	7.87	6.97
201409_s_at	6.96	7.61	7.63	5.29	5.55	5.37	4.67	5.87	5.52	8.25	7.29	8.81	8.6	7.99	8.37	9.79	8.22	8.86	8.35	7.84	8.02	8.12	7.41
201410_at	8.48	8.11	7.02	8.12	8.42	5.66	5.41	7.36	7.23	8.26	7.69	8.73	7.89	8.61	8.4	8.78	9.28	7.64	8.99	9.2	8.78	7.58	9
201411_s_at	6.95	6.82	6.54	6.64	7.25	6.25	6.66	5.99	6.4	5.92	6.06	7.13	6.56	6.64	6.2	6.77	6.77	6.59	7.42	6.99	7.33	6.16	7.18
201412_at	9	8	8.66	8.97	9.18	8.03	8.15	8.78	8.72	9.07	8.72	8.41	8.34	8.63	9.01	8.67	8.65	8.52	8.5	8.44	8.32	9.31	9.15
201413_at	8.87	8.87	9.99	6.82	7.43	6.84	6.73	7.49	7.2	8	7.92	8.88	8.17	8.02	8.49	8.22	8.34	8.46	8.93	8.74	9.35	8.95	8.88
201414_s_at	9.08	8.58	8.56	7.92	8.05	7.78	8.3	8.43	8.29	8.37	8.37	8.31	8.48	8.26	8.11	8.38	8.51	8.33	8.24	8.35	8.02	8.88	7.87
201415_at	9.04	9.02	8.82	7.27	8.13	7.88	7.62	7.63	7.67	8.63	7.82	7.96	8.18	8.38	8.05	7.8	8.21	8.76	7.65	8.35	8.55	7.36	7.87
201416_at	6.14	6.03	6.21	7.25	7.18	6.6	6.7	5.93	5.88	8.47	7.68	8.34	8.26	8.3	8.5	7.82	8.94	7.04	8.18	9.39	7.67	8.67	8.01
201417_at	8.08	7.11	4.9	5.69	6.05	4.94	5.03	5.33	4.84	9.42	9.39	10.44	9.72	9.62	9.64	9.96	10.07	9.06	10.2	10.53	9.81	10.24	10.28
201418_s_at	8.83	7.9	7.3	7.96	8.2	7.01	7.36	7.45	7.52	8.93	8.13	8.51	9.32	9.21	8.46	7.92	9.53	7.88	8.75	10.11	7.9	8.46	8.17
201419_at	8.53	8.83	7.44	8.24	8.31	8.63	8.52	8.39	8.72	8.43	8.46	8.13	8.05	8.23	8.15	8.62	8.83	8.3	7.94	8.13	8.17	8.03	7.97
201420_s_at	9.16	8.78	8.8	7.15	6.96	7.57	7.72	7.21	7.36	7.22	7.76	7.88	8.14	7.05	7.28	7.67	7.75	7.45	8.45	7.53	7.89	7.57	7.71
201421_s_at	8.95	9.24	9.01	8.17	8.06	8.35	8.19	8.03	8.08	8.07	8.02	8.18	8.38	8.04	8.03	8.38	8.19	8.2	8.45	8.08	8.37	8.14	7.97
201422_at	8.75	7.89	7.53	8.84	8.94	9.25	9.32	10.37	10.47	10.57	9.53	10.24	10.05	9.45	9.06	9.82	10.82	9.14	11.46	11.39	10.81	8.6	11.64
201423_s_at	9.01	8.56	8.24	6.07	6.33	5.91	6.15	6.79	6.71	6.62	6.74	6.76	7.92	6.78	6.75	7.23	6.8	8.41	7.28	7.56	7.55	6.95	8.79
201424_s_at	6.6	6.44	6.22	4.26	4.62	4.52	4.68	4.79	4.59	5.84	5.94	6.31	6.68	5.98	6.16	6.35	5.89	7.4	6.03	6.66	6.69	6.25	8.29
201425_at	8.56	8.12	8.75	9.66	10.43	10.84	10.8	8.11	7.87	8.28	8.72	9.11	9.12	8.14	8.54	7.94	7.88	7.97	8.05	7.67	8.42	8.97	8.42
201426_s_at	12.81	12.46	13.39	9.46	9.55	8.72	8.76	11.66	11.47	12.6	12.53	12.57	12.31	12.7	12.48	12.16	12.4	12.62	12.42	12.33	12.11	12.54	13.23
201427_s_at	4.87	4.86	4.99	9.56	10.35	11.41	10.27	11.19	10.72	12.06	11.39	12.03	11.26	11.7	11.62	12.09	12.21	11.52	11.66	11.41	12.54	12.47	11.41
201428_at	5.39	4.73	4.65	5.74	5.71	5.18	5.34	5.49	5.64	4.82	4.75	4.46	4.65	4.56	4.63	4.62	4.73	4.67	4.48	4.74	4.5	4.55	4.76
201429_s_at	13.3	13.47	13.21	12.93	12.77	11.9	12.92	13.38	13.35	13.64	13.64	13.4	13.54	13.67	13.55	12.89	13.39	13.31	13.7	12.96	13.23	13.28	13.02
201430_s_at	7.29	7.05	7.26	5.57	5.37	5.64	5.47	5.22	5.84	6.98	7.31	8.03	7.23	5.85	7.12	6.72	6.53	6.73	7.48	7.35	5.91	7.8	7.88
201431_s_at	7.47	8.65	8.91	6.94	6.86	7.11	7.04	7.63	7.75	8.63	8.46	8.91	8.13	8.04	8.74	8.21	7.8	8.92	7.49	9.18	7.52	9.28	8.38
201432_at	8.88	8.92	9.76	10.5	10.75	10.01	10.07	9.25	9.2	8.57	9.52	9.23	8.61	8.77	8.59	9.18	8.55	8.7	8.75	8.74	9.98	9.63	9.22
201433_s_at	9.82	10.1	10.73	8.06	8.64	8.59	8.57	9	8.73	10.74	9.92	10.2	10.55	10.39	9.65	9.91	9.28	9.44	9.58	9.37	9.73	10.22	9.31
201434_at	8.31	9.27	9.08	8.16	8.18	7.44	7.63	7.8	8.07	7.57	7.41	7.34	8.36	7.5	7.84	7.68	7.66	7.7	8	8.02	7.66	8.71	7.7
201435_s_at	8.54	8.71	7.6	6.65	6.6	6.16	5.95	7.26	6.99	7.68	8.05	8.83	8.57	7.58	7.59	8.31	8.28	7.6	8.23	8.45	7.82	8.06	8.04
201436_at	5.43	5.05	4.65	3.99	3.87	3.86	3.78	4.14	3.84	4.45	4.42	5.61	6.24	5.66	4.5	4.6	4.81	4.5	4.69	4.91	4.59	5.15	4.48
201437_s_at	7.29	7.38	7.3	3.94	3.96	4.05	3.96	4.17	3.76	6.27	6.18	7.1	7.42	6.65	6.32	6.9	6.67	5.93	6.46	6.79	5.83	6.33	6.27
201438_at	8.83	6.72	10.99	5.99	6.2	6.27	7.31	9.06	8.81	10.58	12.6	11.98	12.12	12.14	12.16	10.78	10.88	12.74	10.85	11.45	12.24	12.77	12.23
201439_at	7.47	7.13	7.55	8.06	7.5	7.82	7.03	7.13	7.64	7.27	6.69	6.38	6.61	7.47	7.14	6.41	6.36	6.29	6.49	6.5	6.62	6.89	6.36
201440_at	7.75	7.93	7.88	6.39	6.43	6.52	6.64	7.19	6.63	7.8	7	7.24	7.67	7.81	7.64	7.92	7.27	8.23	7.68	7.12	7.47	7.67	7.46
201441_at	10.32	10.04	10.28	9.29	8.8	8.17	8.78	8.57	8.65	9.84	9.8	10.37	10.04	10.08	9.95	9.7	10.44	9.63	9.95	10.06	10.98	10.07	10.27
201442_s_at	4.81	5.08	4.71	5.13	4.94	5.57	5.41	5.01	4.83	4.81	4.78	4.8	4.83	4.7	4.81	4.67	4.67	4.62	4.78	4.66	4.66	4.77	4.84
201443_s_at	9.46	9.43	8.93	6.68	7.2	5.06	4.73	8.25	7.56	10.62	9.66	10.75	10.26	10.24	9.79	10.56	10.69	10.01	10.79	10.96	10.68	10.42	11.08
201444_s_at	9	8.59	8.91	7.36	7.63	7.05	6.42	7.45	7.27	9.62	9.25	10.02	9.2	8.59	8.69	9.87	9.58	9.13	10.53	10.11	9.97	9.7	10.49
201445_at	9.39	9.51	8.5	6.5	7.52	5.36	5.32	6.63	6.32	9.34	9.01	10.68	9.17	8.27	8.71	9.57	8.72	9.05	10.09	9.37	8.98	9.76	9.97
201446_s_at	8.21	6.82	6.72	5.57	5.75	6.19	6.64	7.19	7.08	7.46	7.58	8.6	7.87	7.52	7.83	8.72	7.58	8.63	9.2	8.07	8.74	8.86	8.96
201447_at	6.12	6.02	5.76	7.17	6.99	6.6	6.69	7.44	6.97	6.52	6.78	7.37	6.63	7.24	7.11	7.95	6.44	7.73	7.71	6.87	8.06	8.1	7.85
201448_at	5.12	5.65	5.49	4.74	4.9	4.45	4.48	6.92	6.46	7.76	7.1	8.38	7.83	8	8.4	8.99	7.54	8.46	8.42	7.79	9.02	9.03	8.79
201449_at	5.21	5.22	4.99	5.73	5.57	5.44	5.38	6.11	6.01	6.43	5.8	6.57	5.93	6.98	6.63	7.24	6.24	6.76	6.82	6.69	7.02	7.23	6.46
201450_s_at	5.94	5.69	5.36	4.34	4.57	4.64	4.7	5.26	5.11	6.14	5.92	7.18	6.01	6.39	6.34	7.39	5.94	7.1	7.6	6.5	7.2	7.62	7.35
201451_x_at	4.47	4.36	4.99	6.44	6.45	5.39	5.36	5.16	5.61	4.47	4.65	4.26	4.76	4.47	4.47	4.45	4.41	4.23	4.19	4.17	4.27	4.27	4.37
201452_at	4.49	4.75	4.88	5.43	5.83	5.01	5.51	4.92	5.18	4.8	4.73	4.73	4.82	4.79	4.58	4.74	4.77	4.85	4.73	4.78	4.79	4.58	4.84
201453_x_at	9.93	10.61	9.99	7.75	8.68	7.85	7.55	8.66	8.39	10.4	9.91	10.51	10.63	10.54	9.87	10.74	10.14	9.98	9.75	10.52	9.88	9.77	10.78
201454_s_at	7.9	7.2	6.8	6.07	5.93	5.57	6.02	6.31	6.74	6.67	6.27	6.78	6.72	6.35	6.78	7.36	7.35	6.73	7.53	6.9	7.81	7.17	6.8
201455_s_at	7.78	8.5	7.54	7.34	7.59	7.45	6.96	7.49	7.46	8.24	7.6	7.98	8.15	7.67	8.06	8.78	8.06	7.9	8.18	7.86	9.09	8.3	7.94
201456_s_at	7.75	8.1	8.57	6.51	6.61	6.57	6.35	7.72	7.52	7.23	7.79	8.08	8.17	7.86	7.22	8.07	7.8	9.01	8.92	8.12	8.02	9.49	8.5
201457_x_at	9.74	10.11	9.77	6.65	7.21	7.13	6.46	7.39	6.87	8.71	8.79	8.72	8.81	8.85	8.29	8.44	8.75	9.26	10.13	8.89	8.86	9.91	10.09
201458_s_at	8.54	8.96	9.27	6.54	6.23	6.91	6.51	8.31	8.01	8.36	8.29	8.48	8.93	8.68	8.09	8.58	8.3	9.49	9.74	8.48	8.49	9.64	8.83
201459_at	9.98	10.02	10.49	7.48	7.13	8.79	8.75	7.47	7.43	8.52	9.43	9.33	9.43	9.24	8.88	8.39	8.95	9.12	9.19	8.68	8.86	9.31	8.98
201460_at	8.49	7.55	7.78	8.02	8.23	8.01	8.17	8.1	8.1	8.17	7.88	7.31	7.6	8.04	7.61	7.36	8.19	7.06	7.99	8.5	7.63	7.73	7.7
201461_s_at	4.98	4.69	5.06	4.64	5	4.48	4.91	4.49	4.64	4.35	4.64	4.42	4.2	4.68	4.64	4.45	4.9	4.31	5.28	5.44	4.61	4.87	4.96
201462_at	9.91	9.91	8.43	6.67	6.91	6.62	6.56	7.08	7.26	6.74	8.4	6.71	7.07	6.69	6.83	7.06	7.53	6.44	7.58	7.53	7.53	7.08	6.91
201463_s_at	9.66	9.98	10.14	7.79	8.41	8.79	9.11	8.33	8.52	10.44	9.61	9.87	10.19	9.56	10.27	10.19	10.32	9.36	10.06	10.39	9.3	9.63	9.87
201464_x_at	8.7	8.04	8.37	7.93	8.45	6.46	7	8.81	8.77	8.54	9.04	9.58	9.03	9.05	8.85	8.96	9.54	9.62	9.24	10.73	8.62	9.85	9.15
201465_s_at	6.49	5.96	8.44	5.72	6.32	6.23	5.73	6.28	5.93	5.74	6.77	7.09	6.67	5.88	6.56	6.55	7.03	7.61	7.24	8.41	6.22	7.51	7.32
201466_s_at	5.63	6.18	6.69	4.84	5.28	4.87	4.89	5.45	5.31	6.24	6.38	7.67	6.27	6.41	6.24	6.3	7.57	7.74	6.63	8.91	6.33	8.09	7.12
201467_s_at	8.86	8.42	9.09	6.92	7.11	6.13	6.84	6.38	6.8	5.59	5.65	5.33	5.09	5.52	5.34	5.46	5.04	5.17	5.35	5.39	6.49	4.95	6.29
201468_s_at	8.75	8.3	8.68	8.07	8.11	7.59	7.48	7.38	7.55	7.27	7.18	7.17	7.03	7.37	7.17	7.04	6.88	7.02	6.78	7.13	8.01	6.65	7.18
201469_s_at	7.55	6.29	7.34	5.7	6.04	6.1	6.32	6.11	6.43	7.76	7.03	8.01	7.58	7.32	7.09	8.06	8.02	7.75	8.2	7.15	8	7.42	7.95
201470_at	10.59	10.02	10.37	8.74	9.24	11.45	11.86	8.81	8.79	10.37	9.81	9.9	9.92	10.05	9.95	9.47	10.12	8.88	10.47	10.27	9.82	10.26	10.99
201471_s_at	9.12	8.9	10.02	8.61	9.04	9.39	9.57	8.97	9.15	9.11	9.11	8.92	9.01	8.06	8.92	9.1	9.06	9.02	8.7	9.21	9.61	9.96	9.09
201472_at	10.22	9.97	9.75	5.33	6.3	5.74	5.53	6.81	6.45	8.79	8.74	8.73	10.45	9.06	8.48	9.41	9.37	8.82	10.16	9.93	9.41	9.82	9.07
201473_at	5.85	5.42	6.82	7.93	8.09	7.53	7.42	8.19	8	7.67	8.43	7.89	7.61	7.73	7.86	7.74	7.9	8.7	8.08	8.65	7.65	8.28	8.34
201474_s_at	8.44	7.45	7.6	7.56	7.78	6.57	6.6	6.62	6.8	5.33	5.55	5.18	5.49	5.34	5.48	5.05	5.37	5.4	5.53	5.38	5.38	5.27	5.23
201475_x_at	9.99	9.93	10.14	8.54	7.87	7.96	8.17	8.23	8.32	8.6	9.6	8.66	9.24	8.95	8.93	8.84	8.94	8.52	9.3	8.16	8.83	9.52	8.83
201476_s_at	7.79	8.83	7.73	6.3	5.99	6.56	6	6.46	6.24	6.41	7.29	7.61	7.55	6.29	6.34	8	7.65	7.69	8.11	7.78	6.94	9.17	8.17
201477_s_at	9.95	9.82	9.61	4.97	5.14	5.16	5.28	5.69	6.09	8.88	8.66	9.28	9.91	8.7	8.73	9.61	9.44	9.4	9.33	9.49	8.19	10	8.84
201478_s_at	10.4	10.39	10.35	6.48	6.42	6.15	6.51	6.52	6.46	8.09	8.32	8.13	10.1	8.69	7.7	8.53	8.66	8.1	9.47	8.69	8.28	8.62	7.79
201479_at	10.95	10.96	10.45	6.72	6.61	7.03	7.08	7.78	7.98	9.32	9.63	9.01	10.94	9.68	8.94	9.43	9.71	9.1	10.2	9.65	9.3	9.56	8.69
201480_s_at	8.12	8.11	7.51	7.38	7.42	7.82	7.74	8.01	7.35	7.71	7.65	7.47	7.86	7.65	7.99	7.15	7.47	7.43	7.4	7.61	7.58	7.45	7.45
201481_s_at	7.79	8.14	7.53	8.15	8.51	8.83	8.59	8.37	8.01	8.55	8.61	8.04	8.27	8.64	8.38	7.98	8.31	8.52	8.37	8.65	8.14	8.25	8.65
201482_at	9.18	9.02	9.55	7.22	7.51	7.36	7.87	7.05	7.69	8.08	7.54	7.69	7.36	7.99	7.76	7.42	8.13	7.36	7.91	7.96	7.05	7.67	7.59
201483_s_at	9.4	9.22	9.14	8.27	8.1	7.85	7.21	7.03	7.31	8.38	8.49	8.03	8.39	8.17	7.98	8.24	8.43	8.16	8.39	8.06	8.51	8.96	8.25
201484_at	9	9.05	8.66	8.16	8.25	7.78	7.71	7.63	7.46	7.55	7.79	7.4	7.36	7.61	7.49	7.78	7.71	7.82	7.4	7.61	7.96	8.2	7.55
201485_s_at	9.78	10.39	9.52	6.34	6.48	6.25	5.89	6.48	6.56	7.45	8.31	8.69	8.9	8.15	8.23	8.35	8.44	9.14	8.45	8.85	8.22	9.38	8.57
201486_at	8.46	9.12	8.09	5.04	5.31	4.26	4.67	5.94	5.39	7.72	8.37	8.65	8.75	8.46	8.26	8.45	8.31	8.99	8.07	8.59	8.06	9.12	8.12
201487_at	9.26	8.65	8.23	7.75	7.98	5.61	6.02	9.05	8.8	9.95	7.54	8.56	8.89	8.5	7.95	7.76	8.63	7.47	9.29	8.91	9.72	7.79	9.64
201488_x_at	9.76	9.52	9.42	7.21	7.86	6.97	6.98	7.9	7.95	8.96	8.91	9.35	9.43	8.82	9.29	9.18	9.68	9.19	9.71	9.47	9.16	9.58	9.27
201489_at	10.13	10.36	9.7	8.29	8.55	9.95	10.17	8.11	7.8	8.88	8.54	8.52	9.4	8.78	8.32	9.54	9.01	8.83	9.36	9.08	9.31	8.96	9.03
201490_s_at	8.91	8.97	7.81	7.27	7.18	8.77	9.32	6.44	6.64	7.27	7.98	7.89	7.83	6.93	7.05	8.69	7.91	8	8.52	8.01	8.77	8.42	8.56
201491_at	10.72	10.74	9.74	8.51	8.79	8.52	8.87	8.33	8.42	9.9	11.48	9.47	10.42	9.23	9.34	9.36	9.77	9.02	9.33	9.28	9.57	8.9	9.26
201492_s_at	13.91	13.74	13.4	13.04	13.17	13	12.98	13.6	13.56	13.57	14.21	13.63	13.87	13.99	13.88	13.77	14.12	13.65	14.02	13.64	13.73	13.91	13.49
201493_s_at	8.57	8.27	7.19	5.12	5.63	4.94	5.06	6.98	6.63	7.92	8.16	8.51	8.29	7.95	7.93	9.46	8.91	8.62	8.87	7.85	8.64	9.17	8.49
201494_at	9.59	8.9	8.25	8.97	9.44	8.45	8.17	9.37	9.24	10.32	9.81	9.5	9.4	9.69	9.79	9.96	9.27	9.57	9.36	9.08	9.59	8.39	9.78
201495_x_at	4.63	4.59	4.79	5.23	5.31	5.84	5.74	5.35	5.09	4.66	4.74	4.36	4.68	4.66	4.52	4.31	4.37	4.41	4.43	4.64	4.47	4.41	4.54
201496_x_at	4.57	5.24	5.77	4.74	5.3	5.06	4.92	5.79	5.68	5.4	5.23	4.63	4.4	4.58	5.43	4.45	4.68	4.67	4.59	4.53	4.62	4.69	4.5
201497_x_at	7.34	7.42	7.83	8.96	8.98	8.62	8.72	10.4	9.97	9.55	9.01	7.98	8.09	7.85	9.76	7.73	7.82	7.92	7.99	8.05	8.18	7.7	7.7
201498_at	8.28	8.5	8.46	5.68	6	6.05	5.75	6.68	6.45	7.19	7.98	7.74	8.99	8.62	8.67	7.95	8.24	8.31	7.81	8.4	7.95	7.69	7.76
201499_s_at	9.29	9.11	8.6	7.75	7.92	7.84	8.14	8.23	8.59	8.5	8.91	8.47	9.46	8.68	8.96	8.67	8.82	8.61	8.64	8.6	8.63	8.34	8.87
201500_s_at	9.83	9.68	9.41	8.7	9.13	9.27	8.86	8.69	8.59	8.93	8.88	8.91	8.64	9.12	8.7	8.82	9.2	8.54	8.6	8.77	8.6	8.63	8.67
201501_s_at	7.49	8.43	6.74	5.74	5.87	4.86	4.72	5.21	5.79	7.58	6.91	7.57	8.62	7.68	7.28	7.35	7.75	7.33	7.6	7.31	7.8	7.69	7.01
201502_s_at	9.31	9.24	9.39	8.72	9	9.55	9.72	9.24	9.27	10.14	9.25	9.27	9.57	9.65	9.22	8.63	10.21	8.87	9.49	10.6	9.45	8.4	10.02
201503_at	10.02	10.11	9.74	6.33	6.68	5.41	5.37	7.06	6.66	9.05	8.52	8.87	9.24	8.02	8.23	8.99	8.92	8.34	9.03	9.35	9.18	9.71	9.34
201504_s_at	9.56	9.43	8.43	6.27	6.72	6.74	6.06	6.29	6.28	8.05	8.02	8.31	7.56	7.23	7.23	8.85	8.19	8.73	8.27	7.87	8.4	7.89	8.93
201505_at	8.17	8.65	7.43	4.48	4.8	4.44	4.34	5.44	5.09	8.43	7.74	9.74	8.54	9.22	9.12	8.29	7.12	8.93	8.67	9.06	8.56	8.02	8.84
201506_at	8.83	9.2	11.14	7.91	7.92	8.37	8.72	8.69	8.44	10.13	11.16	12.27	12.88	11.92	10.39	9.65	10.68	12.75	11	11.96	10.88	12.64	11.89
201507_at	8.82	9	9.24	8.44	8.28	7.2	8.12	7.85	8.52	7.87	7.72	7.64	7.79	7.62	7.97	7.57	7.43	7.5	7.43	7.79	8.14	8.31	7.61
201508_at	7.13	9.04	5.56	9.79	9.75	9.88	10.18	8.65	8.72	8.81	8.41	8.63	8.31	9.47	9.53	8.13	7.73	8.56	7.83	8.89	10.46	7.59	7.87
201509_at	7.89	9.12	7.93	8.24	8.62	7.64	7.83	8.13	8.09	7.86	7.8	7.41	7.74	7.8	7.75	7.34	7.49	8	7.66	7.48	8.4	7.32	7.71
201510_at	5.23	4.82	4.97	5.14	5.36	5.73	6.1	5.14	5.11	4.92	5.05	4.92	4.96	4.91	5.03	5.07	5.17	4.8	4.75	4.96	4.78	4.9	4.94
201511_at	8.97	8.92	8.7	8.08	8.21	8.17	8.86	8.02	7.79	8.65	8.53	8.2	8.4	8.35	8.33	8.15	8.35	8.14	8.7	7.87	8.19	8.34	8.24
201512_s_at	9.01	8.78	8.93	6.73	6.48	6.38	6.48	6.95	6.6	7.79	8.19	8.87	7.71	7.77	8.26	7.98	8.15	8.02	8.34	8.1	8.07	8.82	7.93
201513_at	6.95	7.51	7.27	5.16	4.52	4.54	4.51	5.29	5.02	5.92	5.26	5.82	5.69	6.12	5.65	6.23	6.22	6.82	5.89	6.22	6.19	5.42	5.75
201514_s_at	8.95	8.56	9.01	8.15	7.87	7.44	7.29	7.98	7.56	8.22	8.44	8.23	8.65	7.51	7.54	8.34	8.34	7.84	8.71	8.78	8.41	9.3	9.1
201515_s_at	9.87	10.19	9.44	6.47	7.11	6.27	6.08	7.35	7.03	9.22	9.08	9.26	9.18	9	9.01	9.82	9.63	10.02	9.23	9.49	9.71	8.94	9.66
201516_at	10.52	10.41	11.13	8.11	7.64	8.38	8.36	7.93	8.05	9.03	9.15	9.33	9.95	10.09	9.53	9.4	9.38	9.36	10.09	9.48	9.73	8.85	8.85
201517_at	8.53	8.83	8.62	5.53	5.85	5.49	5.97	6.74	6.65	7.39	7.85	8.37	8.1	7.78	7.72	8.42	8.08	7.27	8.2	7.38	8.45	8.32	7.11
201518_at	10.58	10.46	10.11	5.09	5.86	5.05	4.6	5.84	5.66	8.02	8.33	8.81	9.05	8.49	8.31	9.1	8.16	8.29	9.02	9.19	9.78	9.48	8.67
201519_at	9.11	9.56	9.67	7.42	7.62	6.94	6.55	7.59	7.21	8.23	8.46	9.04	8.74	8.4	8.7	8.87	9.27	8.36	8.77	8.88	8.93	9.31	8.62
201520_s_at	10.49	10.13	9.89	6.24	7.15	5.59	6.08	7.31	7.26	9.25	8.53	8.77	9.1	8.59	8.2	8.73	8.99	8.45	9.19	8.42	8.79	8.34	8.29
201521_s_at	8.7	8.27	7.56	5.91	6.27	5.03	5.93	5.7	5.95	6.85	7.06	7.72	7.26	6.99	6.5	7.06	7.56	6.35	7.28	6.69	7.18	7.44	6.72
201522_x_at	10	10.5	7.43	9.64	9.87	9.19	8.97	9.57	9.28	8.95	9.94	9.07	9.01	9.57	9.72	9.35	7.61	9.01	10	9.73	9.43	6.69	8.9
201523_x_at	8.72	8.99	8.76	8.1	8.06	7.72	7.65	7.72	7.78	8.01	8.78	9.01	8.93	8.02	8.24	8.75	9.07	8.37	9.48	9	9.32	9.25	9.22
201524_x_at	10.13	10.79	10.48	8.36	8.33	7.5	7.65	8.72	8.41	9.6	9.89	10.38	10.49	9.98	9.75	10.15	10.67	9.92	10.55	10.46	10.36	10.64	10.09
201525_at	6.16	6.19	6.5	8.3	8.31	7.67	7.36	9.02	9.13	6.56	8.91	6.3	6.41	6.93	8.31	6.02	5.91	7.03	5.44	5.93	6.42	5.97	5.92
201526_at	7.63	7.88	7.83	8.11	8.5	8.69	8.71	8.15	8.22	8.61	8.05	8.3	7.83	8.52	8.05	8.07	8.44	8.09	7.94	8.72	8.08	7.86	7.98
201527_at	9.06	9.61	9.37	9.85	9.96	9.01	9.05	9.5	9.42	9.79	9.61	9.78	9.75	9.74	9.63	9.77	10.06	9.52	9.92	10.6	9.7	9.47	10.27
201528_at	9.31	10.41	8.63	5.19	5.86	6.07	5.42	7.41	6.88	8.2	8.78	9.57	9.52	8.33	8.51	7.99	9.82	9.2	9.42	9.45	8.63	8.75	9.23
201529_s_at	9.54	10.71	9.01	6.45	6.63	6.26	6.33	7.14	7.03	7.41	8.37	9.13	8.86	7.93	7.59	7.7	9.32	9.03	9.25	8.92	8.41	8.95	8.93
201530_x_at	11.86	12.59	11.72	9.35	9.29	9.06	9.81	9.99	10	12.11	11.66	12.05	12.37	11.38	12.12	11.5	11.64	11.62	12.66	11.8	11.69	11.33	11.87
201531_at	6.63	6.76	7.21	9.37	9.49	8.76	8.72	10.08	10.25	8.35	8.26	8.28	8.08	8.07	8.35	8.28	8.07	7.81	8.64	9.04	8.56	8.07	8.27
201532_at	11.04	11.05	9.97	5.38	6.49	5.24	4.47	7.17	6.98	10.1	9.1	9.42	9.28	9.6	9.09	9.93	9.77	8.78	9.71	10.25	10.26	9.22	9.7
201533_at	8.89	9.41	8.16	7.39	7.48	7.09	7.38	7.64	7.21	10.37	10.57	10.77	10.22	11.15	11.09	11.62	11.32	10.55	11.28	10.88	11.08	9.82	10.94
201534_s_at	6.77	6.92	6.84	5.99	5.7	5.84	5.61	6.38	6.06	6.62	6.56	6.75	6.66	6.54	6.9	7.56	6.57	6.73	7.87	6.59	7.15	7.49	7.92
201535_at	6.39	7.44	6.51	7.56	7.67	7.43	6.61	7.3	7.22	6.91	7.39	7.14	7.38	7.31	7.54	7.67	7.35	7.3	7.71	7.3	8.14	8.19	8.7
201536_at	7.92	7.7	7.43	8.31	8.97	8.33	8.47	7.52	8.12	8.23	8.13	7.68	8.15	8.16	7.77	7.85	8.2	7.91	7.92	8.06	8.2	8.07	8.09
201537_s_at	7.86	6.86	6.54	6.88	6.91	6.62	6.99	6.44	6.54	6.1	6.47	6.29	6.73	6.28	6.29	6.1	6.17	6.12	6.32	6.27	6.37	6.92	6.38
201538_s_at	6.99	6.45	6.08	7.61	7.78	7.83	7.89	6.98	6.93	6.35	6.84	6.19	6.95	6.32	6.28	6.46	6.25	6.59	6.51	6.45	6.47	6.86	7.1
201539_s_at	7.28	7.93	6.53	5.86	5.73	5.74	5.92	6.34	6.37	5.5	9.95	6.44	6.77	6.4	6.13	5.94	5.53	8.99	6.39	6.17	6.06	7.86	7.21
201540_at	9.37	9.85	8.8	8.06	8.14	7.96	7.43	9.64	9.45	8.15	11.33	9.25	10.06	9.99	9.59	8.66	8.39	11.22	8.59	8.79	8.87	10.59	9.56
201541_s_at	8.98	8.63	8.43	7.67	7.57	9.58	9.77	6.86	7	9.09	8.14	9.17	8.66	8.71	9.4	9.24	8.55	8.58	8.64	9.03	8.91	8.26	8.43
201542_at	8.64	8.85	8.78	5.98	7.16	6.09	6.29	7.63	7.19	10.04	9.67	9.03	9.12	9.69	9.21	9.45	9.4	8.82	8.38	8.47	9.56	9.19	9.09
201543_s_at	9.71	8.25	8.87	6.83	6.7	6.22	6.85	6.35	6.17	9.76	9.61	8.69	9.01	9.61	9.12	8.27	8.8	8.12	9.25	8.61	8.59	9.21	10.17
201544_x_at	10.21	10.04	9.88	7.98	7.98	7	7.53	8.35	8.21	9.43	9.25	9.02	10.16	8.95	9.88	9.65	9.7	9.32	9.65	9.42	9.53	9.49	9.06
201545_s_at	8.36	8.14	6.88	7.05	7.23	7.11	6.99	7.66	7.86	8.85	7.55	8.13	9.13	8.32	8.9	8.33	8.87	8.21	8.34	8.57	8.43	8.25	7.69
201546_at	10.19	10.46	10.4	7.17	7.26	6.91	6.54	7.91	8.31	9.67	9.36	9.19	9.47	9.7	9.42	8.56	9.44	9.02	9.91	8.96	9.42	9.58	9.1
201547_at	4.68	4.79	4.55	5.7	5.71	5.28	5.1	5.19	5.19	4.5	4.67	4.57	4.54	4.48	4.52	4.45	4.58	4.47	4.66	4.53	4.49	4.54	4.62
201548_s_at	6.71	6.75	6.8	6.18	6.51	6.2	6.66	6.3	6.01	6.4	6.92	7.12	6.07	6.22	6.66	6.32	6.71	6.11	8.27	6.99	6.68	7.51	5.54
201549_x_at	6.46	6.91	5.94	6.32	6.54	6.88	6.04	5.96	5.77	7.08	7.27	6.98	5.79	6.94	7.47	6.45	6.77	6.77	7.65	7.4	6.87	7.82	5.49
201550_x_at	12.89	13.03	12.87	11.1	11.43	10.55	10.92	11.96	11.78	12.87	12.61	13.07	12.91	12.68	12.81	13.19	13.14	12.63	13.24	13.04	12.71	12.93	12.83
201551_s_at	7.97	8.06	7.3	8.12	8.48	7.57	8.47	7.35	7.51	7.67	8.25	8.3	8.13	7.38	7.51	9.18	8.29	9.17	8.42	8.83	8.37	8.35	10.08
201552_at	9.92	10.12	9.05	9.4	9.47	9.58	10.01	9.14	8.95	9.91	9.57	9.72	10.31	9.9	9.87	10.64	9.86	10.65	9.88	10.64	9.8	9.52	11.19
201553_s_at	11.04	10.79	10.49	10.34	10.76	10.45	10.56	10.36	10.09	11.18	10.81	10.84	11.73	11.21	11.1	11.82	11.27	11.69	11.13	11.83	10.98	10.65	12.25
201554_x_at	8.16	9.25	9.88	7.88	7.64	7.37	7.53	7.69	7.92	8.05	8.72	8.42	8.4	9.02	8.45	8.2	8.21	8.4	8.75	8.07	9.23	8.36	8.63
201555_at	10.08	9.86	11.97	7.51	7.18	7.02	7.15	8.09	7.97	8.76	8.49	8.93	9.82	9.3	8.43	9.59	9.45	9.11	8.9	9.49	9.25	9.97	9.3
201556_s_at	5.08	5.41	5.47	5.34	5.33	5.5	5.5	5.24	5.46	4.71	4.68	4.59	5.19	4.59	5.28	4.83	4.66	4.6	4.78	4.69	4.46	4.86	4.8
201557_at	6.98	7.08	7.45	8.59	8.75	7.81	8.53	8.48	8.42	7.55	7.13	7	7.8	7.45	8.18	7.2	7.18	7.28	7.05	6.91	7.07	7.57	7.26
201558_at	9.94	10.09	9.55	6.74	7.11	7.27	6.84	6.97	6.61	9.09	8.86	9.36	9.26	9.14	8.43	8.92	9.16	9.45	9.19	9.22	8.99	9.55	9.13
201559_s_at	8.32	7.65	7.33	6.96	7.4	6.97	5.38	6.33	5.95	7.04	8.2	8.85	7.46	6.77	6.19	8.24	9.02	7.89	8.67	8.57	8.04	9.31	9.54
201560_at	9.99	9.61	10	8.48	9.1	5.01	4.96	7.32	7.24	9.63	9.73	10.49	9.82	9.89	9.87	10.54	10.64	9.8	10.07	10.53	10.19	10.75	10.66
201561_s_at	8.24	8.46	7.71	8.15	8.04	6.5	6.73	7.79	7.6	8.67	8.45	8.71	8.69	9.54	8.18	9.11	8.68	8.94	8.47	8.64	9.22	8.45	8.09
201562_s_at	7.55	8.1	8	8.78	8.72	9.07	9.18	7.12	7.44	7.03	6.92	7.01	7.14	7.11	6.88	6.7	6.76	6.96	7.35	7	6.64	6.94	7.13
201563_at	9.12	9.19	8.6	9.44	9.78	9.59	9.58	5.92	5.97	6.78	6.9	7.63	8.53	7.96	7.19	6.94	6.93	7.41	8.25	7.15	6.93	7.27	7.3
201564_s_at	9.54	8.57	7.53	6.65	6.68	6.39	6.6	6.78	7.09	7.26	8.09	7.65	8.49	8.81	8.37	8.09	7.46	8.17	6.36	7.88	7.47	7.06	7.35
201565_s_at	6.61	6.13	7.22	6.87	7.78	9.08	8.66	6.96	6.6	9.12	8.42	8.47	8.7	9.2	8.97	8.44	8.35	7.65	9.1	8.75	7.97	8.91	8.58
201566_x_at	6.39	6.14	7.14	7.27	7.3	7.55	7.13	7.28	7	8.06	7.07	7.27	7.33	8.16	7.96	7.22	6.91	6.79	7.75	7.22	7	7.48	7.46
201567_s_at	8.68	8.69	7.76	5.64	5.72	5.96	6.09	6.5	6.65	8.08	8.49	8.6	8.38	8.95	8.79	9.21	8.72	8.53	8.82	8.54	9.01	8.51	8.77
201568_at	10.63	10.62	10.64	10.2	10.38	11.38	11.2	8.93	8.93	10.54	10.3	10.58	10.94	10.26	10.72	10.47	10.56	10.2	10.23	10.97	11.18	10.88	10.36
201569_s_at	9.65	9.53	9.96	5.97	6.9	6.61	7.03	6.23	5.88	7.89	8.17	7.26	7.02	7.78	7.69	7.17	7.31	7.65	6.76	7.7	7.89	7.91	7.5
201570_at	10.1	9.97	10.14	7.83	8.58	7.92	8.23	7.15	7.42	8.8	9.02	8.02	7.97	8.43	8.6	8.05	7.79	8.55	8.08	8.49	8.47	8.87	8.32
201571_s_at	7.87	8.56	7.97	6.32	6.52	6.67	6.97	6.56	6.48	7.5	8.34	8.03	7.74	7.62	7.53	7.7	8.2	8.38	8	7.51	7.32	8.95	8.15
201572_x_at	8.15	8.2	8.49	6.63	7.23	7.29	7.28	6.76	6.95	8.14	8.49	8.11	8.38	8.3	8.52	8.27	8.34	8.36	8.18	7.92	8.02	8.62	7.56
201573_s_at	9.05	9.33	9.67	5.88	5.8	6.04	5.79	6.2	6.31	8.6	7.55	7.87	8.83	7.82	7.53	7.88	8.12	7.91	8.45	8.69	8.58	8.82	8.89
201574_at	8.27	9.49	9.49	6.4	6.73	6.1	5.71	6.71	6.81	8.17	7.66	8.2	8.59	8.19	8.26	7.62	8.09	8.55	8.45	8.97	9.13	9.26	7.98
201575_at	8.7	9.32	8.64	5.49	6.35	5.5	5.72	7.05	7.3	9.33	9.98	8.79	9.29	8.75	8.69	8.84	8.69	8.58	8.83	8.73	8.44	8.17	8.82
201576_s_at	8.01	7.61	6.41	8.46	8.48	8.38	8.44	8.15	7.59	8.51	8.45	8.68	8.26	8.9	8.18	8.67	9.25	8.39	8.69	9.02	8.58	8.63	9.45
201577_at	10.92	11.27	11.47	7.4	6.77	7.17	7.59	7.6	7.73	9.41	9.85	9.86	10.89	10.12	9.92	10.15	9.83	9.25	10.47	10.35	10.37	10.18	9.73
201578_at	8.86	8.77	6.44	8.66	9.03	6.72	6.9	7.13	7.45	8.92	8.39	8.27	7.84	8.84	9.09	8.98	7.63	7.8	7.44	8.17	8.71	6.89	7.92
201579_at	8.91	8.38	6.48	7.52	7.94	6.68	6.22	6.83	6.62	9.27	10.58	9.44	10.03	10.58	10.47	10.43	10.43	9.63	10.44	9.16	8.64	10.25	8.43
201580_s_at	7.45	7.21	7.88	7.03	7.55	7.8	7.48	7.21	7.06	7.38	7.41	6.91	6.69	6.95	7.36	7.5	6.99	7.77	6.57	7.69	6.49	6.74	7.4
201581_at	6.39	5.94	6.35	5.45	5.35	5.4	5.75	6.64	6.22	6.73	7.19	7.27	6.84	7.57	6.92	7.82	6.92	8.24	6.9	7.97	7.08	6.94	7.62
201582_at	4.84	5.13	4.54	6.56	6.62	6.09	5.34	5.94	5.43	4.84	5.13	5.28	4.84	5.1	5.43	5.4	5.16	5.71	5.39	5.3	5.25	4.86	5.29
201583_s_at	8.49	8.91	8.49	7.63	7.39	7.72	7.11	7.27	7.2	7.29	7.82	7.48	7.42	7.34	7.47	7.67	7.66	8.19	8.05	7.64	7.45	7.26	7.4
201584_s_at	8.92	9.33	10.13	6.17	6.34	6.33	6.74	7.71	8.02	9.47	10.49	9.33	9.22	10.34	9.2	8.6	8.93	10.19	9.48	9.63	9.09	8.16	10.38
201585_s_at	8.91	9.08	8.5	6.34	6.39	5.89	6.05	6.67	6.75	7.71	8.04	8.58	8.58	8.04	8.15	8.13	8.11	8.06	8.75	8.14	8.3	8.4	8.47
201586_s_at	10.95	10.93	10.7	6.35	6.77	6.03	5.74	7.39	7.47	9.39	9.49	10.2	10.21	9.62	9.38	10.03	9.86	9.67	10.55	9.75	9.91	10.07	9.78
201587_s_at	10.85	10.38	10.43	7.4	7.66	8.19	8.37	8.15	8.7	9.6	9.19	8.69	10.7	9.53	8.98	9.15	9.68	8.89	10.44	9.51	8.92	9.45	9.08
201588_at	10.47	9.97	10.57	7.34	7.61	7.37	7.36	8.22	7.9	10.02	9.32	10.01	10.19	9.52	9.83	9.8	10.15	10.16	10.32	10.11	9.88	9.53	10.16
201589_at	9.12	9.25	8.49	4.37	4.81	5.22	5.36	6.19	5.15	9.42	8.45	9.6	9.2	8.35	9.26	10.25	9.09	9.43	10.17	9.11	9.65	9.13	9.61
201590_x_at	13.22	12.63	12.78	9.38	9.45	8.68	8.46	10.31	10.49	12.45	12.34	12.18	12.79	12.62	12.4	11.66	12.01	12.24	12.13	12.58	11.99	12.75	12.9
201591_s_at	8.32	7.84	7.39	8.62	9.06	8.7	8.56	9.26	9.28	8.99	9.23	9.19	9.11	9.37	9.38	9.2	9.62	9.6	8.99	9.63	9.49	8.93	8.83
201592_at	11.26	11.36	12.02	7.82	8.68	7.51	8.51	9.79	9.8	11.25	11.26	11.27	10.71	11.17	11.09	11.21	10.5	10.67	11.06	10.2	11.27	11.08	10.63
201593_s_at	9.94	10.44	9.84	5.18	5.34	5.43	5.18	7.12	6.2	8.51	8.81	9.41	9.32	8.18	9.16	8.86	8.86	8.22	9.36	9.27	8.4	8.77	8.59
201594_s_at	9.72	9.85	9.05	6.82	6.84	6.63	6.48	7.15	6.96	8.4	8.45	8.59	7.88	8.43	8.39	8.55	8.22	8.29	8.86	8.65	8.14	9.64	9.27
201595_s_at	9.28	9.78	9	5.43	5.52	4.8	4.67	6.72	6.64	8.16	8	8.84	8.09	8.12	8.52	8.63	7.58	7.5	8.78	8.07	8.3	8.07	8.17
201596_x_at	11.65	11.9	9.37	8.6	8.85	10.85	11.61	7.01	7.16	6.41	6.36	6	6.29	6.51	6.81	8.15	7.43	6.43	6.53	6.7	6.6	5.8	6.11
201597_at	10.66	10.6	10.48	9.12	9.73	8.73	8.71	8.67	8.59	11.03	10.44	11.07	11.39	11.37	11.34	11.77	10.91	10.55	10.86	11.54	11.32	11.58	11.05
201598_s_at	8.38	7.75	7.93	7.36	7.97	7.44	7.49	7.97	8.29	8.32	7.8	7.57	7.71	8	8	8.2	8.48	8.23	8.16	7.57	7.85	7.23	7.65
201599_at	9.56	9.3	9.84	7.11	7.73	5.2	5.81	6.52	6.84	9.71	9.56	9.31	8.97	9.93	9.88	8.85	8.62	9.32	9.87	8.6	9.07	9.94	9.85
201600_at	10.96	11.13	10.77	9.62	9.66	11.16	11.14	10.13	10.05	10.32	10.78	10.37	10.88	11.14	10.57	10.65	11.28	11.37	10.56	10.31	11.42	11.27	11.11
201601_x_at	7.33	7.49	9.16	8.36	8.98	10.58	10.15	10.19	10.19	10.79	10.34	11.49	9.96	9.71	9.97	9.4	9.67	9.88	10.67	9.9	10.67	10.51	9.71
201602_s_at	6.02	6.67	5.31	4.63	4.62	4.44	4.84	5.27	5.09	5.39	5.34	5.99	6.36	5.6	5.93	5.65	6.22	5.91	5.72	7.31	5.97	6.31	5.74
201603_at	7.77	8.35	7.81	4.44	4.62	4.43	4.65	7.06	6.43	7.43	7.35	8.06	7.98	8.04	7.4	8.21	8.32	8.4	8.53	8.57	9.07	8.9	8.81
201604_s_at	7.88	7.78	7.74	6.19	5.93	6.04	5.54	6.67	6.4	6.47	7.04	7.6	7.29	7.14	6.94	7.35	7.45	7.83	7.86	7.86	8.67	8.22	8.37
201605_x_at	9.2	9.99	7.79	8.43	7.46	7.97	7.94	8.76	8.75	8.17	8.16	8.34	7.89	8.55	8.32	7.99	7.65	8.05	7.65	8.14	8.07	8.78	7.52
201606_s_at	9.2	9.71	9.56	7.04	7.11	6.94	7.26	6.77	6.58	8.42	9.28	9.24	9.14	8.69	8.87	8.81	9.15	8.67	9.79	8.38	8.27	9.32	8.69
201607_at	7.14	7.96	7.97	6.9	6.91	7.21	7.51	7.3	6.9	6.86	7.52	7.4	6.99	7.17	7.14	7.21	6.87	7.31	7.45	6.88	6.92	7.44	7.02
201608_s_at	9.5	10.2	10.7	7.1	6.51	7.1	6.89	7.48	7.06	8.83	9.04	9.34	9.31	9.47	8.94	8.98	9.1	9.25	9.98	8.52	8.67	9.23	9.06
201609_x_at	9.17	9.6	9.73	7.66	8.06	7.69	7.9	7.55	7.65	9.03	8.95	9	9.43	9.83	8.88	9.06	9.25	9.27	9.11	8.99	8.66	8.98	8.86
201610_at	4.29	4.26	3.92	4.77	4.91	4.58	4.79	4.69	4.71	4.34	4.3	4.16	4.34	4.38	4.27	4.19	4.25	4.23	4.32	4.26	4.16	4.26	4.29
201611_s_at	6.71	7.81	7.17	7.17	7.38	6.38	6.47	6.62	6.3	7.64	7.29	7.26	8.04	8	7.75	7.93	7.93	7.82	7.55	8.04	7.17	8.01	7.01
201612_at	8.52	8.9	8.24	8.81	9.14	8.99	8.67	8.63	8.23	9.23	8.29	8.55	9.72	8.85	8.83	9.04	8.9	8.81	8.96	9.1	9.68	8.74	9.18
201613_s_at	6.81	6.31	6.4	6.9	7.05	6.66	6.45	7.97	8	6.32	6.32	6.2	6.2	6.22	6.09	6.49	6.47	7.06	6.73	6.75	6.67	7.04	6.3
201614_s_at	8.81	9.29	9.47	7.51	7.48	7.56	7.47	7.34	6.86	7.5	8.48	7.97	7.99	8.91	8.04	7.6	8.76	7.74	8.1	7.97	7.66	8.51	7.61
201615_x_at	6.77	7.59	6.26	6.85	6.34	6.87	6.87	6.5	6.3	5.91	6.95	7.53	6.38	6.26	6.28	6.2	6.03	6.69	7.01	8.24	6.85	7.01	8.44
201616_s_at	8.2	8.54	7.53	5.59	5.87	5.12	5.06	5.95	5.85	7.13	8.3	9.43	7.23	7.6	7.82	7.25	6.43	8.31	8.64	10.09	8.74	8.71	9.72
201617_x_at	5.96	7.04	5.36	3.66	3.68	4.27	3.86	4.58	4.57	5.83	7.12	8.73	5.52	6.76	6.24	6.72	4.97	7.45	7.93	9.05	8.05	8.13	8.82
201618_x_at	9.27	8.7	9.27	8.01	7.97	8.61	8.82	7.92	7.76	9.12	9.18	9.53	9.5	9.23	9.22	8.3	9.58	9.38	9.05	8.49	8.62	9.02	8.57
201619_at	10.29	10.89	10.58	8.44	9.46	7.56	7.47	8.05	7.96	8.59	8.63	8.94	8.84	8.77	8.63	8.77	8.45	8.64	9.31	9	9.74	9.53	9.83
201620_at	8.6	8.49	7.86	7.61	8.13	7.64	7.72	8.24	8.12	9.05	9.06	8.68	8.44	9.05	9.31	8.8	8.52	8.83	8.47	8.6	8.68	8.56	8.91
201621_at	8.04	7.56	8.28	7.67	7.89	7.3	7.36	7.57	7.78	8.56	8.23	7.17	7.93	8.53	7.36	7.4	7.61	8.11	7.38	8.61	7.28	7.21	8.48
201622_at	9.06	9.22	8.87	8.11	8.36	8.45	9.03	8.45	8.6	10.15	8.94	9.74	9.41	9.53	9.17	8.85	9.73	9.18	10.17	9.33	9.02	8.55	8.93
201623_s_at	8.74	8.53	8.58	7.76	7.93	6.8	7.07	8.03	8.07	8.34	8.62	8.14	8.36	8.64	8.35	8.89	8.74	8.27	8.76	8.4	8.26	8.3	8.07
201624_at	8.43	7.93	8.35	4.56	4.68	4.65	4.21	6	5.16	6.71	6.71	6.96	6.87	6.77	7.4	8.17	7.11	6.68	7.64	6.95	7.21	7.02	7.32
201625_s_at	5.98	6.21	6.79	6.24	6.28	8.43	8.95	6.22	6.57	6.82	5.74	6.78	6.32	5.95	6.09	6.7	6.35	6.14	5.93	6.61	5.76	6.43	6.38
201626_at	6.54	6.81	6.11	6.22	6.41	6.85	6.53	6.87	6.46	7.99	6.79	8.26	7.31	7.37	7.69	8.25	7.25	7.47	6.98	8.19	7.53	8.39	7.76
201627_s_at	6.24	7.26	7.26	6.59	6.83	7.74	7.39	6.8	6.81	7.79	6.94	8.09	7.36	7.47	7.29	8.12	7.4	7.43	7.16	7.96	7.47	8.29	7.57
201628_s_at	9.21	9.18	10.33	8.17	8.33	7.78	7.96	7.65	7.76	9.46	9.08	9.28	9.34	9.24	9.14	9.56	9.35	9.94	9.15	8.83	9.47	9.5	10
201629_s_at	10.01	9.58	9.63	6.01	6.1	6.7	6.51	6.33	6.28	7.26	7.1	8.01	7.33	6.59	7.15	8.43	7.52	7.05	9.29	7.06	8.41	8.07	8.09
201630_s_at	8.74	9.26	9.21	7.33	7.07	6.53	6.54	7.52	7.38	8.5	8.82	9.1	8.3	8.55	8.71	9.54	8.77	8.93	9.44	8.01	9.4	9.58	8.16
201631_s_at	10.69	10.01	9.53	7.14	7.64	6.96	6.89	8.3	8.4	7.81	7.49	8.87	8.47	8.38	8.1	8.37	9.32	8.23	9.95	11.06	8.86	8.68	9.64
201632_at	9.25	8.89	9.01	6.99	7.56	6.7	7.19	8.01	7.89	7.37	8.49	8.67	8.88	8.42	8.21	8.92	8.37	8.6	8.76	8.47	8.58	8.45	8.46
201633_s_at	7.84	7.51	6.52	6.5	6.82	6.42	6.57	6.46	6.57	7.16	7.05	6.9	6.91	6.56	6.83	7.19	6.58	6.39	7.51	6.97	7.41	7.17	8.21
201634_s_at	6.12	6.48	5.7	4.52	4.55	4.42	5.01	4.26	4.24	5.51	5.37	5.25	5.11	5.09	5.28	5.62	5.1	4.48	5.53	5.66	5.65	5.14	5.71
201635_s_at	9.05	8.66	8.92	6.69	6.46	6.68	6.99	6.65	6.5	7.28	8.25	8.84	8.07	6.87	7.28	8.51	8.86	8.46	8.68	8.2	8.64	9.02	8.44
201636_at	7.63	8.28	8.14	4.74	4.74	4.8	4.93	5.22	5.15	6.94	7.58	7.91	7.3	7.62	7.36	8	8.38	7.94	7.83	7.55	8.21	8.1	7.01
201637_s_at	10.82	10.16	10.07	5.33	6.07	5.41	5.32	7.8	7.14	9.5	9.67	10.16	9.99	9.46	9.63	10.2	10.34	9.92	10.14	9.5	10.25	10.16	9.4
201638_s_at	5.71	5.32	5.78	7.21	7.01	7.4	6.98	6.69	6.69	5.86	6.22	5.71	5.74	5.84	6.05	5.75	5.95	5.73	5.98	5.78	5.88	6.09	5.83
201639_s_at	8.83	8.48	7.47	7.8	7.46	7.69	7.43	7.68	7.99	8.2	9.12	8.87	8.53	8.84	8.48	7.44	8.09	8.21	8.36	7.55	8.19	8.69	8.13
201640_x_at	8.35	8.32	8.68	8.99	9.25	8.92	9.16	8.91	9.05	8.42	7.92	7.89	8.23	8.28	8.19	7.87	8.2	7.95	8.14	8.06	8.2	8.33	7.97
201641_at	6.7	6.04	9.2	7.17	7.29	8.16	8.83	8.05	8.02	9.1	7	7.89	7.73	7.91	6.47	7.9	8.58	6.87	8.64	7.9	8.83	6.37	7.4
201642_at	8.56	8.38	8.52	8.4	9.19	8.24	8.29	9.07	8.96	10.38	9.92	10.15	9.26	9.72	9.75	10.26	10.57	9.67	9.67	9.85	10.03	9.43	10.05
201643_x_at	7.33	7.82	7.7	7.69	7.62	7.28	7.55	8.24	8.09	8.29	7.98	8.14	8.13	8.08	8.1	8.19	8.08	7.96	8.2	8.3	8.71	8.18	8
201644_at	8.62	7.9	8.67	7.56	7.48	8.08	8.28	7.92	7.99	8.45	8.31	8.32	8.09	8.29	8.61	7.3	8.6	7.8	8.15	7.64	7.86	8.05	7.73
201645_at	8.31	7.67	6.95	6.21	6.68	5.7	5.98	7.9	7.53	10.67	11.24	10.97	11.3	11.9	10.98	11.58	9.78	11.62	9.28	11.31	8.94	11.01	9.59
201646_at	5.9	5.85	5.92	5.9	6.33	6	5.65	5.97	5.86	6.72	6.69	8.18	7.17	6.33	6.2	8.36	6.89	8.05	8	6.75	8.44	7.88	8.27
201647_s_at	6.79	6.02	6.24	5.86	6.02	5.85	5.71	6.64	6.28	7.01	6.83	7.5	7.34	6.58	6.05	7.81	6.86	7.49	7.92	7.07	7.3	7.36	7.63
201648_at	8.89	8.51	9.21	6.55	7.03	6.09	5.99	8.99	8.74	9.07	8.77	9	8.99	8.9	9.22	9.51	9.21	9.25	9.55	9.41	9.52	9.02	9.6
201649_at	7.82	6.72	7.72	7.29	7.55	8.04	8.22	8.34	8.01	8.25	7.91	7.67	7.61	7.59	7.78	7.96	8.45	7.26	9.15	8.15	9.4	7.4	8.42
201650_at	4.84	4.64	4.78	5.27	5.75	4.86	4.61	4.33	4.49	4.32	4.27	4.16	4.35	4.37	4.14	4.18	4.15	4.43	4.16	4.16	4.14	4.26	4.28
201651_s_at	9.27	9.63	8	8.61	8.86	8.3	8.16	8.37	8.38	9.57	9.38	9.26	9.19	9.29	8.59	8.75	9.08	9.48	9.15	9.7	9.31	9.72	9.27
201652_at	9.6	9.66	9.57	5.52	6.38	5.73	4.76	6.25	6.13	9.48	8.68	9.44	8.91	9.43	9.19	9.08	8.24	8.73	9.23	8.72	9.33	9.46	8.72
201653_at	9.74	10.31	9.02	6.09	6.77	7.71	7.62	6.82	6.61	9.82	9.57	9.93	9.36	9.42	9.38	9.58	9.74	9.79	9.42	9.75	9.46	9.07	9.95
201654_s_at	5.12	5.26	6.07	6.14	6.29	6.6	6.06	6.04	5.79	6.02	6.21	6.05	5.91	5.86	6.39	6.81	6.31	6.49	6.8	5.52	5.8	5.66	5.62
201655_s_at	7.83	6.13	7.72	8.37	8.48	8.4	8.59	8.23	8.38	10.37	9.83	9.81	9.4	10.63	10.28	10.41	10.18	10.48	9.48	9.19	9.18	8.73	8.88
201656_at	7.08	6.53	5.93	6.05	5.96	6.06	5.91	6.38	6.11	7.23	6.65	6.88	6.66	7.63	6.66	8.05	6.54	6.8	6.67	6.31	6.77	5.92	6.84
201657_at	4.76	5.25	6.06	4.63	4.33	3.87	4.04	4.42	4.34	4.87	5.44	6.35	5.45	5.1	5.29	5.41	5.03	5.6	5.64	4.57	5.03	6.4	5.3
201658_at	6.66	7.94	7.59	6.51	6.55	6.16	6.12	6.66	6.47	8.07	8.34	8.6	8.33	8.37	8.31	8.08	8	8.34	8.1	7.5	7.75	8.71	7.62
201659_s_at	8.43	8.47	9.27	5.62	6.17	5.46	5.4	6.19	6.22	8.6	8.7	8.94	8.44	7.73	8.59	8.91	8.34	8.26	8.45	7.66	7.92	8.5	8.55
201660_at	6.64	8.79	7.4	6.29	6.56	7.23	6.84	7.14	6.96	8.05	7.64	8.09	8.71	8.05	8.16	8.35	8.11	8.7	8.03	8.13	8.94	8.33	7.84
201661_s_at	6.22	7.45	6.5	4.11	4.41	4.09	4	4.28	4.09	7.02	6.43	7.41	7.68	6.71	7.36	7.23	6.99	8.15	7.13	7.1	8.23	7.5	6.58
201662_s_at	9.18	8.85	8.49	4.67	5.58	5.65	4.95	5.98	5.27	8.99	7.72	8.3	8.04	7.85	8.62	8.46	7.52	9.33	8.4	7.38	9.03	7.72	8.07
201663_s_at	9.16	9.8	9.92	6.17	5.82	6.41	6.02	6.17	6.35	7.56	7.74	8.97	9.25	8.92	7.75	9.18	9.36	8.6	9.24	9.09	9.51	9.75	9.59
201664_at	8.76	9.93	9.75	5.44	4.97	5.86	5.31	6.52	6.25	7.64	7.77	9.4	9.32	9.91	8.65	9.31	9.55	9.14	9.54	9.6	9.73	10.36	9.63
201665_x_at	12.89	12.93	12.87	11.41	11.71	10.58	10.67	12.58	12.67	12.56	12.97	12.45	12.84	12.75	12.7	12.96	12.36	12.8	12.55	12.4	12.4	13.04	12.37
201666_at	12.01	10.47	11.15	8.35	8.24	10.12	10.22	10.03	9.86	12.4	11.9	12.01	11.8	11.29	12.12	12.27	12.13	12.23	11.98	13.13	11.24	10.68	12.54
201667_at	8.49	9.25	6.93	4.65	4.69	4.49	4.57	7.01	6.53	11.95	11.54	12.42	12.45	12.16	12.22	12.88	12.3	12.19	12.6	12.03	11.48	12.25	11.89
201668_x_at	5.44	5.76	5.86	6.13	6.22	6.6	6.3	6.59	6.56	6.4	6.49	7.31	7.29	6.37	7.07	8.43	7.99	6.79	7.52	8.15	7.67	7.65	7.52
201669_s_at	4.63	9.55	9.63	5.26	5.66	4.57	5	8.55	7.77	10.4	10.04	10.71	10.84	10.95	10.76	11.26	10.76	10.07	10.9	10.98	11.02	10.51	10.46
201670_s_at	4.83	8.39	8.69	6.23	6	5.81	5.74	7.51	7.03	9.47	9.46	10.12	10.46	10.01	10.37	10.58	10.34	9.06	9.99	10.69	10.28	9.63	9.72
201671_x_at	7.63	9.06	8.03	6.02	5.8	5.47	5.52	7	6.93	8.74	7.57	8.48	8.61	10.56	7.15	8.27	8.12	7.99	8.74	7.71	8.6	8.36	8.46
201672_s_at	9.8	10.3	9.53	6.15	6.58	6.91	6.2	7.38	7.48	8.81	8.65	9.2	9.06	11.1	8.63	9.4	9.03	8.46	9.62	9.11	9.24	9.03	9.79
201673_s_at	7.42	7.52	8.01	7.95	7.37	7.37	7.62	7.43	7.66	7.15	7.32	7.69	7.26	7.9	7.38	6.53	7.25	7.48	7.27	7.46	7.24	7.33	6.94
201674_s_at	7.85	8.15	7.71	8.18	8.23	8.31	8.66	7.44	7.61	7.92	7.69	7.2	8.21	7.53	7.27	7.96	7.7	7.94	7.76	8.38	7.95	7.77	7.36
201675_at	8.31	8.99	8.04	7.21	7.45	7.19	7.38	6.64	7.18	7.92	7.43	7.09	7.88	7.58	6.96	8.03	7.5	7.7	8.07	8.24	8.06	7.61	7.63
201676_x_at	10.85	10.87	10.78	7.96	7.67	8.32	7.96	8.98	8.71	10.31	10.62	10.7	10.36	9.89	10.15	10.59	10.33	9.87	10.62	10.76	10.4	10.89	10.41
201677_at	5.99	6.84	7.32	6.47	6.33	7.08	6.83	5.89	6.49	5.45	5.87	5.58	5.76	5.88	5.82	5.66	6.04	5.82	5.37	5.78	6.09	5.95	5.54
201678_s_at	8.49	8.38	8.01	7.28	7.05	7.52	7.57	7.66	7.46	6.57	7.25	7.31	7.03	7.13	6.85	7.28	7.64	7.08	7.25	7.17	7.31	7.26	7.14
201679_at	5.9	7.39	6.86	5.77	5.52	5.88	6.27	5.51	5.52	5.64	5.76	6.21	5.75	5.42	5.78	6.05	5.77	6.21	6.38	5.78	5.78	6.22	5.53
201680_x_at	9.46	9.32	9.21	7.45	7.31	7.31	7.6	8.26	8.18	9.34	8.71	9.28	9.29	9.6	9.46	9.5	9.14	9.03	9.14	9.13	8.81	8.74	8.25
201681_s_at	8.45	7.84	7.98	5.55	5.84	5.34	5.26	5.73	5.08	7.83	7.65	7.07	7.09	7.99	7.45	8.71	6.8	7.93	9.21	6.75	7.23	8.82	7.82
201682_at	9.28	9.19	8.01	7.68	7.68	8.89	6.5	8.01	7.69	9.1	8.23	9.26	9.28	8.7	8.94	9.42	8.93	9.19	9.11	8.91	8.91	8.19	8.82
201683_x_at	6.69	6.85	6.4	7.53	6.94	7.58	7.88	7.18	6.98	6.77	7.21	7.17	7.56	6.75	7.16	6.93	7.18	7.04	6.98	7.37	7.04	7.67	7.38
201684_s_at	8.58	8.21	8.12	7.65	7.63	7.89	7.46	7.59	7.85	8.3	8.15	8.03	8.56	8	8.08	8.09	8.21	7.97	8.31	8.13	7.98	8.62	8.37
201685_s_at	6.25	7.14	5.56	5.65	5.23	5.3	5.39	5.41	5.55	6.31	5.84	6.26	6.4	6.15	5.82	6.56	6.11	6.71	6.3	6.04	6.23	6.85	6.2
201686_x_at	7.38	7.58	7.53	7.53	7.35	6.77	6.84	7.11	7.19	6.22	6.45	6.43	6.15	5.89	5.93	6.63	6.26	6.21	6.46	5.95	6.5	6.82	6.91
201687_s_at	8.22	9.36	9.32	5.45	6.08	5.71	5.48	7	6.88	8.61	7.99	8.59	8.42	7.98	8	9.05	8.44	8.12	8.6	7.77	8.79	8.99	8.57
201688_s_at	7.72	8.14	5.66	5.31	5.83	4.93	5.11	5.7	5.76	5.37	5.54	5.6	4.81	4.82	4.8	6.65	4.97	6.65	6.86	4.44	5.09	5.16	4.92
201689_s_at	7.14	8.13	5.6	4.74	5.07	4.26	4.51	5.19	5.05	4.83	4.9	5.02	4.46	4.3	4.61	5.71	4.62	6.09	6.42	4.07	4.82	4.74	4.36
201690_s_at	10.1	10.53	8.09	6.8	7.68	6.49	6.34	7.98	7.84	8.17	7.97	7.86	7.67	7.36	7.83	8.4	7.44	8.93	9.31	6.35	7.11	7.44	6.62
201691_s_at	3.64	4.98	3.79	4.05	4.27	4.01	4.01	4.06	3.93	3.86	4.18	3.8	3.85	3.76	3.96	4.03	3.91	4.23	4.09	3.86	3.98	3.93	3.91
201692_at	8.61	9.2	8.39	7.54	7.45	7.89	8.55	7.58	7.43	7.52	7.6	7.26	7.59	7.73	7.23	7.42	6.95	6.87	7.34	6.62	6.65	7.26	6.84
201693_s_at	5	5.31	5.36	8.11	8.46	7.04	7.33	7.74	8.1	7.91	7.21	6.59	6.97	6.39	7.93	6.74	8.39	6.49	7.08	9.86	6.29	6.9	6.18
201694_s_at	7.85	6.39	7.17	9.08	9.33	7.56	6.92	10.01	9.42	9.51	9.05	8.67	8.52	8.42	9.23	9.2	9.7	8.55	8.9	10.81	8.49	9.12	8.45
201695_s_at	8.59	8.8	6.08	9.02	9.38	8.21	8.07	7.67	7.56	7.2	8.02	7.59	8.61	8.44	8.39	7.59	7.94	7.61	8.58	9.04	7.94	8.05	8.92
201696_at	8.8	8.79	8.56	7.62	7.72	7.35	7.04	8.61	8.31	8.63	9.1	9.24	9.46	8.7	9.18	9.29	9.21	9.41	9.32	9.44	8.98	9.47	9.14
201697_s_at	9.64	9.85	10.26	6.45	6.11	6.23	6.55	8.12	7.61	8.35	9.34	9.54	9.27	9.99	8.84	8.47	9.6	10.03	9.44	9.31	8.94	10.16	9.92
201698_s_at	10.48	10.63	10.4	8.39	8.59	8.58	8.64	8.77	8.24	9.03	9.63	9.74	9.81	9.57	9.54	9.92	9.97	9.53	10.22	10.16	10.12	9.95	9.48
201699_at	10.45	10.3	8.68	4.07	5.02	4.05	3.99	6.37	5.78	9.46	7.97	9.43	8.26	8.98	8.84	9.14	8.97	8.99	9.36	9.54	9.48	8.63	9.47
201700_at	8.33	9.08	8.58	7.39	7.83	7.57	7.85	8.89	8.97	10.2	8.57	8.76	9.02	9.45	8.94	9.09	8.96	8.32	8.59	8.93	8.52	8.93	8.45
201701_s_at	7.08	7.38	6.76	5.84	5.95	6.05	5.96	5.73	5.75	7.83	7.3	7.81	6.88	7.84	7.03	7.48	7.66	7.44	7.03	7.14	8.71	8.58	6.66
201702_s_at	6.38	6.27	6.43	7.31	7.37	7.5	7.41	6.83	7.16	6.4	6.41	6.48	6.81	6.33	6.71	6.36	6.87	6.49	6.52	7.13	6.38	6.97	6.73
201703_s_at	7.21	7.67	6.55	7.62	7.65	7.38	7.65	7.23	7.3	8.59	7.4	7.98	8.27	7.74	7.8	7.47	8.02	7.83	7.74	8.16	7.94	7.93	7.66
201704_at	8.65	7.67	7.46	6.89	7.27	7.74	8.09	7.44	7.46	8.47	7.59	7.78	7.74	8.12	7.9	7.32	8.54	7.78	7.51	7.67	7.67	7.1	7.61
201705_at	9.21	9.39	8.71	6.02	6.08	6.54	6.51	7.25	7.19	8.68	8.9	8.52	8.46	8.99	8.81	8.52	8.54	8.41	8.61	9.06	8.72	8.26	9.16
201706_s_at	7.33	6.82	6.58	7.89	7.73	7.68	7.56	7.27	7.75	7.17	6.6	7.52	7.15	6.54	6.76	7.03	7.62	6.85	7.29	6.88	6.92	6.91	7.34
201707_at	6.81	6.57	6.41	6.75	6.65	6.61	6.81	6.61	6.43	7.34	6.58	7.56	7.19	6.96	6.46	6.6	7.7	6.87	7.06	6.82	6.67	6.91	6.7
201708_s_at	7.66	7.01	6.32	8.86	9	8.7	8.66	7.81	8.13	6.51	7.25	6.6	6.74	6.7	6.79	6.91	6.53	7.06	5.96	6.87	6.73	6.96	6.03
201709_s_at	9.58	8.26	8.16	9.64	9.64	9.6	9.52	8.82	8.77	8.04	8.14	7.86	8.07	8.1	8.16	8.51	7.96	8.4	7.35	8.31	8.23	8	7.55
201710_at	8.49	8.19	7.56	7.15	7.11	7.4	7.35	7.01	7.19	6.58	6.6	6.17	6.5	6.76	6.73	6.24	6.91	6.32	6.7	6.71	6.21	6.6	6.44
201711_x_at	8.17	8.62	7.56	6.4	6.25	6.15	5.4	6.71	6.5	7.34	8.22	8.69	7.65	6.76	6.89	9.27	8.58	9.41	9.29	8.48	8.45	8.6	9.33
201712_s_at	6.68	7.6	5.8	6.68	6.44	7.21	6.51	6.72	6.67	6.52	6.83	7.29	6.87	6.8	6.82	7.62	6.87	7.31	7.27	7.04	6.96	6.78	7.22
201713_s_at	8.94	9.28	7.39	4.16	4.57	4.43	4.33	6.61	5.96	8.67	7.86	9.12	8.41	8.48	8.56	9.83	8.69	9.26	9.21	8.72	8.92	8.13	9.02
201714_at	9.12	9.74	8.89	6.01	6.38	6.87	6.4	5.23	5.62	7.11	6.78	6.95	7.97	6.93	6.73	8.44	7.96	6.73	7.42	7.25	7.59	7.92	7.23
201715_s_at	7.27	7.6	6.1	7.29	6.82	6.53	6.48	7.14	7.25	7.38	6.99	7.29	7.8	7.59	8.02	7.14	7.37	7.5	7.38	7.57	7.4	7.23	6.96
201716_at	9.16	8.56	8.25	8.98	8.79	8.92	8.94	8.85	8.53	8.23	8.51	8.11	8.44	8.35	8.57	8	8.05	8.69	8.46	8.43	8.62	8.25	8.93
201717_at	9.94	9.8	9.07	9.07	9.51	8.93	8.86	8.96	8.73	8.92	8.84	8.59	8.61	8.6	8.62	9.18	8.51	9.08	9.4	8.52	8.9	8.34	8.57
201718_s_at	8.85	8.09	8.26	6.69	6.42	6.52	5.85	6.8	6.18	7.78	9.03	9.83	8.28	8.02	8.72	9	9.16	8.06	9.45	7.99	7.99	9.72	8.41
201719_s_at	9.23	9.11	8.73	6.08	6.38	6.33	6.03	7.98	7.51	9.32	9.5	10.43	9.28	9.56	9.67	9.81	10.22	8.8	9.95	8.91	8.82	10.28	8.89
201720_s_at	6.46	6.12	6.49	7.64	7.67	7.7	7.65	10.45	10.28	8.8	8.8	10.2	9.03	8.59	8.41	9.14	10.05	8.01	10.27	10.07	10.47	8.66	10.84
201721_s_at	5.54	5.38	7	8.67	8.23	8.86	8.64	11.54	11.41	10.89	9.99	11.25	10.95	10.85	9.66	10.38	11.84	9.49	11.34	11.81	11.65	9.83	11.96
201722_s_at	7.81	8.41	7.87	5.99	4.89	5.92	5.02	6.63	6.23	7.56	8.74	9.33	8.17	8.68	8.35	8.26	8.5	8.32	8.4	8.28	8.6	8.63	8.8
201723_s_at	8.19	7.92	7.75	6.96	7.15	7.43	7.24	8.2	8.08	7.76	8.89	9.23	8.29	8.39	8.44	8.41	8.7	8.47	9.18	8.67	8.73	8.78	9.41
201724_s_at	6.31	7.17	6.65	5.34	5.18	5.44	4.69	6.11	5.9	7.49	8.83	9.2	8.14	8.55	8.66	7.9	8.64	7.94	8.41	8.17	8.53	8.69	8.8
201725_at	9.75	10.48	10.18	7.09	7.25	7.04	7.2	7.46	7.55	9.14	9.3	8.69	9.39	9.65	9.15	8.81	9.4	9.35	8.87	8.94	9.05	8.69	9.77
201726_at	9.86	10.11	9.56	7.48	8.38	7.96	7.82	8.07	8.2	9.17	9.19	9.65	9.57	9.45	9.85	9.44	10.11	9.26	9.59	9.91	9.6	9.75	9.64
201727_s_at	8.13	7.95	8.3	6.3	6.31	6.78	6.32	6.16	6.93	7.28	6.61	7.7	7.47	8.05	7.47	6.93	7.47	7.6	7.41	7.61	7.29	8.35	8.13
201728_s_at	6.38	6.77	6.84	7.56	7.91	7.54	7.69	7.37	7.47	6.37	6.4	6.37	6.5	6.45	6.52	6.48	6.74	6.55	6.61	6.71	6.31	6.8	6.4
201729_s_at	9.44	8.19	9.16	7.57	7.99	7.36	6.97	7.3	7.3	8.5	8	7.99	7.72	8.12	8.17	8.78	8.3	8.17	8.38	8.38	8.03	8.64	7.94
201730_s_at	7.41	7.21	7.42	5.96	6.18	5.82	6	5.93	6.44	7.03	7.35	7.71	8.32	7.28	8.55	7.74	9.88	8.41	8.47	9.46	7.48	8.77	7.65
201731_s_at	8.75	9.16	9.08	7.57	7.31	7.61	7.16	8.58	8.4	8.38	8.77	8.76	8.69	8.89	8.88	8.63	9.85	9.46	9.4	9.23	8.86	9.31	8.78
201732_s_at	7.27	6.62	5.74	6.13	5.78	6.22	6.11	5.89	5.75	5.79	6.11	6.52	5.91	5.68	6.17	6.07	6.56	6.06	6.1	6.17	5.88	6.63	6.08
201733_at	4.33	4.49	4.99	4.59	4.36	4.46	4.57	4.57	4.67	4.47	4.57	5.14	4.27	4.58	4.51	5.26	4.95	4.68	4.59	4.73	4.59	5.27	4.53
201734_at	7.24	7.78	6.82	6.37	6.86	6.53	6.64	6.9	7.26	7.51	7.99	8.51	7.61	8.23	8.01	8.36	8.29	7.7	7.74	8.07	7.6	8.27	7.47
201735_s_at	8.48	7.98	6.36	5.29	5.13	4.89	4.9	5.64	5.39	7.41	8.1	8.39	7.12	7.71	7.72	8.06	8.05	8.01	7.75	7.7	7.26	8.15	7.43
201736_s_at	8.77	8.58	8.68	7.56	7.66	7.07	6.02	7.79	8.13	9.12	8.77	9.04	8	8.28	8.73	9.37	9.15	8.73	9.28	9.12	8.62	8.06	8.33
201737_s_at	6.68	7.9	7.94	6.42	6.32	5.91	5.4	5.74	5.76	7.17	7.84	8.68	7.36	6.89	8.03	8.78	8.95	7.92	7.91	8.95	8.3	8.03	7.19
201738_at	9.01	9.01	8.25	7.71	8.42	7.91	7.52	8.32	7.9	8.42	9.14	9.2	8.51	9.69	8.85	9.47	10	9.11	9	9.53	10.13	9.25	9.75
201739_at	7.28	8.7	6.57	7.29	8.07	5.99	6.49	8.19	7.76	8.56	7.96	9.11	8.86	8.6	9.03	9.48	8.38	8.6	9.07	10.15	8.78	9.09	9.7
201740_at	9.97	10.53	9.64	8.57	9.24	9.28	9.71	7.67	7.92	9.7	8.91	9.42	9.42	9.01	9.38	9.11	9.57	9.1	9.48	9.74	10.3	8.95	9.75
201741_x_at	4.49	5.11	4.88	5.57	5.59	5.64	5.97	5.66	6.04	5.03	5.06	5.03	5.19	4.92	5.02	5.2	5.08	5.27	5.33	5.06	5.23	5.09	5.09
201742_x_at	9.72	9.91	9.37	6.94	7.69	6.8	6.65	8.67	8.47	8.43	9.35	9.61	9.56	8.17	8.7	9.67	9.36	9.44	10.01	9.35	9.92	9.9	9.95
201743_at	5.47	5.53	5.85	6.84	6.95	11.2	11.59	8.25	8.22	8.72	8.46	9.86	9.51	9.89	8.5	8.65	8.46	8.56	9.35	9.93	11.28	8.82	9.7
201744_s_at	4.77	7.45	4.45	5.09	5.64	4.01	3.92	8.39	7.84	10.35	11.78	12.49	11.93	11.77	11.68	11.04	11.32	11.71	9.54	11.34	10.66	11.66	11.82
201745_at	8.22	8.36	7.56	4.75	5.12	4.88	4.82	5.56	5.57	7.85	6.08	8.25	8.34	8.33	8.06	8.95	7.74	8.18	8.51	8.24	8.77	8.91	9.15
201746_at	7.82	9.48	5.87	5.64	5.62	6.07	6.35	6.22	6.06	5.15	7.18	5.43	5.07	7.37	6.6	5.28	5.3	6.7	5.5	5.22	5.89	4.97	5.15
201747_s_at	6.21	7.71	6.25	5.81	5.02	5.27	5.67	5.3	5.48	6.27	5.84	6.39	6.42	6.54	6.16	5.89	6.62	6.52	6.8	6.5	6.19	6.78	6.27
201748_s_at	7.4	8.58	7.29	7.45	7.39	7.5	7.7	7.48	7.77	8.25	7.74	8.24	8.05	8.81	8.25	7.57	8.47	8.38	8.07	8.25	7.99	8.29	8.03
201749_at	8.06	7.52	7.18	8.35	8.29	7.88	8	7.44	7.54	7.57	7.52	7.29	7.59	7.85	7.6	7.59	8.4	7.58	7.27	7.87	7.25	7.27	7.17
201750_s_at	7.06	6.87	7.12	8.1	8.08	7.21	7.81	7.56	7.63	6.55	6.6	6.31	6.56	6.45	6.69	6.47	6.48	6.5	6.54	6.44	6.44	6.36	6.34
201751_at	8.46	7.95	7.89	7.92	7.64	7.5	7.65	7.68	7.5	8.72	8.95	8.16	7.94	8.65	8.37	8.41	8.31	8.82	8.9	9.23	8.09	8.91	9.08
201752_s_at	8.4	7.17	6.51	7.02	7.09	6.41	6.16	7.8	7.65	7.21	7.21	7.31	6.93	6.62	6.88	7.26	7.09	6.94	7.89	7.25	7.63	8.76	7.42
201753_s_at	9.05	8.12	6.11	7.03	7.96	7.15	6.8	8.75	8.4	9.07	8.38	8.83	8.62	8.6	9.19	8.73	8.85	8.28	9.17	8.7	9.31	9.88	8.75
201754_at	11.22	10.95	10.65	9.29	9.59	7.82	8.25	10.06	9.93	11.71	11.36	12.08	11.33	11.89	11.16	11.58	11	11.12	11.17	11.56	12.54	11.97	11.53
201755_at	8.83	8.09	8.27	7.03	6.88	6.71	7.56	6.7	6.91	6.69	7.04	6.6	7.2	6.98	6.34	7.04	7.31	7.45	7.05	7.04	6.9	7.12	7.13
201756_at	8.49	8.78	7.92	6.7	7.09	6.86	7.03	7.58	7.54	8.33	8.52	8.77	8.58	8.45	8.19	8.94	8.65	8.97	8.62	8.93	8.5	8.66	8.62
201757_at	10.94	10.91	11.07	7.99	8.34	7.54	8.04	8.47	8.55	10.26	10.55	10.79	11	11.06	10.3	10.99	11.19	10.45	10.82	11.33	10.48	10.67	10.58
201758_at	9.07	9.65	8.16	7.88	8.29	7.46	7.68	8.26	7.88	8.98	9.02	8.87	8.47	8.39	9.11	9.06	8.98	8.55	9.13	8.39	8.66	9.28	8.99
201759_at	6.7	6.31	6.07	6.2	5.89	6.3	6.44	5.98	6.03	6.32	6.56	6.11	6.23	5.81	6.27	6.26	6.17	5.86	5.99	6.17	5.97	6.27	5.86
201760_s_at	9.76	8.96	9.41	6.86	7.4	5.46	5.61	6.5	6.37	8.39	8.79	9.27	9.52	8.63	8.74	9.77	9.35	8.66	9.46	9.48	9.3	9.36	9.38
201761_at	10.96	10.62	9.86	5.12	4.96	5.05	4.8	6.75	6.26	10.14	9.32	9.81	9.83	9.71	9.26	10.08	10.26	9.02	10.52	9.17	10.11	10.4	9.03
201762_s_at	10.26	9.2	9.85	7.64	7.52	7.75	8.45	9.02	8.59	9.77	8.94	9.45	10.46	9.36	9.27	9.53	10.12	9.39	10.26	10.08	10.74	10.34	10.14
201763_s_at	8.58	8.89	8.25	7.17	6.85	6.94	6.65	6.75	6.97	7.06	7.17	6.96	7.5	7.42	7.34	7	7.77	6.71	7.1	8.09	6.96	7.18	7.22
201764_at	9.19	8.38	8.76	8.58	8.79	8.19	8.06	8.32	8.08	8.85	8.34	7.78	10	8.2	8.61	9.98	9.54	9.89	9.06	9.52	8.55	9.32	9.21
201765_s_at	9.23	9.21	8.79	8.28	8.42	8.3	7.95	7.77	8.32	9.07	8.83	8.98	9.33	8.71	8.74	8.84	8.59	9.43	8.89	8.69	8.48	8.53	8.89
201766_at	4.67	4.95	5.41	6.3	6.38	6.46	6.46	6.34	6.52	4.89	5.04	4.81	5.11	4.94	5.01	4.82	4.95	4.79	4.56	4.83	4.83	4.92	4.83
201767_s_at	8.63	9.7	9.12	6.3	5.82	5.86	6.72	6.82	6.67	7.59	7.13	7.19	8.65	9.51	8.05	7.8	6.79	7.16	8.32	7.2	6.73	8.62	7.91
201768_s_at	8.53	8.84	8.9	8.52	8.38	8.71	8.49	8.37	8.4	7.96	8.44	8.4	8.3	7.78	8.43	8.56	7.85	8.06	8.59	8.25	8.38	8.92	8.37
201769_at	7.66	8.72	8.12	7.43	7.65	7.06	6.96	7.58	7.44	8.81	8.4	8.94	9.08	8.32	9.65	9.37	8.3	8.43	8.44	8.78	9.28	9.11	8.5
201770_at	9.99	9.94	9.98	7.25	7.4	7.95	8.17	8.4	8.61	8.38	8.63	8.78	9.15	9.12	8.42	8.61	8.8	9.2	9.13	8.87	8.88	8.84	9.03
201771_at	9.31	8.89	10.02	8.27	8.69	8.28	9.14	8.84	8.87	9.78	9.11	9.78	9.56	8.98	9.08	9.19	9.78	9.09	9.14	8.86	8.9	8.96	9.31
201772_at	8.51	8.45	8.38	5.99	6.32	5.7	4.94	6.28	6.33	8.79	8.79	9.41	7.38	8.51	7.82	9.23	8.26	8.35	9.42	8.3	9.42	9.65	9.34
201773_at	9.5	9.35	8.02	6.48	6.66	6.09	6.16	7.13	6.79	8.89	9.05	9.94	8.87	9.41	9.15	9.68	9.15	9.4	10.12	8.92	9.78	9.97	9.45
201774_s_at	9.05	8.43	8.65	5.9	5.97	5.97	5.48	6.26	6.37	6.45	7	6.98	7.78	7.16	6.35	7.73	8.13	8.47	7.53	6.42	7.3	8.01	7.99
201775_s_at	6.22	6.31	6.79	8.43	8.1	7.81	7.66	8.04	8.2	7.28	7.5	7.39	7.17	7.01	7.33	7.58	7.13	7.36	7.6	7.34	8.02	7.48	8.02
201776_s_at	6.46	6.67	6.41	7.02	6.98	6.17	5.39	6.89	6.78	7.61	7.39	8.15	7.14	7.13	7.5	8.49	7.32	7.8	7.6	7.69	8.6	7.43	8.56
201777_s_at	6.75	6.67	6.43	7.29	7.64	7.78	6.93	7.03	7.13	6.75	7.22	7.15	6.83	6.54	6.72	7.06	6.68	6.68	7.24	6.93	7.07	6.73	7.67
201778_s_at	7.52	8.15	8.23	8.64	8.9	8.11	8.03	8.95	8.83	9.39	9.31	9.3	9.12	9.13	9.37	9.57	9.17	9.4	9	9.18	9.9	9.15	9.43
201779_s_at	7.74	8.21	8.61	6.77	7.58	7.03	7.01	8.13	8.05	8.71	9.08	8.91	8.39	8.95	8.36	8.87	9.22	8.57	9.09	8.53	9.05	8.93	9.04
201780_s_at	6.1	6.91	6.07	5.37	5.6	5	4.3	6.59	6.08	7.74	7.88	8.01	7.29	8.71	7.68	8.43	7.78	7.74	8.19	7.02	8.36	8.07	8
201781_s_at	7.56	9	7.2	7.46	7.72	7.67	7.78	7.35	7.85	7.05	7.53	6.93	6.89	7.25	7.3	6.86	7.43	7.93	7.37	7.28	7.31	6.91	7.7
201782_s_at	8.77	9.52	8.63	7.69	7.87	9.14	9.15	8.53	8.5	8.12	8.38	7.89	7.77	8.52	8.2	7.89	8.65	8.63	8.1	8.4	7.99	7.55	8.14
201783_s_at	8.36	8.09	8.28	8.59	8.52	8.91	8.9	8.72	8.26	8.3	8.15	7.74	8	8.48	8.19	8.12	8.26	8.14	8.16	7.89	7.97	7.52	8.04
201784_s_at	9.89	10.14	9.46	5.98	6.57	5.24	5.35	7.79	6.85	9.1	9.41	10.31	9.12	8.38	9.14	9.5	9.26	8.98	9.55	9.07	8.98	9.68	9.16
201785_at	7.1	6.84	6.82	9.06	9.22	7.77	8.35	9.25	9.41	9.06	10.24	10.6	10.14	10.13	9.84	9.48	9.15	9.67	10.04	10.83	12.12	10.03	9.32
201786_s_at	10	8.77	9.99	7.79	8.32	7.8	8.36	9.2	9.01	11.03	10.01	10.62	10.69	10.12	10.12	10.49	10.86	9.81	11.07	10.55	10.73	10.01	10.53
201787_at	8.1	7.71	6.95	8.39	8.57	8.61	8.54	8.38	8.39	7.19	8.63	7.99	7.05	8.29	8.34	7.85	6.71	8.44	6.61	9.09	8.21	9.2	9.19
201788_at	9.4	9.55	9.82	7.71	7.42	6.88	6.55	7.96	7.81	8.67	8.45	8.49	9.08	8.7	8.59	8.89	8.4	8.86	9.18	8.63	8.74	8.9	7.98
201789_at	4	4.45	4.1	5.75	5	4.44	4.47	5.02	5.03	4.35	4.18	4.12	4.28	4.17	4.16	4.14	4.16	4.14	4.14	4.14	4.05	4.03	4.03
201790_s_at	8.3	8.7	6.75	7.47	7.57	9.16	9.35	6.66	6.53	6	7.19	6.93	6.5	6.63	6.75	7.33	6	6.17	6.28	5.89	6.11	6.61	6.02
201791_s_at	8.29	8.4	7.32	6.11	6.11	7.25	7.7	6.16	6.25	5.6	6.28	6.2	6.14	6.06	6.31	6.41	5.55	5.6	6.09	5.63	5.78	6.28	5.65
201792_at	8.9	8.53	8.72	7.77	7.61	7.56	7.73	7.97	8.33	8.76	10.55	10.03	10.03	9.84	9.48	8.65	8.13	10.69	8.52	9.59	8.89	8.9	10.13
201793_x_at	5.98	5.68	6.17	6.98	6.74	7.56	6.96	6.61	6.67	5.81	6.1	5.71	6.17	5.93	6.09	6.08	6.05	5.99	5.98	6.18	5.76	6.11	5.88
201794_s_at	8.19	8.18	7.46	7.16	7.58	7.2	7.38	7.3	7.24	6.72	7.12	6.78	7.09	7.6	6.84	7.28	8.59	7.22	7.37	7.76	7.29	7.32	6.74
201795_at	9.81	9.84	8.38	5.72	6.3	5.45	5.34	8.08	8.02	8.59	8	8.11	8.6	8.05	8.09	8.85	8.07	7.47	9.21	9.54	9.76	8.1	8.54
201796_s_at	7.76	7.94	7.51	8.2	8.07	8.6	8.32	8.2	8.41	7.26	7.66	7.07	7.26	7	7.69	7.06	7.16	7.1	7.09	7.24	7.09	7.4	7.3
201797_s_at	7.84	8.4	6.57	6.09	5.77	6.58	6.63	5.82	5.98	7.04	6.18	6.93	7.29	7.81	8.4	6.39	6.83	5.92	6.75	7	6.18	6.29	6.21
201798_s_at	7.75	9.38	9.02	5.88	6.19	5.38	5.3	6.61	6.25	8.38	8.56	8.99	8.15	9.07	8.92	8.76	7.44	8.35	9.17	8.7	8.77	8.91	9.66
201799_s_at	7.9	7.53	7.14	8.18	8.21	8.52	8.73	8.06	8.17	7.95	8.08	7.83	7.65	7.23	7.62	7.82	7.41	7.81	7.97	7.36	7.92	7.41	8.13
201800_s_at	7.63	8.07	7.62	7.79	8.43	7.94	7.91	7.72	7.75	8.8	8.72	8.46	8.04	8.51	8.36	8.49	8.11	8.74	8.3	8.41	8.69	8.11	8.35
201801_s_at	7.68	8.02	8.75	7.15	6.86	7.89	7.67	6.66	7.12	9.01	8.25	7.89	7.15	7.37	7.68	8.62	9.16	7.83	8.05	7.45	6.76	6.95	7.67
201802_at	8.12	8.6	9.21	7.36	7.49	7.73	8.09	7.18	7.5	8.84	7.85	7.74	7.55	7.68	7.66	8.06	8.92	7.71	7.78	7.4	6.86	6.88	7.32
201803_at	10.11	10.37	9.05	7.42	7	8.1	8.35	8.23	8.36	9.68	9.51	9.52	10.06	9.44	9.5	9.45	9.33	9.64	9.46	8.97	9.83	9.79	9.09
201804_x_at	10.31	9.29	9.96	7.8	7.82	7.92	8.38	8	8.26	9	8.94	9.48	8.8	9.32	9.05	8.76	9.37	9.22	9.41	9.09	9.28	9.67	9.57
201805_at	8.55	7.82	8.14	9.18	8.9	8.65	8.62	8.7	8.55	8.24	8.51	8.33	8.34	8.41	8.51	8.35	7.91	8.59	8.04	7.98	8.74	8.8	8.51
201806_s_at	6	6.55	6.82	7.46	7.69	7.24	7.4	7.34	7.44	5.69	5.9	5.41	5.92	5.93	5.94	5.41	5.56	5.61	5.59	5.73	5.44	5.46	5.41
201807_at	9.36	9.52	8.98	5.74	6.29	5.72	5.28	6.93	7.07	8.85	8.82	8.85	8.56	9.21	8.73	9.04	8.85	8.96	9.23	8.93	9.17	9.8	9.91
201808_s_at	6.13	5.77	6.53	7.32	7.07	7.92	7.99	7.31	7.12	6.2	6.93	6.63	6.58	6.35	6.91	6.54	6.57	6.34	6.63	6.63	6.49	6.5	6.89
201809_s_at	7.26	8.52	9.08	8.07	8.31	8.2	8.26	8.5	8.53	9.1	8.46	8.37	8.62	9.15	8.87	8.32	8.13	7.93	8.39	8.47	8.53	7.64	8.5
201810_s_at	7.87	6.87	6.57	6.95	7.67	7.06	6.81	8.13	7.79	6.97	7.12	7.29	7.05	6.97	7.17	7.01	7.01	7.53	6.98	8	7.19	7.81	7.13
201811_x_at	8.41	7.84	6.22	6.23	6.82	7.1	5.47	8.67	8.39	8.15	8.13	8.52	7.55	8.77	8.18	8.48	7.98	9.28	8.25	9.24	8.9	8.81	8.78
201812_s_at	11.02	11.27	10.93	9.21	9.41	7.97	8.33	10.77	10.68	10.48	10.73	10.48	10.38	11.07	10.55	10.99	10.83	11.3	10.01	10.97	10.19	9.48	9.98
201813_s_at	7	6.7	7.01	8.32	8.37	8.21	7.71	7.59	7.43	7.8	8.25	7.92	8.02	7.91	8.17	8.09	8.34	7.86	7.74	8.26	8.04	7.93	8.09
201814_at	7.36	6.9	6.81	7.21	8.54	8.06	8.07	7.82	7.56	7.54	8.17	7.57	7.52	8.12	8.03	7.96	7.97	7.66	7.67	7.86	8	7.56	7.71
201815_s_at	7.06	6.92	6.25	8.31	7.91	8.35	8.09	8.26	8.12	7.24	7.83	7.51	7.76	7.53	7.46	7.33	7.57	7.41	7.39	7.57	7.6	7.28	7.69
201816_s_at	8.33	8.31	8.41	5.47	5.98	5.58	5.43	6.13	6.09	7.6	8.03	7.96	8.16	7.98	8.06	7.74	7.62	9.09	7.96	9.17	9.08	7.78	9.03
201817_at	8.01	7.9	8.28	5.81	6.36	5.96	6.05	6.14	6.17	7.47	6.92	7.75	7.55	7.97	7.13	8.45	7.7	7.41	7.16	8.37	7.98	7.49	7.16
201818_at	8.93	8.59	9.09	6.49	6.06	6.24	6.06	7.32	6.96	9.41	8.26	8.78	7.86	8.01	8.91	8.41	8.48	8.3	8.38	8.91	8.04	8.09	7.7
201819_at	6.95	7.37	7.36	6.96	6.77	9.21	9.12	7.31	7.54	7.16	7.52	7.2	7.62	7.27	6.44	7.29	6.74	7.63	6.88	6.27	6.84	7.18	6.62
201820_at	5.28	5.73	5.66	6.38	6.71	6.49	6.73	6.37	6.63	5.85	5.64	5.4	5.71	5.44	5.61	5.41	5.39	5.37	5.32	5.5	5.52	5.61	5.21
201821_s_at	9.06	10.27	9.14	5.62	5.76	6.54	6.35	6.58	6.5	8.41	8.73	8.83	8.42	8.83	8.68	8.27	9.08	7.55	9.58	9.22	8.89	9.28	8.58
201822_at	4.67	4.68	4.63	5.44	4.93	4.94	4.85	4.57	4.92	4.41	4.3	4.21	4.37	4.17	4.16	4.11	4.15	4.09	4.34	4.32	4.3	4.36	4.03
201823_s_at	6.53	7.24	8.52	5.02	5.47	5.42	5.35	4.98	5.17	6.44	6.07	6.83	6.17	6.1	6.43	6.81	6.03	6.41	6.71	7.06	7.57	7.58	6.69
201824_at	5.57	6.49	7.33	5.66	5.98	5.65	5.74	5.65	5.96	6.36	5.52	6.22	5.84	5.74	6.27	6.52	5.99	6.2	6.29	6.87	7.26	7.36	5.89
201825_s_at	8.58	8.89	9.04	7.3	7.32	7.38	6.82	6.32	6.13	6.93	7.32	7.09	6.33	6.84	6.5	7.3	7.57	7.39	7.51	8.13	7.2	7.26	7.7
201826_s_at	6.48	6.83	6.29	7.25	6.89	7.18	7.55	6.4	6.58	5.98	7.09	6.04	6.44	6.24	6.32	6.53	6.74	6.48	6.22	7.02	6.57	6.64	6.57
201827_at	8.16	7.66	9.24	7.3	7.8	8.23	7.99	7.31	7.32	7.69	7.8	7.59	8.5	8.19	7.47	7.14	7.99	7.58	7.38	7.9	7.82	7.53	7.29
201828_x_at	9.26	9.35	9.77	9.48	9.57	8.74	8.95	9.03	8.62	10.12	10.47	9.75	10.41	9.94	10.22	10.33	10.31	9.77	9.85	10.23	10.01	9.88	9.6
201829_at	7.75	8.09	7.28	5.68	5.9	5.34	4.72	5.31	5.57	5.66	6.41	6.64	6.18	6.56	6.47	5.84	6.9	8.54	5.81	6.42	6.38	6.3	7.11
201830_s_at	8.53	8.97	7.92	6.17	6.66	5.67	6.03	6.58	5.93	5.62	7.88	7.34	6.35	6.43	7.19	6.25	7.46	9.25	6.1	6.78	6.57	6.63	7.97
201831_s_at	6.88	6.95	6.87	6.47	6.65	6.98	7.27	6.71	6.62	7.42	7.71	7.94	7.79	6.66	7.32	7.86	7.6	7.82	7.37	7.42	7.24	7.4	7.77
201832_s_at	8.48	8.76	8.19	6.38	6.94	6.38	6.7	7.12	7.49	10.23	9.81	9.81	10.21	9.6	9.92	10.13	9.72	9.93	9.83	9.51	9.65	9.32	9.95
201833_at	9.78	9.98	9.54	6.41	6.11	6.11	5.32	6.63	6.48	8.22	8.21	8.58	9.09	9.11	8.93	9.69	9.76	8.4	9.22	9.58	8.51	8.85	8.89
201834_at	6.32	6.62	5.55	6.69	7	6.47	6.3	6.96	6.88	5.93	6.24	6.33	6.37	6.33	6.33	6.43	6.25	6.56	6.29	6.16	6.43	6.07	6.26
201835_s_at	6.49	6.08	6.01	7.93	8.25	7.39	7.21	7.18	7.54	6.21	7.1	7.03	6.51	6.2	6.41	7.07	6.48	7.03	6.89	6.37	7.02	7.07	6.85
201836_s_at	5.66	5.26	4.99	5.44	5.39	4.91	5.19	5.25	5.18	5.98	5.69	6.11	6.38	6.04	5.59	6.28	6.26	6.47	6.43	5.67	6.54	5.65	6.12
201837_s_at	7.82	7.58	6.18	6.09	6.64	6.45	6.4	7.24	6.79	7.99	7.51	7.71	8.37	7.99	7.62	8.23	8.01	8.65	8.42	7.03	8.15	7.38	7.89
201838_s_at	6.41	5.76	5.72	7.63	6.81	7.54	6.84	6.54	6.63	6.12	6.32	5.98	6.34	6.23	6	6.44	6.09	6.42	6.07	6.08	6.23	6	5.92
201839_s_at	5.07	6.53	4.72	6.5	6.94	4.35	4.87	4.66	4.52	4.31	4.12	4.06	4.51	4.07	4.41	6.63	5.19	4.34	4.14	4.21	3.98	4.29	4.31
201840_at	10.35	10.45	9.9	7.81	8.79	7.67	7.66	7.88	8.11	9.86	9.2	9.67	10.24	9.44	9.58	9.46	10.16	9.64	9.64	9.85	9.49	10.3	9.75
201841_s_at	11.45	9.64	9.86	7.77	8.19	8.77	9.46	8.68	8.77	11.23	11.1	10.06	10.18	9.06	9.77	10.7	10.98	10.67	10.04	10.46	12.1	9.37	9.43
201842_s_at	9.56	7.89	5.99	7.5	7.34	6.56	5.88	8.85	8.59	8.66	9.07	8.58	8.05	5.65	8.46	7.13	5.44	9.1	5.57	9.03	7.19	8.07	4.87
201843_s_at	5.16	4.57	4.35	4.77	5.02	4.63	4.7	5.74	5.25	4.77	5.09	4.93	4.43	4.09	5.63	4.42	4.01	5.33	4.06	5.51	4.35	4.58	3.99
201844_s_at	7.55	7.26	6.11	7.11	7.33	7.1	6.5	6.97	7.01	8.05	7.19	8.39	7.48	5.79	7.83	7.89	9.44	7.65	8.85	8.04	7.62	7.98	7.48
201845_s_at	7.85	7.8	6.46	4.1	5.12	4.76	4.19	5.65	5.41	7.08	6.55	7.63	7.46	6.79	7.32	8.25	8.79	8.02	8.57	8.26	8.32	7.68	8.17
201846_s_at	8.5	7.78	7.98	7.36	7.61	7.5	7.43	7.64	7.43	7.03	7.65	8.14	7.79	6.58	8.09	8.72	9.32	7.93	8.93	8.86	7.95	7.96	8.36
201847_at	7.57	7.94	7.28	7.28	7.9	7.15	7.04	10.54	10.44	10.07	9.11	9.83	8.68	9.28	8.79	9.31	9.03	8.3	10.08	9.19	9.77	9.4	10.11
201848_s_at	7.75	8.33	8.33	7.39	7.56	7.38	7.54	5.91	5.99	7.67	7.02	8.02	6.97	7.07	7.27	6.04	7.39	7.49	9.85	7.87	6.68	10.16	6.48
201849_at	7.77	9.05	8.78	6.89	7.78	6.82	6.07	6.03	5.6	9.33	7.86	9.25	8.46	8.82	9.01	7.48	8.66	8.76	10.73	9.3	7.71	11.25	7.18
201850_at	7.88	7.8	9.87	7.08	7.35	6.59	6.35	7.69	7.75	6.98	8.03	8.89	8.27	7.93	7.03	7.53	8.15	8.28	8.21	9.12	7.54	9.2	9.56
201851_at	8.93	8.83	9.27	9.26	8.78	9.45	9.46	9.06	9	8.28	8.78	8.72	8.69	9.59	8.91	8.24	8.71	9.12	8.13	8.69	8.11	9.07	8.81
201852_x_at	7.06	9.4	9.93	6.49	6.71	7.22	6.98	8.3	8.08	10.75	13.19	13.42	12.73	13.06	13.12	11.65	9.48	13.07	11.71	13.03	12.76	13.48	12.9
201853_s_at	9.75	10.1	9.24	7.92	7.58	8.18	8.17	8.77	8.79	9.13	8.22	8.3	8.78	9	8.2	8.73	9.46	9.61	9.04	8.96	8.9	8.73	9
201854_s_at	8.5	7.72	7.01	6.8	7.05	6.88	6.76	6.77	6.79	8.04	7.8	7.11	7.22	7.84	7.39	7.21	7.22	6.83	7.63	7.4	7.4	7.24	8.09
201855_s_at	7.75	7.48	5.73	5.5	5.79	5.28	5.29	5.79	5.38	7.2	6.59	6.9	7.14	7.3	7.85	7.25	6.61	6.86	7.51	7.61	7.49	6.77	7.88
201856_s_at	7.39	8.01	6.95	6.11	5.66	6.11	5.64	6.18	5.96	6.33	6.77	7.3	6.39	6.75	6.05	6.9	6.64	6.88	7.46	6.75	7.15	6.77	7.72
201857_at	9.13	9.36	8.85	5.86	5.38	6.05	5.1	7.24	6.81	8.56	8.42	9.12	8.15	9.03	8.4	8.63	8.62	8.55	8.79	8.44	8.69	8.56	8.86
201858_s_at	6.87	9.4	4.69	6.32	7.05	5.27	6.26	9.91	9.53	7.43	8.41	9.24	8.58	8.33	6.77	8.19	8	7.84	8.94	9.82	10.35	7.88	9.81
201859_at	6.13	9.03	5.34	5.41	6.15	5.1	5.31	9.53	9.37	8.46	8.51	9.49	9.18	9.3	7.72	8.53	8.6	8.23	9.52	10.04	10.23	8.13	9.67
201860_s_at	7.72	7.65	5.34	7.11	7.88	5.34	5.38	6.38	5.93	5.75	5.78	4.93	4.8	6.16	7.25	9.11	5.32	5.33	4.83	5.08	5.05	4.49	7.05
201861_s_at	7.3	8.69	7.69	7.12	6.85	7.35	7.11	7.74	7.58	6.83	7.11	7.06	7.62	7.07	7.03	6.79	6.9	7.03	7.12	7.14	7.12	7.5	7.33
201862_s_at	8.48	9.43	8.44	4.05	4.73	3.72	4.09	6.16	5.59	8.13	6.78	7.95	8.58	8.72	6.25	7.46	6.52	7.85	7.91	7.14	8.47	8.16	8.13
201863_at	8.79	8.91	9.32	7.36	7.46	7.51	8.07	7.99	7.98	8.83	9.07	8.9	8.79	10.01	9.02	8.74	8.76	9.01	8.82	8.87	8.66	8.22	9.31
201864_at	8.51	8.19	7.92	9.1	8.82	8.29	8.36	8.99	9.09	8.42	8.53	8.23	9.56	8.67	8.6	8.36	8.96	8.45	9.39	9.24	8.59	8.68	7.95
201865_x_at	8.89	8.42	9.82	6.27	6.72	6.1	6.57	7.26	7.2	10.16	9.18	8.94	9.48	9.15	9.18	9.3	8.96	9.77	9.25	9.51	9.96	10.43	9.43
201866_s_at	7.27	7.69	8.86	6.79	7.23	7.1	6.37	7.27	6.83	7.61	7.4	7.26	7.17	7.28	7.23	7.51	7.37	7.9	7.48	7.52	7.86	8.68	7.59
201867_s_at	5.54	5.99	6.11	5.72	6.23	6.7	6.9	5.53	5.48	5.11	5	5.52	5.45	5.21	5.15	5.03	5.29	5.17	5.09	6.36	4.8	5.47	5.33
201868_s_at	4.39	4.52	4.19	4.54	4.85	4.84	5.18	4.48	4.8	4.63	4.39	4.58	4.57	4.41	4.49	4.56	4.57	4.57	4.53	5.07	4.47	4.75	4.58
201869_s_at	7.45	7.7	7.51	7.01	7.05	6.9	7.36	7.01	6.99	7.62	7.08	7.16	7.51	7.24	6.98	6.97	7.12	7.3	6.85	7.64	7	7.42	7.15
201870_at	9.46	9.23	9.13	8.85	9.02	8.62	8.21	8.58	8.52	8.23	7.99	8.2	8.21	7.96	8.06	8.31	8.43	8.72	8.15	8.95	7.73	8.71	8.3
201871_s_at	9.75	9.94	9.7	7.89	7.94	8.39	8.06	8.81	8.89	8.61	8.45	8.14	8	8.49	8.21	8.03	8.82	8.58	8.78	8.5	8.33	7.63	8.41
201872_s_at	9.77	10.09	9.01	5.18	5.46	5.77	5.2	6.61	6.63	8.42	8.69	9.41	8.63	8.23	8.15	9.01	9.12	8.69	9.11	8.78	8.28	9.87	9.05
201873_s_at	7.9	9.11	7.94	4.42	4.4	4.72	4.59	5.61	5.36	7.17	7.12	8.33	7.21	7.67	6.98	7.67	7.39	7.08	7.57	7.28	6.93	8.39	7.46
201874_at	7.88	9.12	8.9	8.03	7.63	8.14	7.68	7.76	7.7	8.88	9.6	9.88	9.56	9.46	9.53	9.07	9.49	9.24	9.07	9.12	8.68	8.89	9.69
201875_s_at	7.55	8.22	8.1	8.05	7.81	7.82	8.01	8.09	8	8.86	8.74	9.19	9.08	8.63	9.13	8.87	9.1	8.61	8.61	8.62	8.53	8.49	8.87
201876_at	9.26	8.37	7.89	7.56	7.77	7.95	7.94	7.26	7.66	8.75	7.74	9.74	8.63	9.3	9.27	10.24	8.34	8.75	8.79	10.06	9.27	7.94	8.58
201877_s_at	7.1	7.59	5.77	4.95	5.44	4.85	4.41	6.95	6.36	6.89	8.23	7.95	7.46	8.72	8.06	7.92	8.3	8.22	7.58	7.96	7.88	7.67	7.98
201878_at	6.99	6.88	7.09	5.99	5.9	6.17	5.91	5.87	5.35	6.12	6.11	6.37	6.97	6.25	6.05	6.29	6.38	7.4	6.69	6.7	6.24	6.96	6.85
201879_at	4.95	6.92	5.97	6.7	6.77	7.02	6.75	6.94	6.99	6.1	6.97	7	6.87	6.62	6.68	6.57	6.76	7.21	6.4	7.25	6.92	7.7	6.74
201880_at	6.78	8.19	7.72	6.43	6.07	6.24	5.75	6.71	6.41	7.2	7.8	7.92	8.01	8.14	7.71	7.11	7.5	8.47	7.63	7.85	8.18	8.37	7.75
201881_s_at	7.87	8.11	7.66	6.4	5.78	5.96	5.74	6.34	6.31	6.98	7.24	7.26	6.92	6.79	7.04	7.1	7.19	8.11	7.7	7.41	6.72	7.74	7.76
201882_x_at	5.97	6.02	6.53	6.6	6.39	5.92	6.84	5.95	6.3	5.7	5.97	5.7	5.76	5.65	5.96	5.81	5.6	5.53	5.73	5.43	5.33	5.8	5.69
201883_s_at	8.26	7.89	8.75	8.38	9.34	8.42	8.38	8.61	8.65	8.27	7.83	8.66	8.31	8.1	8.02	7.98	7.97	7.18	7.89	7.57	7.57	7.93	7.6
201884_at	5.57	5.6	5.47	6.87	6.59	6.76	7.28	7.18	7	6.34	6.35	6.17	6.35	6.31	6.26	6.34	6.38	6.32	6.34	6.35	6.24	6.27	6.3
201885_s_at	10.26	9.89	10.24	9.43	9.94	9.88	9.96	9.29	9.45	10.17	10.4	9.86	9.71	10.38	10.51	9.8	9.53	10.13	9.39	9.73	9.51	10.02	9.97
201886_at	7.84	7.1	7.09	8.09	8.11	8.75	9	8.03	8.04	7.78	7.31	7.19	7.71	7.44	7.39	7.15	7.39	7.62	7.43	7.24	7.29	7.79	7.51
201887_at	7.33	7.7	8.04	6.03	6.27	6.21	5.96	6.64	6.59	8.33	7.78	8.33	7.45	7.99	7.56	7.99	8.33	7.77	7.92	9.22	8.47	7.82	8.33
201888_s_at	6.61	5.28	5.51	5.03	4.66	4.76	5.37	4.75	5.2	5.25	5.01	6.3	5.01	5.15	4.71	5.53	5.48	5.26	5.58	6.4	5.67	5.07	5.92
201889_at	7.21	8.51	7.48	4.82	4.8	4.36	4.43	6.42	5.71	7.86	7.93	9.78	7.76	8.33	8.84	8.97	7.82	8.33	7.98	8.06	7.89	7.67	8.43
201890_at	10.52	9.55	9.66	5.18	5.1	5.15	5.32	5.35	5.71	7.77	7.26	9.06	10	9.46	8.43	9.52	9.14	9.41	10.58	9.42	8.84	9.51	9.52
201891_s_at	11.29	11.55	11.86	10.96	10.81	10.25	9.83	12.7	12.6	12.77	12.39	12.58	12.45	12.36	12.4	13.04	12.36	11.98	12.58	12.58	12.97	12.2	13.02
201892_s_at	11.65	11.16	10.74	7.88	8.38	8.42	8.29	8.38	8.8	9.35	10.72	9.93	9.97	9.81	10.08	10.21	10.16	10.64	10.39	9.8	10.58	9.91	9.9
201893_x_at	6.14	5.75	7.31	9.21	9.19	8.65	8.81	10.47	10.51	9.57	12.62	12.58	11.12	12.04	11.74	9.57	10.96	12.32	9.51	10.04	10.43	12	12.43
201894_s_at	8.22	8.69	8.22	7.09	6.97	6.44	6.85	7.43	7.42	9.35	9.94	10.19	9.65	9.98	10.21	9.7	9.42	8.74	9.49	9.66	9.28	9.5	9.61
201895_at	8	8.07	8.6	8.33	8.7	9.06	8.87	8.54	8.08	8.47	8.44	8.16	8.4	8.49	8.69	7.96	8.62	8.5	8.59	8.83	8.19	8.14	8.38
201896_s_at	9.08	8.79	8.66	6.7	6.49	6.48	6.15	6.46	6.57	6.89	6.87	7.6	7.58	7.39	6.74	7.29	8.44	8.09	8.75	7.97	7.31	7.35	8
201897_s_at	10.28	9.52	10.33	6.57	7.2	7.04	7.32	6.94	6.97	9.15	9	9.71	9.32	8.82	8.51	9.44	10.19	9.32	9.95	9.47	9.95	9.21	10.18
201898_s_at	8.22	8.33	8.54	6.59	7.12	6.84	7.09	6.61	6.01	8.42	8.61	7.99	7.56	8.26	7.88	8.62	8.95	7.86	8.77	8.61	8.67	8.76	8.75
201899_s_at	8.26	8.48	9.41	5.67	6.63	5.07	5.1	6.85	6.41	8.65	9.02	8.36	8.14	9.14	8.38	8.8	9.08	8.23	8.52	9.12	9.16	9.14	8.47
201900_s_at	8.95	8.45	8.98	10.47	10.84	9.7	10.46	8.75	8.57	9.74	9.75	9.64	9.65	9.03	9.84	9.26	10.1	9.16	9.44	9.71	9.59	9.37	10.2
201901_s_at	9.35	9.99	9.06	7.22	8.11	7.85	7.24	7.83	7.46	8.2	9.65	8.92	9.53	9.01	9.37	9.5	9.47	8.72	8.94	9.24	8.85	8.95	8.95
201902_s_at	4.87	5	4.56	5.86	5.67	5.94	5.85	5.5	5.64	4.56	5.13	4.53	4.79	4.72	4.75	4.67	4.59	4.71	4.66	4.57	4.62	4.71	4.56
201903_at	10.57	10.48	9.73	9.29	9.47	10.47	10.44	7.47	7.6	9.42	9.57	9.28	9.52	8.7	9.42	10.05	10.43	9.44	9.81	10.14	11.4	9.12	10.11
201904_s_at	7.97	8.09	7.82	7.72	7.54	7.42	7.61	7.08	7.14	7.68	8.17	7.41	7.68	8.03	7.99	8.03	8.42	7.82	7.24	7.62	7.47	7.41	7.6
201905_s_at	6.26	5.25	6.55	6.38	6.45	6.3	6.48	6.11	6.24	5.41	5.67	5.26	5.51	5.59	5.61	5.51	5.75	5.23	5.43	5.52	5.24	5.24	5.85
201906_s_at	7.14	7.59	7.74	7.39	7.53	6.5	7.21	6.08	5.31	7.15	7.73	6.98	6.62	7.45	7.02	7.28	7.96	7.33	6.26	7.13	7.16	6.72	6.74
201907_x_at	6.97	6.68	6.27	6.53	6.27	6.34	6.56	6.66	6.43	5.98	5.92	5.54	6.15	5.84	6.01	5.88	5.97	5.5	6.13	5.81	5.91	5.67	5.6
201908_at	6.99	7.37	7.47	7.2	7.62	7.15	6.45	6.74	6.63	8.29	8.49	8.09	8.19	8.32	8.91	8.92	8.47	7.74	8.31	8.01	8.9	8.35	7.55
201909_at	6.36	7.3	12.05	9.46	9.49	8.23	7.95	10.55	10.32	11.52	11.59	6.33	11.43	11.59	6.72	6.19	11.92	11.39	6.21	11.79	6.28	7.56	6.27
201910_at	6.52	7.95	7.5	7.94	8.39	7.42	7.4	7.35	7.66	7.6	8.07	7.92	7.95	7.98	8.23	8.37	8	7.79	7.35	7.55	8.45	8.21	8.44
201911_s_at	6.19	7.16	7.66	7.09	7.92	7.45	7.04	6.15	6.28	7.1	7.27	7.22	7.06	7.08	7.49	7.97	6.58	7.24	7.11	6.36	7.77	7.82	9.28
201912_s_at	9	8.91	9.38	5.7	6.51	6.16	5.61	6.53	6.18	7.14	7.7	7.63	7.31	7.76	8.04	7.97	7.26	7.51	8.01	7.68	7.22	7.07	8.37
201913_s_at	9.2	8.43	8.93	8.75	8.53	8.28	8.66	8.29	7.97	8.4	8.3	7.7	8.46	8.41	8.37	8.18	8.23	8.04	7.84	7.61	8.01	7.84	7.89
201914_s_at	7.54	8.36	8.19	6.42	5.58	6.53	6.04	6.63	6.29	6.82	7.23	7.57	7.7	6.97	7.41	7.95	7.66	7.75	7.88	7.96	7.16	7.53	8.17
201915_at	4.71	5.84	5	5.48	5.31	5.39	5.73	5.67	5.35	5.55	5.42	5.77	5.59	5.57	5.85	6.16	5.82	5.72	5.44	5.93	5.44	5.75	5.5
201916_s_at	8.02	9.39	9.59	5.94	6.19	5.44	5.13	7.12	6.15	8.79	8.7	8.87	8.84	9.31	8.85	9.55	8.79	9.11	8.39	9.05	8.61	8.77	8.93
201917_s_at	6.05	6.73	5.56	5.94	6.48	5.97	5.23	5.63	5.94	6.01	7.11	7.63	6.5	8.11	7.06	7.9	8.37	7.09	7.48	7.74	7.34	8.14	6.49
201918_at	6.96	7.53	6.89	6.7	6.79	6.18	6.36	6.5	6.32	6.6	7.98	8.39	7.73	8.37	7.9	8.51	9.14	8.33	8.59	8.87	8.67	9.1	7.43
201919_at	8.06	9.02	7.8	8.33	8.63	7.49	7.51	8.8	8.55	8.34	8.82	9.07	8.39	9.83	8.91	9.52	9.52	9.2	9.32	9.03	9.69	9.58	8.72
201920_at	10.75	10.43	10.3	5.98	6.52	5.73	4.94	8.12	8.13	9.24	8.68	9.16	9.48	9.2	9.24	9.74	9.68	10.16	9.62	10.31	8.75	8.18	10.1
201921_at	9.03	9.02	8.8	5.81	6.28	6.32	5.42	7.56	7.14	9.35	9.59	10.2	9.94	9.67	9.77	10.67	9.81	9.48	9.66	9.62	10.07	9.79	10.36
201922_at	10.96	11.24	10.9	7.79	7.79	6.9	6.7	9.58	9.18	9.81	9.89	9.81	9.77	9.09	9.79	9.49	9.23	9.64	9.78	10.02	10.23	10.59	9.77
201923_at	9.63	9.98	10.73	6.68	7.47	9.83	9.91	8.48	8.09	11.85	11.54	11.85	11.36	11.18	11.47	11.7	10.89	11.38	10.56	11.2	10.41	10.88	11.37
201924_at	7.7	7.81	6.1	7.17	7.75	5.21	6	7.72	7.32	8.07	7.79	8.6	9.19	8.73	8.4	8.71	8.61	8.8	8.48	8.56	8.41	8.17	8.48
201925_s_at	5.85	7.64	9.43	4.64	4.83	4.65	4.89	5.79	5.82	5.93	6.8	7.6	6.8	8.48	7.43	7.6	6.51	7.19	7.16	5.54	5.95	7.97	7.82
201926_s_at	7.68	7.97	10.08	6.01	6.2	6.65	6.1	6.45	6.45	7.26	8.15	8.64	7.99	8.72	8.5	8.17	7.51	7.66	8.34	6.17	6.77	8.39	8.78
201927_s_at	6.26	7.69	5.46	6	6.22	5.32	6.26	5.57	5.32	5.45	5.99	6.01	5.52	5.8	5.88	7.45	5.56	5.74	6.23	5.43	5.66	6.17	5.64
201928_at	8.39	9.16	7.55	6.48	7.87	6.27	5.24	6.32	6.3	7.58	7.76	7.97	7.8	8.51	8.28	9.87	7.64	7.47	8.12	7.26	7.72	7.58	7.23
201929_s_at	7.5	8.39	6.44	6.97	7.46	6.28	5.37	6.01	5.82	6.54	6.85	7.09	6.46	7.52	7.32	9.36	6.28	6.36	6.89	5.87	6.82	6.76	6.15
201930_at	9.59	9.58	9.72	6.41	6.93	7.12	5.77	7.39	7.04	9.64	9.83	9.77	10.25	9.5	8.96	11.02	10.95	9.98	10.12	9.45	9.41	9.98	10.24
201931_at	9.68	10.13	9.56	6.49	6.63	6.43	6.15	5.93	5.66	8.18	8.88	8.4	8.61	8.54	8.35	8.89	8.66	9.11	8.98	9.03	8.59	8.79	8.7
201932_at	7.3	7.36	8.14	6.82	7.16	7.43	7.49	6.97	7.14	8.01	8.24	8.29	8.52	8.08	8.29	8.19	8.15	8.04	8.05	8.19	8.05	7.87	7.98
201933_at	9.29	8.41	8.17	7.87	7.6	8.02	7.77	8.13	8.4	8.44	8.08	7.63	8.07	8.56	8.17	7.74	7.99	7.9	7.8	8.02	7.88	7.71	7.85
201934_at	9.66	9.69	8.62	6.86	7.91	7.94	8	8.4	8.39	8.56	9.37	9.4	9.3	8.91	9.17	10.13	9.56	8.99	9.33	9.24	9.63	9.06	9.69
201935_s_at	7.52	8.26	7.66	4.92	4.8	5.52	4.91	6.49	6.24	7.9	7.36	8.55	8.6	8.56	8.33	8.31	9.42	7.78	8.65	8.32	8.43	8.27	7.25
201936_s_at	6.71	7.2	7.11	6.49	6.11	6.7	6.35	6.46	6.3	7.07	6.89	7.45	7.28	7.87	7.81	7.78	8.4	6.86	7.71	7.52	7.48	7.56	7.05
201937_s_at	8.53	7.49	8.15	7.81	7.9	8	7.92	7.33	7.4	7.96	7.96	7.07	7.32	7.5	7.17	7.23	7.52	8.12	7.79	6.79	7.77	6.84	7.4
201938_at	10.59	10.64	10.57	7.48	8.08	8.09	7.88	7.77	7.56	9.29	10.65	10.99	11.11	10.7	11.24	10.55	9.98	10.14	10	10.22	10.49	10.28	10.29
201939_at	8.26	8.59	9.07	4.33	4.47	5.02	4.86	4.87	4.51	7.65	5.96	8.29	8.4	7.49	7.88	7.33	6.18	6.63	6.33	6.97	6.97	8.08	6.75
201940_at	6.39	6.27	6.4	5.8	6.22	6.37	5.76	6.62	6.61	6.6	7.13	7.28	6.39	7.34	6.44	7.15	7.29	7.13	6.74	7.39	6.94	7.35	7.11
201941_at	6.61	6.23	7.78	7.48	6.96	6.21	6.37	7.08	6.86	7.85	8.34	7.86	7.16	8.57	7.86	8.3	8.03	8.25	7.64	8.4	7.99	8.23	8.21
201942_s_at	6.17	5.3	6.53	5.34	5.36	5.33	5.79	5.19	5.42	5.67	5.57	6.37	5.26	5.23	5.17	5.73	6.46	5.91	5.85	6.02	5.61	6.43	6.94
201943_s_at	6.66	5.4	5.82	5.73	5.99	6.09	5.97	5.83	5.65	6.54	6.59	6.95	6.21	6.07	5.81	6.88	7.31	6.35	6.06	6.73	6.36	6.91	6.76
201944_at	8.52	9.77	10.16	6.92	7.28	6.69	7.17	8.33	7.97	10.54	8.84	9.49	9.55	8.89	9.14	9.77	9.66	9.32	10.09	10.63	9.47	10.58	10.63
201945_at	7.78	7.35	7.75	9	8.46	8.62	8.64	8.34	8.72	8.42	7.61	7.14	7.56	7.56	7.81	7.68	7.55	7.16	7.43	7.65	7.12	7.11	6.95
201946_s_at	10.24	11.08	11	6.19	6.96	5.99	6.01	6	6.27	7.68	9.45	9.41	9.24	8	8.12	9.1	9.42	9.05	10.19	9.53	9.48	10.42	9.87
201947_s_at	11.03	11.46	11.26	6.38	7.17	6.27	6.55	7.79	7.55	9.17	9.8	9.94	10.51	9.76	9.38	9.9	10.12	9.94	10.78	10.17	10.22	10.76	10.26
201948_at	8.77	8.9	9.2	5.57	4.86	5.67	4.53	5.73	5.75	7.2	6.64	8.12	8.26	7.75	7.4	8.11	7.17	7.74	8.3	7.53	7.31	8.02	7.69
201949_x_at	9.67	9.63	9.36	7.97	8.18	7.84	8.46	8.54	8.62	9.65	9.1	9.62	9.78	9.34	9.38	9.25	9.77	9.19	9.39	10.17	9.51	9.59	9.49
201950_x_at	10.15	10.11	9.62	8.39	8.34	8.21	8.6	8.97	8.64	9.78	9.63	10.13	9.95	9.34	9.76	9.97	10.09	9.7	10.22	10.72	10.1	10.23	10.91
201951_at	8.2	6.99	6.02	5.3	4.35	4.94	5.37	5.19	5.08	5.3	4.48	6.38	5.64	5.09	4.78	6.8	6.2	5.42	5.69	6.14	5.24	6.08	5.41
201952_at	10.42	9.52	8.63	6.26	6.42	6.1	6.33	7.56	7.26	8.76	6.72	8.84	8.59	8.14	7.28	9.47	9.07	8.24	8.84	8.93	7.85	8.8	8.1
201953_at	8.62	7.44	8.51	8.39	8.52	8.67	8.73	8.28	8.02	9.41	8.73	8.06	9.67	8.82	9.12	9.45	8.83	9.71	8.85	8.91	8.32	8.22	9.12
201954_at	10.57	8.99	9.38	7.08	7.43	7.26	8.17	9.71	9.52	10.01	8.71	9.82	10.29	9.57	9.93	9.89	10.18	9.17	9.67	10.67	10.42	8.49	10.22
201955_at	9.53	9.72	9.16	5.32	6.55	5.35	4.92	6.85	6.78	8.39	9.93	8.79	8.96	9.25	9.17	9.76	8.56	8.44	9.43	9.45	8.86	8.89	9.68
201956_s_at	9.34	8.66	9.28	7.11	7.29	6.2	5.83	7.37	7.19	8.52	8.75	8.14	7.83	8.97	8.65	9.09	8.45	8.83	8.65	9.47	8.5	8.95	8.89
201957_at	5.74	5.39	5.59	7.34	7.04	7	6.81	7.28	7	6.41	6.87	6.07	5.92	6.2	6.47	6.2	6.5	6.35	6.68	6.38	6.54	6.46	6.49
201958_s_at	5.23	5.16	5.41	6.65	6.27	6.3	5.93	6.1	5.99	5.22	5.31	5.01	5.07	5.12	5.3	5.1	5.27	5.08	5.29	5.23	5.08	5.25	5.24
201959_s_at	7.23	7.3	6.97	6.42	6.64	7.24	6.21	6.39	6.91	8.49	7.88	8.01	8.22	7.44	7.76	8.62	8.38	7.72	7.96	7.11	7.84	7.42	7.28
201960_s_at	6.78	7.87	6.03	6	6.58	5.86	6.28	8.91	8.43	8.61	8.57	8.59	9.37	8.08	8.79	9.29	9.23	8.35	8.84	7.68	8.59	8.4	8.14
201961_s_at	6.49	6.33	5.87	6.77	6.25	6.55	6.18	6.14	6.1	5.91	7.37	6.22	6.3	6.37	6.56	6.26	6.41	6.21	6.53	6.09	6.13	6.64	5.85
201962_s_at	6.73	6.88	7.22	6.55	6.44	6.54	6.69	6.56	6.76	6.32	6.91	6.28	6.86	6.3	6.26	6.29	6.71	6.42	6.64	6.34	6.57	7.06	6.31
201963_at	6.61	7.06	5.62	6.89	7.5	7.81	7.68	5.81	5.74	8.27	8.13	8.11	8.31	7.62	7.29	8.17	7.77	7.8	8.2	7.45	8.36	8.45	7.48
201964_at	7.03	7.76	7.1	6.63	6.48	6.48	6.48	7.85	7.65	7.86	6.94	7.82	7.84	7.64	7.45	8.1	7.65	7.39	7.75	7.98	8.74	8.39	7.62
201965_s_at	6.87	7.26	7.34	6.33	5.96	6.82	6.45	7.39	7.01	7.57	6.68	6.96	7.34	7.05	6.88	7.25	7.38	6.49	6.95	7.23	7.55	7.34	6.99
201966_at	10.1	9.82	10.17	9.08	9.26	8.83	8.98	8.58	8.47	9.57	9.24	9.97	9.99	9.06	9.36	9.3	10.01	9.64	9.94	9.78	9.56	9.24	9.82
201967_at	8.64	8.49	7.88	6.19	6.99	6.72	6.02	8.2	8.18	7.7	7.51	8.11	8.13	8.3	8.2	8.44	8.52	8.23	7.77	8.41	8.42	7.56	7.73
201968_s_at	8.85	8.38	7.76	7.79	8.33	10.26	10.51	7.44	7.35	8.53	9.17	9.46	8.82	8.63	8.21	8.16	8.4	10.54	9.9	9.86	8.97	9.5	9.25
201969_at	7.27	8.45	6.03	6.27	6.03	6.97	6.7	6.6	6.29	6.24	6.27	6.54	7	6.56	6.38	7.04	7.5	6.44	6.45	7.51	6.53	6.73	6.41
201970_s_at	11.29	10.8	10.13	6.63	7.26	5.68	5.18	7.74	7.72	9.02	8.47	9.57	10.06	9.1	8.65	9.53	10.36	9.48	9.86	10.02	9.17	9.67	9.46
201971_s_at	6.47	6.12	6.11	7.14	7.48	6.06	5.53	5.97	5.83	5.66	6.45	7.58	5.88	5.54	5.8	7.23	6.71	6.52	8.93	7.1	6.92	7.05	9.17
201972_at	8.78	8.94	9.16	9.43	10.05	7.99	7.76	8.84	8.41	9.13	9.52	9.76	9.1	9.62	9.55	9.71	10.47	8.83	10.22	10.59	9.37	9.9	10.71
201973_s_at	11.31	10.65	10.22	6.37	6.3	6.15	5.78	8.39	8.23	9.92	10.54	10.16	10.79	10.78	10.26	10.32	10.24	10.99	10.54	10.19	9.79	9.59	10.96
201974_s_at	5.8	6.01	5.94	6.86	6.57	6.72	6.74	6.31	7.01	6.2	6.13	5.86	6.3	6.1	6.1	6.02	6.16	5.93	5.81	5.95	5.9	6.01	5.9
201975_at	7.14	7.16	7.46	5.78	5.91	5.96	5.86	6.36	6.3	6.76	6.47	7.08	6.68	6.76	6.48	7.3	6.8	6.72	6.7	6.96	7.39	6.64	7.23
201976_s_at	8.04	8.41	9.89	7.17	7.37	6.91	6.35	6.75	6.69	9.83	9.39	9.97	9.65	8.95	10.92	10.73	11.03	8.75	10.26	9.05	8.61	8.13	9.19
201977_s_at	5.55	5.74	6.92	6.66	6.61	6.4	6.9	6.07	6.74	5.9	6.14	6.26	6.04	5.74	6.29	6.5	6.17	6.71	6.16	6.08	7.1	6.28	6.18
201978_s_at	7.41	7.39	7.83	8.43	8.08	8.18	8.25	8.23	8.2	8.09	8.13	7.78	8.06	7.76	8.05	8.01	7.71	8.21	7.82	7.65	8.22	7.86	7.85
201979_s_at	6.53	7.34	7.34	6.93	7.14	6.65	7.91	7.6	7.54	6.48	6.87	6.56	6.87	6.62	6.63	6.84	6.51	6.84	6.93	6.67	6.9	7.67	7.05
201980_s_at	8.46	8.88	9.27	5.4	5.53	6.26	5.5	6.43	6.24	8.82	8.83	8	7.75	8.18	8.39	7.88	7.75	7.08	8.05	8.08	8.05	8.03	9.3
201981_at	4.23	4.43	4.37	4.61	5.09	4.37	4.02	4.41	4.29	4.42	4.38	4.37	4.62	4.38	4.39	4.19	4.19	4.26	5.15	4.48	4.3	4.2	4.51
201982_s_at	6.02	6.2	6.26	7.32	7	7.59	7.34	7.14	6.97	6.26	6.42	6.07	6.38	6.28	6.29	5.96	6.11	6.05	6.58	6.18	6.29	6.27	6.25
201983_s_at	6.38	7.95	8.36	7.35	7.56	9.17	8.98	6.18	6.03	5.96	7.23	7.31	7.92	5.84	7.79	5.71	7.04	8.54	5.15	8.04	7.39	8.8	7.34
201984_s_at	6.38	6.27	6.66	7.41	7.13	7.55	7.92	6.92	7.03	6.12	6.78	6.34	6.49	6.38	6.45	6.31	5.97	6.78	5.87	6.46	6.74	6.71	6.49
201985_at	7.84	6.77	6.95	5.79	6.05	5.71	5.64	6.27	6.32	7.64	6.85	7.28	7.04	7.25	6.87	7.55	7.04	6.98	6.76	6.59	7.03	7.38	7.32
201986_at	7.84	7.45	6.49	6.29	6.83	6.56	6.21	6.31	6.47	8.66	8.32	8.6	9.53	8.5	8.43	9.13	8.79	8.68	8.71	8.94	8.91	9.18	7.93
201987_at	7.98	8.03	8.05	6.94	6.74	5.53	6.05	7.26	7.05	8.67	8.49	8.52	9.68	8.75	8.52	9.06	9.04	8.66	8.66	9.11	8.89	9.12	8.18
201988_s_at	6.78	5.85	7.11	7.55	7.51	6.94	7.07	7.55	7.42	6.26	6.81	7.1	6.73	6.9	6.28	6.84	7.2	7.48	6.95	7.51	7.89	7.57	8.32
201989_s_at	8.07	7.63	7.73	7.59	7.65	6.94	7.23	8.58	8	7.54	7.94	8.56	7.86	8.3	7.78	8.45	8.95	8.98	8.23	9.3	9.36	9.13	9.56
201990_s_at	6	5.71	6.81	5.71	6.12	5.38	5.2	6.49	6.37	5.97	5.59	6.48	5.71	6.54	6.14	6.35	7.2	7.07	6.26	7.66	8.01	7.66	7.65
201991_s_at	10.48	10.78	10.01	6.96	6.5	6.95	6.57	6.72	6.96	9.82	9.5	9.03	9.93	9.62	9.51	9.66	10.03	8.81	9.19	9.94	9.44	9.44	10.21
201992_s_at	8.79	8.44	7.53	6.43	6.1	5.85	6.45	6.33	6.16	6.15	6.61	6.43	6.45	6.25	5.95	7	6.83	6.48	6.47	6.6	6.62	6.5	7.79
201993_x_at	10.7	10.35	10.14	5.98	6.95	6.33	5.2	9.25	8.88	10.15	9.71	10.31	10.2	10.3	9.64	10.14	10.07	10.19	10.02	9.44	9.63	9.65	9.77
201994_at	10.51	10.86	11.19	8.36	9.18	7.77	7.52	9.36	9.36	11.56	11.7	11.25	11.28	11.43	11.27	11.85	11.68	11.34	11.43	11.82	10.81	11.81	11.19
201995_at	9.98	9.07	10.76	7.07	6.85	7.32	7.84	7.01	6.93	9.09	8.6	8.6	7.78	9.52	8.5	8.75	8.89	6.94	8.94	9.57	8.56	7.86	9.18
201996_s_at	4.81	4.54	4.89	5.5	5.61	5.65	5.22	5.31	5.2	5.36	5.16	5.42	5.48	5.02	5.65	5.41	5.51	5.3	5.57	6.13	5.51	5.38	5.14
201997_s_at	7.59	8.08	7.49	8	8.17	7.61	7.74	8.61	8.4	8.46	7.98	8.33	8.64	8.57	8.34	8.67	8.38	8.32	8.74	8.34	9.26	8.03	8.02
201998_at	6.29	6.45	6.18	7.98	8.52	9.42	9.54	9.28	9.46	7.28	7.09	7.37	7.11	7.28	6.98	7.26	6.94	6.9	6.6	6.93	8.49	7.49	7.14
201999_s_at	10.24	10.07	10.17	8.17	8.42	7.66	7.2	8.26	8.64	9.76	9.84	9.71	10.22	10.1	9.93	10.07	9.75	10.17	10	10.29	9.87	10.51	9.89
202000_at	8.22	7.46	7.64	7.59	7.97	7.13	6.47	7.02	7.03	7.73	7.53	7.31	7.56	7.29	7.12	7.86	7.65	7.1	7.68	7.84	7.82	7.9	7.68
202001_s_at	10.78	10.54	9.8	7.64	8.16	8.2	8.28	7.67	6.8	10.4	10.07	9.84	10.14	10.1	10.17	10.26	9.63	9.52	10	10.49	10.35	10.42	10.29
202002_at	6.16	5.97	5.97	8.12	7.86	6.99	7.3	7.51	7.52	6.05	6.31	5.84	6.31	5.94	6.02	5.85	6.08	6.18	6.31	6.08	5.94	6.03	5.97
202003_s_at	8.96	8.84	10.04	9.55	10.07	9.18	9.44	7.55	8.14	8.94	9.1	9.01	8.58	8.42	8.81	8.57	9.07	9.07	9.33	9.05	8.69	8.12	8.85
202004_x_at	9.54	9.33	9.65	8.85	9.18	8.81	8.8	7.98	8.04	9.67	9.13	9.8	9.66	8.73	9.21	8.98	9.57	8.8	9.6	9.21	9.21	9.26	9.73
202005_at	6.7	6.45	6.06	8.3	8.26	8.13	8.5	7.51	8.07	7.29	7.5	7.27	7.28	7.41	7.54	7.03	7.07	6.63	7.27	7.35	6.93	6.76	7.04
202006_at	8.65	7.68	7.26	6.13	5.65	5.39	6.39	6.94	6.29	7.64	8.07	8.73	7.14	7.84	7.89	9.2	8.52	8.48	9.04	8.86	8.9	7.66	9.24
202007_at	6.78	7.8	6.27	5.55	5.74	6.96	6.26	5.8	5.22	8.94	8.61	9.33	8.12	9.13	8.45	9.41	8.57	8.7	8.42	8.41	8.69	10.07	8.42
202008_s_at	6.63	6.64	6.17	7.73	7.52	6.67	6.64	6.94	6.94	7.01	7.7	7.49	6.64	7.2	7.11	7.53	7.22	6.95	7.01	7.16	7.5	8.3	6.95
202009_at	7.9	7.75	7.1	7.52	7.53	6.68	7.73	7.29	7.7	6.66	7.08	6.82	6.81	6.8	6.89	6.98	7.09	6.63	7.06	7.05	7.1	6.6	7.3
202010_s_at	9.34	8.76	8.38	7.97	7.93	7.73	7.75	7.75	7.84	8.79	8.25	8.18	8.54	8.44	8.39	8.3	8.43	8.41	8.36	8.5	8.05	7.74	8.47
202011_at	9.5	10.36	9.38	7.16	7.73	5.88	4.86	7.79	7.38	9.78	9.63	9.79	9.99	9.72	9.7	10.02	9.6	9.74	9.71	8.98	9.4	8.6	9.9
202012_s_at	9.26	8.18	9.02	7.21	7.32	6.99	7.4	7.75	7.3	9.89	8.77	9.45	9.11	8.84	8.88	9.52	9.19	8.83	8.85	8.82	9.06	8.76	9.22
202013_s_at	7.63	7.03	7.26	7.4	7.38	6.7	6.63	7.07	7.33	7.86	7.63	8.04	7.88	7.34	7.77	8.5	8.08	6.97	7.57	7.04	7.68	6.99	7.49
202014_at	6.57	7.07	7.04	6.6	6.32	7.43	6.86	6.77	6.88	6.05	5.68	5.63	5.86	6.03	6.01	5.41	5.73	5.59	5.97	6.38	5.24	6.68	5.58
202015_x_at	3.65	3.7	4.59	3.77	3.9	3.86	3.83	3.88	3.73	3.71	3.67	3.75	3.65	3.64	3.77	3.74	3.7	3.83	3.73	3.74	3.75	3.77	3.84
202016_at	4.55	10.74	5.28	6.25	6.91	7.05	6.56	6.37	6.48	5.51	11.1	10.57	5.72	9.34	6.82	5.89	5.13	5.75	5.01	5.68	10.22	5.2	6.87
202017_at	7.91	6.67	7.92	9.38	9.55	12.2	12.21	8.54	8.36	8.38	8.59	7.89	7.87	8.36	8.49	7.42	7.11	8.32	7.22	8.36	9.48	8.8	7.74
202018_s_at	5.38	5.17	5.4	6.27	6.34	6.99	6.64	6.73	6.24	5.29	6.47	5.14	5.11	5.29	5.3	5.19	5.22	5.24	5.05	5.06	4.92	5.01	5.19
202019_s_at	7.9	7.38	7.74	8.03	7.92	8.09	8.14	8.1	8.26	7.21	7.74	7.27	6.96	6.96	7.13	7.28	7.17	7.21	7.52	7.09	7.2	7.25	7.4
202020_s_at	8.53	7.5	8.64	7.12	7.4	6.26	6.38	7.45	7.52	8.57	8.97	8.41	8.14	8.8	8.54	9.07	8.72	8.9	9.02	7.78	8.7	8.16	8.08
202021_x_at	10.62	10.66	10.84	10.07	10.52	9.35	9.49	10.58	10.41	11.01	11.26	11.09	11.5	11.48	11.04	11.06	11.45	11.6	11.15	11.76	11.22	11.95	11.09
202022_at	6.74	6.17	6.35	7.65	7.11	8.53	8.61	7.66	7.46	7.06	7.48	7.2	6.88	7.91	6.96	7.01	6.62	6.44	6.75	6.68	6.43	6.52	6.35
202023_at	6.58	5.46	5.29	6.94	6.83	9.18	9.37	6.48	6.48	8.47	8.17	8.13	7.3	8.07	8.05	8.1	7.57	7.95	7.7	6.69	7.6	7.18	6.71
202024_at	7.75	8.64	8.43	8.2	8.29	8.21	8.21	8.27	8.22	7.31	9.36	8.18	7.61	8.85	7.67	7.13	7.45	8.39	7.57	8.3	7.59	9.12	8.59
202025_x_at	8.31	8.15	7.72	9.05	9.14	9.9	10.29	8.2	8.62	7.65	7.75	7.48	7.59	7.83	7.75	7.7	7.81	7.37	7.72	7.79	8.03	7.22	7.49
202026_at	8.8	8.99	8.57	8.24	8.37	7.36	6.85	8.07	7.72	8.54	8.82	8.59	8.31	8.27	8.47	9.25	8.36	8.37	8.91	8.17	9.99	8.51	9.19
202027_at	7.44	6.69	6.82	5.85	6.21	5.48	5.85	5.67	5.47	7.95	7.56	7.1	7.11	7.63	8.24	7.19	7.17	7.15	6.98	7.03	6.81	6.84	6.95
202028_s_at	8.54	8.31	8.78	8.88	8.34	7.84	8.83	10.45	10.96	8.47	8.39	8.86	8.6	8.5	8.35	8.33	8.28	8.05	8.39	8.45	7.96	8.13	7.92
202029_x_at	12.55	12.46	12.47	11.74	11.72	11.92	12.3	12.49	12.56	12.19	12.4	12.68	12.63	12.43	12.17	12.73	12.15	12.14	12.28	12.28	12.12	12.35	12.04
202030_at	7.86	8.08	8.84	7.22	7.18	8.86	9.33	7.02	7.51	7.09	7.4	7.17	7.11	7.68	7.26	6.97	7.46	7.38	7.41	7.44	7.51	6.82	6.85
202031_s_at	10.16	9.11	9.02	7.53	7.49	7.99	7.73	7.96	7.68	8.95	8.71	8.54	9.12	9.24	8.44	9.07	9.4	9	8.52	8.67	8.59	7.98	8.34
202032_s_at	7.5	7.93	7.94	8.78	8.45	7.74	7.84	8.65	8.35	8.29	8.11	7.73	8.01	8.14	8.12	8.39	7.73	8.24	8.17	7.63	7.97	7.65	7.72
202033_s_at	8.12	7.95	7.8	4.18	4.37	4.26	4.38	5.98	5	8.66	7.53	9.55	7.7	9.1	8.16	8.96	8.3	9.82	9.27	8.25	9.14	9.24	9.27
202034_x_at	5.85	6.13	5.93	4.33	4.69	4.4	4.7	4.44	4.66	6.82	5.8	7.9	6.16	7.91	6.27	6.55	6.51	7.95	7.27	6.46	7.29	7.81	7.15
202035_s_at	4.55	4.35	4.65	4.87	5.13	4.34	4.87	4.18	4.35	4.15	4.19	4.09	4.23	4.13	4.16	4.14	4.15	3.94	4.12	4.07	4.22	4.06	4.11
202036_s_at	5.12	5.43	6.11	7.11	7.34	6.13	6.3	6.44	6.26	5.15	5.14	5.02	5.26	5.22	5.31	5	5.11	5.08	5.11	5.19	5.44	5.17	4.97
202037_s_at	7.41	7.26	9.92	7.86	8.37	6.49	6.62	6.39	6.73	5.93	6.22	5.91	5.51	5.71	6.73	5.81	5.67	6.17	5.09	6.25	7.46	5.74	5.39
202038_at	8.46	10.22	8.71	6.02	6.52	5.82	5.59	7.75	7.46	10.23	9.04	9.2	9.07	9.54	9.52	9.85	9.06	9.2	9.6	8.83	9.53	8.6	9.49
202039_at	7.51	6.6	7.22	6.48	7.09	7.65	7.11	7.16	7.32	8.08	7.95	7.36	7.43	8.1	8.05	7.43	7.08	9.03	6.75	7.18	7.14	7.07	6.56
202040_s_at	8.51	7.52	7.65	6.21	6.36	6.59	6.33	6.93	6.42	7.38	7.38	7.51	8.1	7.63	7.54	7.47	8.64	7.6	7.15	7.8	8.07	8.81	7.73
202041_s_at	9.51	9.77	9.49	7.87	7.99	8.44	8.88	7.85	8.24	9.02	8.4	8.45	8.49	8.85	8.95	8.24	8.6	9.37	8.64	8.78	8.45	8.27	8.59
202042_at	8.92	9.64	9.93	7.04	7.36	7.09	7.31	6.85	7.29	8.42	8.28	8.42	8.86	8.22	8.6	8.05	8.17	8.28	8.6	8.64	8.92	8.91	7.86
202043_s_at	8.79	9.66	9.21	5.27	6.39	4.68	4.53	5.03	4.74	6.69	5.84	7.39	6.97	6.16	6.24	6.92	7.98	7.43	7.55	8.43	7.27	7.1	8.49
202044_at	6.82	6.89	6.82	7.35	7.26	7.07	7.58	6.84	6.82	6.45	6.68	6.77	7.07	6.43	6.68	6.57	6.48	6.45	6.21	6.63	6.42	6.58	6.35
202045_s_at	6.39	6.08	5.93	5.91	5.89	5.98	6.09	5.65	5.76	5.43	5.61	5.59	5.43	5.59	5.58	5.29	5.45	5.56	5.57	5.73	5.7	5.83	5.28
202046_s_at	4.63	4.84	5.35	5.35	5.57	5.45	5.5	4.91	5.25	4.56	4.64	4.56	4.64	4.49	4.79	4.8	4.57	4.63	4.67	4.49	4.67	4.84	4.7
202047_s_at	8.59	7.93	7.23	7.85	8.09	7.79	7.78	7.57	7.55	8.79	8.61	7.76	8.5	8.48	8.31	8.15	8.36	7.9	8.46	8.61	7.94	8.28	7.66
202048_s_at	9.71	8.82	8.82	9.18	9.07	8.56	8.62	8.48	8.88	9.51	9.17	8.19	8.82	9	8.84	8.36	8.84	8.41	8.87	9.05	8.29	8.59	8.08
202049_s_at	7.83	6.86	6.95	6.08	5.14	6.08	5.87	6.27	6.24	7	6.63	7.38	7.36	6.63	6.42	7.32	7.41	6.98	7.98	7.18	7.13	7.4	7
202050_s_at	7.43	7.46	7.44	7.35	6.82	7.61	7.55	7.09	8.15	7.61	7.29	7.94	7.27	7.32	7.51	7.99	7.82	7.64	8.33	7.83	7.81	7.86	7.45
202051_s_at	8.04	8.06	7.57	7.08	6.75	6.18	6.34	6.98	6.78	7.49	7.36	8.2	7.7	7.76	7.82	8.27	8.18	7.86	8.34	8.21	8.45	8.13	7.46
202052_s_at	9.24	10.48	8.81	5.2	5.32	4.76	5.44	7.42	7.44	9.02	7.94	8.97	7.87	9.23	8.86	8.28	8.24	8.82	8.55	9.08	8.25	8.04	9.32
202053_s_at	8.57	8.81	9.22	8.73	9.05	8.15	7.91	8	7.9	7.41	7.64	7.53	8.78	8.73	8.12	8.24	8.2	7.92	9.01	7.95	8.07	11.21	8.64
202054_s_at	7.87	8.75	8.32	8.9	9.53	8.6	8.15	7.49	7.17	7.04	7.66	7.16	8.32	8.37	7.73	8.3	7.94	7.98	8.03	7.8	7.84	11.19	7.98
202055_at	7.65	7.74	8.17	6.72	6.66	6.54	6.47	7.2	6.91	6.64	7.59	7.62	7.02	8.32	6.98	7.32	7.54	7.36	7.49	7.42	7.45	8.15	7.74
202056_at	6.22	6.57	7.35	6.04	5.98	5.27	5.64	5.86	5.89	5.86	6.54	6.61	6.14	7.61	6.48	6.51	6.88	6.61	6.41	6.67	6.52	7.62	6.66
202057_at	5.02	4.61	4.89	5.4	4.97	5.18	5.47	5.1	5.2	4.93	5.17	5.46	4.96	6.09	5.26	5.35	5.17	5.66	4.93	5.23	5.27	5.51	5.07
202058_s_at	7.99	6.98	7.26	6.12	5.7	5.72	6.08	6.54	6.3	6.04	6.48	7.42	6.47	7.05	6.27	6.59	6.96	6.68	6.84	6.79	6.67	8	7.45
202059_s_at	8.99	8.37	10.36	7.54	7.86	7.4	7.56	7.51	7.5	7.09	7.68	7.76	7.5	8.7	7.92	7.38	7.59	7.24	7.34	7.57	7.6	8.07	7.74
202060_at	8.23	8.15	7.39	4.48	4.9	5.01	4.32	6.54	6.51	7.75	6.76	7.78	7.58	6.69	7.36	8.21	7.53	7.22	7.78	6.91	7.79	7.96	7.07
202061_s_at	8.61	8.64	7.8	6.5	7.03	6.44	5.91	8	7.85	9.56	8.83	9.15	8.54	9.16	8.83	8.74	8.33	9.35	8.64	8.98	9.3	8.71	8.9
202062_s_at	6.66	5.67	6.11	6.09	6.02	6.72	6.23	6.15	6.05	6.79	6.24	6.45	6	5.62	6.22	6.31	6.24	6.22	6.39	6.43	6.28	6.6	6.75
202063_s_at	4.35	4.48	4.49	5.33	5	5.05	5.03	4.74	4.84	4.69	4.47	4.4	4.43	4.36	4.45	4.39	4.46	4.39	4.32	4.42	4.48	4.43	4.34
202064_s_at	7.16	5.68	5.14	6.52	6.06	5.81	6.02	5.83	5.74	6.12	5.67	6.14	5.33	5.23	5.38	6.03	5.74	6.04	5.9	5.9	6	5.81	6.28
202065_s_at	6.89	7.78	6.83	6.77	6.87	7.69	7.39	6.95	6.93	7.06	7.07	7.01	7.14	6.74	7.15	7.06	7.21	7.07	7.47	6.98	6.75	7.18	7.39
202066_at	7.9	9.34	7.48	5.61	6.44	5.3	5.04	6.19	6	8.67	7.52	8.03	7.9	8.26	8.3	8.81	8.67	8.27	8.78	7.56	8.28	7.67	8.31
202067_s_at	5.43	6.31	5.84	6	6.06	6.17	6.6	5.23	5.7	5.74	6.32	5.71	5.64	5.75	5.47	5.65	5.48	5.38	5.56	5.61	5.6	5.92	5.69
202068_s_at	8.08	9.06	8.28	6.82	6.93	7.6	7.76	7.16	6.89	8.27	9.02	8.54	7.4	8.61	7.7	8.57	7.91	7.52	8.14	8.21	8.4	9.33	8.6
202069_s_at	8.63	8.51	8.05	5.34	5.27	5.15	5.17	5.54	5.61	6.25	7.4	7.32	7.94	7.18	7.02	6.99	7.25	7.86	7.69	7.7	8.68	7.89	7.91
202070_s_at	6.57	7.64	6.56	6.97	6.49	6.55	6.91	7	6.96	6.9	6.97	6.68	7.65	6.78	6.78	6.88	7.33	7.59	7.12	7.5	8.56	7.53	7.16
202071_at	9.17	8.78	9.26	9.12	9.42	9.22	9.82	6.55	6.3	9.5	9.05	8.73	8.55	8.69	6.96	8.62	8.86	10.29	7.9	8.49	6.8	9.23	7.99
202072_at	7.23	7.55	7.2	7.47	8.56	7.92	7.87	8.46	8.42	7.89	7.89	8.42	8.44	8.15	8.82	8.28	8.02	8.41	8.22	8.13	7.47	8.7	8.15
202073_at	5.3	5.16	5.26	5.75	5.72	5.21	5.58	6.12	5.85	5.72	5.95	5.25	5.33	5.72	5.65	6.01	5.76	6.55	5.22	5.44	5.56	6.28	5.85
202074_s_at	8.6	7.83	8.51	7.27	7.41	6.99	6.48	7.84	7.89	8.16	7.91	6.67	7.67	7.8	7.65	7.99	7.88	7.83	7.55	7.19	7.21	7.46	8.5
202075_s_at	5.69	6.99	7.73	6.95	6.61	7.45	7.08	7.83	7.8	7.9	8.18	8.03	7.72	8.91	8	7.33	7.51	8.62	7.46	7.44	10.15	8.51	7.87
202076_at	8.84	9.49	8.24	5.16	5.94	5.19	5.32	7.96	7.61	10.29	9.3	9.35	9.42	9.61	9.86	9.39	9.71	9.59	10.13	9.48	9.07	9.37	9.5
202077_at	10.91	11.42	11.28	9.31	9.73	9.25	9.7	8.63	8.4	9.82	10.56	10.21	10.18	10.54	10.56	9.91	10.11	9.85	10.37	10.74	10.69	9.95	10.8
202078_at	9.53	9.87	9.04	6.1	5.81	6.14	5.75	6.39	6.16	8.13	7.37	9.05	10.3	11.32	8.94	8.6	8.8	9.16	9.89	8.87	8.49	11.64	9.61
202079_s_at	6.11	6.7	6.3	6.71	6.67	6.83	6.75	7.03	6.75	6.16	6.28	6.11	6.26	6.38	5.99	6	6.27	6.03	5.91	6.31	6.75	6.06	6.09
202080_s_at	7.14	7.77	7.03	8.08	8.3	8.48	8.02	8.29	8.44	7.42	7.72	7.72	7.2	7.75	7.74	7.47	7.54	7.62	7.28	7.69	8.23	7.67	7.64
202081_at	9.57	9.17	10.14	9.06	9.1	8.98	9.08	9.22	8.91	10.45	10.51	10.03	9.91	9.99	9.68	9.74	10.09	9.99	9.87	10.71	9.42	9.57	9.77
202082_s_at	6.04	6.64	5.77	6.61	6.88	6.22	6.91	6.06	6.44	6.59	6.77	7.06	7.57	5.85	7.05	7.41	8.05	6.57	7	7.19	7.04	7.55	6.85
202083_s_at	6.69	6.62	4.76	4.87	5.4	5.03	4.84	4.66	4.94	6.82	5.84	6.65	6.31	5.88	6.02	6.75	6.53	5.74	7.01	5.4	6.74	6.27	6.14
202084_s_at	9.31	9.6	8.64	8.42	9.15	6.72	6.53	8.48	8.52	9.55	9.01	9.63	9.37	9.12	9.22	10.07	9.4	8.95	9.07	8.92	10.08	9.73	8.61
202085_at	7.52	8.11	4.69	5.83	6.09	5.25	5.09	4.9	5.02	6.47	5.85	6.21	7.02	5.57	5.81	6.55	5.38	7.27	6.23	5.53	5.74	7.6	7.58
202086_at	6.09	5.98	6.79	6.74	6.72	7.23	7.24	8.53	8.53	11.39	8.2	9.15	9.44	8.69	7.03	8.2	8.66	7.68	11.44	8.98	9.75	8.74	8.12
202087_s_at	9.26	9.03	10.21	8.07	8.6	7.47	7.5	8.22	8.05	9.16	8.92	9.04	9.46	9.3	8.57	8.95	8.95	9.39	9.54	9.53	9.55	8.77	10.36
202088_at	8.71	8.71	10.24	5.61	5.73	5.47	5.58	7.11	6.47	9.98	9.58	10.33	9.61	9.69	9.88	9.45	9.3	10.13	10.02	9.42	9.34	9.6	10.15
202089_s_at	7.62	7.21	8.66	4.91	5.18	5.32	5.16	5.49	5.36	7.26	7.72	8.61	7.15	7.1	6.93	7.62	7.3	8.22	8.28	7.36	7.46	7.97	8.51
202090_s_at	8.54	9.14	8.93	8.8	9.12	9.85	9.98	8.52	8.4	9.94	9.74	10.1	9.34	11.28	9.86	9.19	9.93	9.74	9.34	10.03	9.77	10.57	9.3
202091_at	4.04	4.14	4.6	4.92	5.17	5.5	4.79	5.07	5.04	4.41	4.6	4.43	4.56	4.36	4.32	4.38	4.3	4.38	4.24	4.32	4.5	4.17	4.36
202092_s_at	8.02	8.03	9.86	8.54	8.21	8.52	8.24	8.23	8.02	8.55	9.03	8.84	8.18	8.28	8.89	8.54	8.52	8.66	8.57	8.66	8.49	8.17	8.73
202093_s_at	8.86	8.77	9.41	5.88	5.81	6.15	6.1	5.76	5.61	6.84	7.04	6.77	7.15	7.34	6.87	6.5	6.99	6.84	6.95	6.82	6.68	6.97	6.47
202094_at	9.68	8.23	9.74	7.75	7.43	7.3	7.14	7.15	6.99	6.45	7.53	8.13	8.28	6.82	6.63	7.99	7.63	7.1	7.63	7.43	6.93	7.61	7.4
202095_s_at	10.26	8.97	9.92	6.04	5.59	6.55	6.27	5.94	6.05	8.04	7.71	9.43	9.2	8.68	7.48	8.58	8.72	8.86	9.37	8.41	8.01	8.93	8.5
202096_s_at	9.56	9.02	10.02	7.95	8.04	8.7	8.64	8.55	8.67	9.9	9.56	9.41	9.2	10.09	9.7	9.01	9.06	9.42	9.05	9.46	8.85	9.77	9.75
202097_at	8.2	9.75	7.54	5.05	5.41	5.28	4.97	6.57	6.2	7.62	7.66	8.73	8.92	8.34	7.82	8.61	8.3	7.65	8.27	8.71	8.49	8.84	8.76
202098_s_at	7.36	7.3	7.3	7.83	7.91	7.87	8.08	7.51	7.81	7.95	7.83	7.54	6.95	7.49	7.4	6.91	7.56	7.68	7.61	6.89	7.73	8.31	6.37
202099_s_at	6.89	7.09	7.38	7.96	7.98	8.08	7.96	7.5	7.89	7.42	7.33	7.16	7.01	7.03	6.97	6.92	7.07	7.03	7.1	7.04	7	7.25	7.08
202100_at	8.96	7.64	8.57	7.82	8.01	7.86	7.52	7.88	8	8.57	8.12	8.35	8.33	8.26	8.56	8.85	8.49	8.62	8.82	8.88	9.18	8.03	9.29
202101_s_at	6.61	5.45	6.6	6.84	6.76	5.8	6.3	5.82	6.3	6.25	5.94	6.45	5.7	5.83	6.3	6.33	6.36	6.47	6.41	6.65	6.54	6.22	7.16
202102_s_at	7.97	8.3	8.76	7.19	7.61	7.81	8.09	7.32	7.32	7.77	10.02	7.99	8.2	9.35	8.03	6.8	8.2	8.12	6.97	8.61	7.16	7.15	7.69
202103_at	5.88	6.17	5.64	6.41	6.62	6.82	6.88	6.11	6.3	5.85	7.49	6.01	5.93	6.94	5.95	5.64	6.05	6.7	5.5	5.96	5.74	5.54	6.65
202104_s_at	7.86	7.23	6.95	6.56	6.55	7.39	7.5	7.27	7.34	8.84	8.25	8.19	7.7	8.44	8.75	8.01	7.92	8.2	8.12	8.44	8.8	7.63	7.88
202105_at	8.41	7.79	8.31	7.65	7.67	6.7	6.51	7.86	8.03	8.16	8.49	7.53	7.51	7.85	7.77	7.69	8.02	8.87	7.54	8.02	8.05	8.22	8.39
202106_at	7.86	8.59	9.74	6.64	6.65	6.91	7.31	7.72	7.57	9.62	9.01	9.01	9.35	9.32	9.09	8.73	9.32	8.55	8.76	9.05	8.37	8.7	7.5
202107_s_at	9.77	10.04	9.77	7.14	7.11	7.32	7.45	7.58	7.51	7.08	8.38	8.39	8.47	9.01	7.73	8.34	9.18	9.17	8.71	8.72	7.69	9.34	8.04
202108_at	7.87	7.75	7.82	10.11	10.32	8.72	9.13	7.78	7.17	7.46	7.24	7.53	7.07	7.48	7.58	7.34	7.7	7.2	7.27	7.36	7.54	7.77	7.81
202109_at	8.53	8.34	8.29	8.93	9.03	8.46	8.83	8.51	8.52	8.12	8.97	8.29	8.9	8.51	9	8.39	8.13	8.29	8.18	7.77	7.73	8.85	7.71
202110_at	10.78	10.68	10.55	9.32	9.71	7.53	7.61	8.8	8.66	10.52	10.51	10.22	10.21	10.5	10.16	10.87	10.74	11.16	11.02	11.17	11	11.11	10.89
202111_at	7.41	7.46	7.1	7.41	7.54	7.42	7.92	6.8	6.74	7.92	6.91	6.93	8.07	7.48	7.46	7.11	8.2	7.29	7.41	7.95	6.75	6.47	7.47
202112_at	6.71	6.35	6.31	8.02	6.77	7	7.32	9.93	10.04	9.52	8.74	8.68	7.13	9.72	8.81	7.83	8.09	8.43	8.42	8.3	8.8	7.29	7.85
202113_s_at	8.56	8.17	8.31	5.31	5.16	5.09	4.3	6.05	5.5	7.49	6.96	8.85	7.93	7.93	7.17	7.58	7.86	8.67	8.09	8.62	9.64	10.19	8.93
202114_at	7.24	7.23	6.71	6.52	6.48	6.42	6.51	7.14	6.88	7.16	6.93	7.95	7.37	7.45	7.11	7.2	7.53	7.77	7.23	8.01	8.6	8.75	7.38
202115_s_at	7.97	8.76	8.42	6.49	6.48	6.77	7.54	6.45	6.64	7.32	7.64	7.69	7.54	8.33	7.73	7.41	7.37	7.82	7.55	7.32	7.28	7.3	7.36
202116_at	8.53	8.44	7.88	7.14	7.42	7.48	7.43	7.44	7.37	7.91	7.98	7.89	7.76	7.71	8.11	8.03	7.89	8.43	8.8	7.68	8.05	7.75	8.19
202117_at	8.91	8.43	9.02	8.21	8.69	8.79	8.96	8.64	9.12	9.63	9.63	9.81	9.48	9.54	10.15	9.54	9.48	9.67	8.82	9.62	9.55	8.78	10.02
202118_s_at	6.3	5.51	7.15	6.26	6.66	5.29	5.47	5.24	5.13	7.17	7.31	8.86	7.17	6.84	7.13	6.96	7.14	8.91	7.36	7.46	7.63	8.26	7.65
202119_s_at	9.02	8.41	9.53	6.96	7.47	6.59	6.4	6.87	7.34	9.73	9.09	10.07	8.31	9.27	9.14	8.74	8.21	10.28	8.94	8.64	9.35	9.36	9.27
202120_x_at	9.78	9.45	9.23	7.54	7.79	8.7	9.17	7.83	8	9	8.83	9.05	9.43	9.42	9.11	8.78	9.35	9.1	8.99	9.59	9.12	9.15	8.97
202121_s_at	8.22	9.12	8.66	6.81	7.31	8.09	7.63	6.81	6.91	7.82	8.45	8.62	8.3	8.68	9.13	8.27	8.03	7.82	8.22	8.41	8.69	8.31	7.72
202122_s_at	8.94	8.37	8.5	7.69	7.81	7.4	7.91	8.29	8.12	8.68	8.81	9.03	8.62	10.04	8.85	8.25	8.58	9.69	8.64	8.49	8.34	8.75	9.32
202123_s_at	8.22	7.78	8.34	7.85	7.74	7.66	7.44	7.28	7.44	7.69	7.6	7.8	8.5	7.78	7.81	8.09	7.81	7.74	7.76	8.75	7.86	8.82	7.37
202124_s_at	7.7	6.95	6.37	6.88	6.62	6.16	6.45	6.57	6.45	7.04	7.78	7.17	7.12	7.03	8.29	6.86	7.16	6.32	7.47	7.62	6.31	6.64	7.67
202125_s_at	6.8	7.78	7.12	5.8	6.06	5.25	5.07	6.13	6.14	8.72	8.87	7.99	8.01	8.26	9.13	8.27	8.16	7.85	8.5	8.2	8.13	7.94	8.83
202126_at	6.94	9.12	6.99	5.41	5.4	5.34	5.22	6.17	5.91	7.73	7.62	8.19	7.59	8.36	7.2	8.29	8.43	7.5	8.5	8.21	8.38	8.04	8.35
202127_at	4.96	6.25	5.02	4.9	5.21	5.11	5.04	6.53	6.03	6.89	6.56	7.75	7.39	7.67	6.27	8.01	7.36	6.53	8.08	6.79	7.83	7.12	6.93
202128_at	8.77	8.43	6.44	5.63	6.68	5.79	6.06	6.49	6.45	8.58	7.19	7.3	8.09	7.85	7.18	7.46	7.93	7.32	7.35	7.41	7.43	6.9	7.3
202129_s_at	6.78	8.17	7.45	5.96	6.04	6.23	6.51	6.23	6.09	6.64	6.59	7.84	6.78	6.75	6.07	7.08	6.8	7.63	8.09	6.45	7.12	6.78	8.32
202130_at	7.38	9.9	8.6	6.49	6.84	6.65	6	7.56	7.45	8.34	8.95	9.24	9.2	9.21	8.89	8.77	8.98	9.61	9.62	8.84	9.15	8.6	9.38
202131_s_at	5.21	5.95	5.37	4.18	4.48	4.54	3.92	4.73	4.87	4.73	4.79	6.11	4.8	4.77	4.72	5.2	4.64	5.74	6.24	4.61	5.39	4.86	5.75
202132_at	5.54	5.8	6.63	5.78	5.55	5.68	5.96	5.33	5.38	5.85	6.36	6.4	5.76	6.17	6.19	6.54	6.68	6.3	6.37	6.15	6.49	7.27	6.37
202133_at	6.34	7.63	9.28	5.51	6.37	5.03	5.13	5.93	5.5	8.75	9.11	9.44	8.58	9.59	9.5	9.93	9.74	9.18	9	9.01	9.49	10	9
202134_s_at	6.62	7.39	7.79	8.34	8.02	7.66	7.37	7.59	7.73	6.59	7.22	6.86	6.79	6.8	7.02	7.07	7.05	6.54	7.22	6.73	6.67	6.9	7.07
202135_s_at	8.39	7.68	7.54	8.57	9.03	8.39	8.77	8.12	8.59	8.11	8.02	7.85	7.69	7.65	7.84	8.18	8	8.21	7.74	8.38	8.18	7.87	8.35
202136_at	7.66	8.74	8.22	6.51	6.71	6.92	6.33	7.77	7.41	7.86	8.14	7.85	8.08	8.38	8.49	8.16	8.41	8.72	7.74	8.77	8.11	8.24	7.67
202137_s_at	5.84	6.15	6.15	4.73	5.54	4.67	4.94	5.47	5.28	5.3	5.46	5.62	4.9	5.3	5.44	5.81	5.53	6.55	5.59	5.76	5.78	5.75	5.56
202138_x_at	10.68	10.46	9.74	8.18	8.18	8.39	8.94	8	7.68	9.18	9.42	8.84	9.94	9.3	9.34	9.15	9.17	9.33	9	9.38	8.99	8.66	9.44
202139_at	8.19	7.95	7.53	7.68	7.78	7.68	8.36	6.72	6.38	8.28	7.74	8.34	7.94	7.72	7.78	8.11	8.89	8.44	8.87	8.34	8.5	8.36	8.77
202140_s_at	7.28	8.49	7.74	8.18	8.07	8.08	8.25	8.2	8.02	7.26	7.82	7.23	8.16	7.39	7.9	6.85	7.37	7.99	7.72	7.5	7.29	7.27	7.35
202141_s_at	9.11	9.68	9	7.39	7.73	6.41	6.16	7.09	6.98	8.32	9.73	8.69	9.8	9.75	9.48	8.68	8.69	10.69	8.38	8.32	9	10.24	8.68
202142_at	8.71	9.31	8.42	8.33	8.18	8.41	8.52	8.24	8.12	7.9	8.75	8.42	8.89	8.87	8.82	8.37	8.34	10.09	8.02	8.03	8.58	9.65	8.24
202143_s_at	8.94	9.43	8.4	6.84	6.91	6.12	7.13	6.98	6.89	7.02	9.18	8.13	8.51	8.06	8.07	7.83	7.7	10	7.94	7.44	8.24	9.7	8.18
202144_s_at	10.87	10.51	10.51	7.63	7.93	7.62	7.61	8.08	8.17	9.17	9.39	8.72	9.08	8.93	8.95	8.58	9.02	9.25	9.42	9.2	8.93	9.38	9.39
202145_at	8.81	7.35	7.74	7.71	7.48	8.54	8.98	7.73	7.94	10.38	8.34	8.71	8.64	8.66	7.6	8.27	9.02	8.03	9.28	7.82	8.95	8.72	7.17
202146_at	5.84	8.35	5.69	4.23	4.31	4.26	4.15	5.2	4.59	7.17	6.36	8.36	8.17	7.54	7.16	7.12	7.34	7.71	8.1	8.22	7.13	6.74	7.25
202147_s_at	6.65	8.68	7.36	5.52	5.3	4.84	4.97	5.03	5.42	6.43	5.88	7.91	6.96	6.17	6.1	6.69	6.35	6.78	7.78	7.31	6.46	6.32	7.07
202148_s_at	9.25	8.87	9.02	8.99	9.05	8.52	8.75	8.5	8.6	9.17	9.31	9.02	9.33	8.9	9.4	9.09	8.55	8.82	8.89	8.31	8.16	8.79	8.56
202149_at	6.54	5.84	5.74	5.94	5.69	5.63	6.01	5.87	5.7	6.16	7.33	7.72	5.99	7.22	6.03	7.98	6.28	6.83	7.08	6.45	6.47	8.12	6.66
202150_s_at	6.44	6.65	6.18	6.97	7.36	7.35	7.36	6.68	7.1	6.68	7.75	7.1	6.42	6.88	6.58	7.31	6.53	6.39	7.07	6.53	6.46	7.49	6.88
202151_s_at	8.34	8.29	8.41	7.28	7.16	7.61	7.83	7.15	7.01	7.42	7.44	7.73	7.83	7.79	7.23	7.68	8.06	7.7	7.43	8.14	8.11	8.03	7.2
202152_x_at	8.7	7.92	8.18	9.48	9.16	9.38	9.76	9.76	9.99	8.68	8.72	8.49	8.71	8.89	8.84	8.16	8.81	8.13	8.26	8.74	8.4	8.41	8.17
202153_s_at	9.42	9.38	9.09	7.31	6.7	6.83	7.25	7.56	7.59	7.83	7.88	8.37	8.54	8.12	8.13	7.82	8.26	9.28	8.14	8.52	8.14	8.95	8.07
202154_x_at	11.55	11.24	11.35	7.81	8.13	8.52	9.33	7.35	6.99	9.62	9.75	9.58	9.62	9.35	9.57	9.82	10.17	9.38	9.66	10.3	9.62	9.46	9.81
202155_s_at	7.78	8.01	8.01	6.89	6.68	7.39	7.08	6.75	6.87	7.47	7.28	7.25	7.52	7.49	7.19	7.12	7.32	7.08	7.07	7.48	7.59	7.41	6.81
202156_s_at	5.38	6.02	5.66	5.48	5.59	5.63	5.69	7.3	6.77	5.08	5.27	5.42	5.32	5.32	5.33	5.32	5.05	5.2	5.71	5.32	6.39	5.72	5.53
202157_s_at	6.87	8.29	6.27	6.84	6.42	6.52	7.06	8.04	7.79	7.33	7.29	8.17	7.33	7.18	7.57	7.42	7.13	7.58	8.02	7.3	8.83	8.17	8.06
202158_s_at	4.81	5.21	5.01	4.4	4.48	4.81	4.71	5.37	5.08	4.69	4.69	5.05	4.66	4.61	4.96	4.82	4.63	4.78	4.91	4.78	5.51	5.48	4.93
202159_at	7.86	8.87	9.12	7.19	6.86	8.21	7.99	7.15	6.94	7.65	8.91	7.99	7.95	8.66	7.86	7.12	7.79	7.84	7.97	8.05	7.45	8.25	7.57
202160_at	8.06	7.47	7.21	6.06	6.19	6.44	5.92	6.86	6.76	7.4	8.75	8.19	8.22	8.33	8.39	8.42	8.24	8.49	8.38	8.07	8.2	8.22	8.55
202161_at	7.66	7.55	7.9	6.15	6.74	6.57	6.66	6.66	6.69	6.92	7.56	6.6	6.88	7.08	6.81	6.38	7.02	6.91	6.9	7.06	6.52	6.66	6.75
202162_s_at	7.61	7.6	7.93	6.14	6.02	6.88	6.07	6.18	6.58	6.79	7.04	7.12	6.55	6.53	6.75	7.13	6.97	6.87	7.41	7.05	7.57	7.68	7.33
202163_s_at	6.36	6.36	7.25	5.46	6.02	5.26	5.52	5.62	5.62	6.2	6.2	6.6	6.1	6.27	6.49	6.75	6.31	6.26	6.81	6.49	7.05	7.13	6.34
202164_s_at	7.4	7.74	7.17	5.82	6.08	5.85	5.81	6.57	6.51	7.34	7.55	7.78	7.09	7.26	7.28	7.92	7.52	7.61	7.66	7.65	8.33	8.41	7.52
202165_at	6.11	7.11	6.11	5.96	5.6	5.76	6.19	6.3	6.12	6.34	6.45	6.76	6.52	7.08	6.59	7.61	6.71	6.75	6.57	6.77	7.74	7.14	6.51
202166_s_at	7.86	8.09	6.58	4.8	5.93	4.79	5.19	6.87	6.32	7.05	7.17	8.01	7.1	6.66	7.41	8.27	7.42	7.36	8.18	7.73	8.27	7.81	7.97
202167_s_at	8.01	8.57	7.71	7.21	6.84	7.48	6.93	7.46	7.44	7.5	8.73	7.26	7.41	7.97	7.7	6.91	7.53	7.02	7.99	7.2	7.37	7.6	7.31
202168_at	9.97	10.49	8.5	7.3	7.32	7.15	7.59	8.08	7.95	8.24	8.16	8.57	8.9	8.27	8.01	9.01	7.89	8.73	9.54	8.21	8.95	9.15	9.09
202169_s_at	8	8.8	7.03	5.36	5.56	4.8	4.51	6.45	6.07	7.66	7.14	7.81	7.42	8.02	7.98	8.57	7.94	7.7	8.87	6.77	8.35	8.26	7.63
202170_s_at	8.47	8.3	6.57	5.14	5.08	4.92	4.86	5.33	5.11	7.36	6.57	6.36	6.63	6.69	7	7.02	6.89	6.18	8.4	6.09	6.94	7.02	6.8
202171_at	9.26	8.4	7.92	6.02	6.29	5.64	4.78	6.32	6.09	8.02	7.51	8.06	8.63	8.29	7.82	8.76	8.35	8.59	8.95	8.06	8.21	8.89	8.66
202172_at	7.43	7.76	7.22	5.94	6.49	6.56	6.7	6.55	6.25	7.94	7.22	7.7	8.41	8.04	7.46	8.08	8.44	8.41	7.66	7.84	7.78	8.56	7.55
202173_s_at	7.6	6.96	6.96	5.35	5.42	4.66	4.84	5.19	4.64	7.25	6.38	6.96	7.95	6.62	7	7.93	7.84	7.34	7.28	7.11	6.96	8.09	6.95
202174_s_at	9.01	9.26	9.31	6.66	6.88	7.35	5.98	8.1	8.07	8.4	8.38	8.69	8.98	8.07	8.6	9.67	9.01	9.5	8.32	8.75	8.82	8.81	9.13
202175_at	6.92	7.12	6.39	7.81	7.88	8.11	9.07	7.98	7.88	8.17	8.15	7.32	7.75	7.91	8.24	7.26	7.47	8.63	7.32	7.15	7.27	7.26	7.2
202176_at	7.83	7.93	7.06	6.23	6.76	6.24	6.92	6.97	7.26	7.44	7.19	7.36	7.2	7.44	7.2	8.33	8.28	7.34	8.14	7.05	7.82	6.76	7.28
202177_at	7.41	6.34	8.98	6.5	6.94	6.56	6.18	6.64	6.79	5.84	6.5	6.27	6.05	7.03	6.7	5.84	5.65	6.99	5.58	5.91	7.31	6.2	7.08
202178_at	7.87	7.6	6.13	7.3	7.52	7.36	7.36	7.28	7.31	5.76	6.05	5.55	5.48	5.7	6.05	7.11	5.91	5.5	5.38	5.88	5.63	5.45	5.57
202179_at	9.25	8.36	9.34	6.55	7.09	7.01	7.45	6.66	6.8	7.51	7.98	7.8	7.62	7.89	7.6	7.46	8.12	8.19	7.38	7.75	7.69	8.6	7.81
202180_s_at	9.07	6.88	8.55	8.09	8.01	7.11	7.44	7.48	7.8	6.68	7.54	7	7.38	7.64	7.26	6.73	7.38	7.7	7.75	8.01	7.7	6.86	8.45
202181_at	7.55	7.25	6.34	7.39	7.69	7.09	6.68	8.39	8.12	9.37	8.59	8.79	8.36	8.81	8.68	8.44	8.78	8.85	9.17	9.3	9.22	7.88	9.04
202182_at	7.23	6.73	6.91	8.14	7.45	7.24	7.98	8.03	8.05	7.68	7.94	7.96	8.1	8.28	7.81	7.6	7.87	8.37	7.69	7.64	8.07	7.83	7.31
202183_s_at	7.87	7.85	8.65	6.23	6.01	6.94	7.01	6.17	6.58	5.95	6.68	6.32	6.49	7.1	6.59	6.67	6.67	6.8	6.6	7	6.48	6.08	6.85
202184_s_at	7.63	8.32	7.57	6.64	5.92	5.91	6.11	7.12	6.68	7.13	7.25	7.82	6.8	8.1	7.83	7.35	7.84	7.75	8.15	8.16	7.72	8.48	7.38
202185_at	9.34	8.94	8.7	8.08	7.95	8.48	8.59	7.77	8.19	9.48	8.6	9.86	9.57	9.49	9.26	9.3	8.86	9.72	8.92	9.7	8.78	8.35	8.73
202186_x_at	5	4.78	5.09	5.21	5.08	5.31	5.78	4.95	4.87	4.68	4.7	4.55	4.6	4.61	4.56	4.52	4.56	4.41	4.49	4.61	4.48	4.69	4.55
202187_s_at	7.55	8.25	6.83	8.28	8.01	8.09	7.45	8.43	8.06	8.33	8.41	7.9	7.91	8.74	8.53	7.75	9.19	7.74	8.52	8.09	7.86	8.09	7.96
202188_at	9.84	9.92	10.17	7.43	7.69	7.38	6.74	7.35	7.53	8.47	8.35	7.86	7.99	8.55	8.45	8.02	8.09	7.65	8.31	8.45	8.42	7.84	8.25
202189_x_at	10.56	10.39	9.79	8	8.46	8.11	8.51	8.68	8.93	10.11	9.69	10	9.75	10.81	9.65	9.41	10.14	10.34	9.81	9.99	9.48	10.15	9.22
202190_at	7.92	7.32	7.27	5.77	5.59	6.14	5.86	5.85	5.21	6.62	6.67	6.66	6.01	6.18	6.02	6.05	6.21	7.16	6.75	6.26	6.59	7.35	6.67
202191_s_at	5.53	6.06	5.54	6.49	6.1	5.97	6.47	6.64	6.67	5.63	5.81	6.04	5.87	6.05	6.15	5.67	5.81	5.83	5.57	5.91	5.83	6.34	6.09
202192_s_at	6.82	7.75	7.53	8.23	8.07	8.05	7.59	8.01	8.21	7.26	7.36	7.17	7.36	7.39	7.44	7.14	6.99	7	6.97	7.06	7.37	7.52	7.41
202193_at	6.42	7.86	6.34	4.76	4.61	5.1	4.98	5.17	5.02	5.96	5.37	5.82	5.31	5.82	5.45	5.32	5.27	6.34	5.73	5.68	5.73	5.54	5.24
202194_at	8.32	8.89	7.49	5.43	6.1	5.69	5.6	8.05	7.49	10.39	7.53	8.72	8.56	8.11	8.38	8.91	9.17	8.44	9.24	9.29	9.6	8.47	9.62
202195_s_at	7.4	6.9	6.33	4.88	4.78	4.79	4.77	4.98	4.88	9.27	5.55	6.82	5.78	5.85	5.58	6.15	6.26	6.16	7.04	6.65	5.78	5.59	6.69
202196_s_at	7.7	6.4	8.58	4.39	4.4	4.4	4.32	4.86	4.61	5.22	7.06	7.34	4.66	6.58	5.84	4.76	4.09	6.25	5.58	4.41	5.52	7.28	6.52
202197_at	8.14	7.67	7.9	7.38	7.19	7.33	7.53	7.72	7	7.79	7.74	7.67	7.23	7.84	7.67	7.88	7.36	8.04	8.87	7.44	7.61	7.72	7.31
202198_s_at	5.31	5.65	5.64	5.68	5.7	6.51	6.35	5.61	6.54	5.23	5.58	4.99	5.31	5.1	5.3	5.37	5.21	5.28	5.56	5.11	5.19	5.28	5.23
202199_s_at	7.19	6.92	5.98	7.74	7.6	7.75	7.3	7.96	7.75	7.14	7.22	7.33	7.11	7	6.99	7.35	7.49	6.95	7.65	6.98	7.21	7.55	7.79
202200_s_at	8.11	8.81	7.7	6.01	5.38	4.62	4.5	5.96	6.07	7.74	7.31	8.05	7.92	7.8	7.68	8.44	8.55	6.92	8.24	7.7	7.94	7.68	8.3
202201_at	9.19	7.53	8.86	8.6	8.64	9.79	10.54	8.31	8.22	8.41	8.63	8	8.27	8.3	8.13	7.67	7.8	8.43	8.26	8.22	9.3	8.81	8.81
202202_s_at	4.67	4.56	5.82	5.27	5.15	4.55	5.19	6.53	6.13	9.07	8.27	8.83	8.1	9.18	9.04	8.73	8.96	8.52	8.43	9.2	9.32	8.64	9.33
202203_s_at	6.56	4.84	7.54	7.21	7.26	7.69	7.86	6.22	6.65	7.31	7.35	6.97	6.53	7.52	6.23	7.27	5.52	5.68	6.87	7.31	7.37	5.96	6.94
202204_s_at	7.08	6.63	8.1	7.65	7.68	8	8.18	6.89	6.95	7.65	7.47	7.01	7.01	7.07	7.1	7.2	6.89	6.68	6.69	7.19	7.11	6.62	6.91
202205_at	5.9	6.99	5.56	7.98	7.94	7.18	7.22	7.66	8	6.62	6.29	6.6	6.38	6.57	6.94	6.49	6.43	6.03	6.89	6.84	7.01	6.2	7.07
202206_at	6.4	5.81	6.09	7.03	7.1	6.15	7	7.59	7.63	5.94	7.16	6.89	6.94	7.14	6.82	6.35	6.39	7.5	6.97	7.98	6.97	10.65	7.84
202207_at	7.75	6.6	6.2	6.02	5.98	6.68	6.3	7.65	7.73	6.53	8.01	7.76	7.96	9.04	7.65	6.93	7.56	8.54	8.47	9.37	8.06	10.75	9.11
202208_s_at	7.46	6.84	6.95	6.27	5.42	6.4	6.57	7.21	7.32	6.98	7.47	7.27	7.76	8.16	7.39	6.21	7.05	7.27	7.29	8.26	6.97	9.46	7.7
202209_at	10.84	10.4	10.47	8.25	8.17	7.46	7.57	7.68	7.9	8.65	9.1	9.21	8.64	9.2	8.91	9.13	9.3	8.69	9.32	9.26	9.67	8.69	9.05
202210_x_at	7.41	7.39	6.95	9.13	9.46	8.72	9.26	8.94	9.07	7.54	7.82	7.31	7.65	7.65	7.99	7.33	7.58	7.53	7.39	7.56	7.46	7.44	7.43
202211_at	7.91	7.46	7.41	5.06	5.44	5.39	4.9	6.39	5.9	8.38	8.35	8.36	7.91	7.93	8.27	8.2	7.39	7.98	8.21	8.01	7.39	8.29	8.34
202212_at	9.08	8.97	9.21	7.1	7.15	7.48	7.69	6.74	7.3	8.36	8.46	7.62	8.21	8.38	8.11	7.7	7.72	8.01	8.22	8.18	7.69	8.02	7.93
202213_s_at	6.99	6.76	6.47	5.55	5.39	6.15	6.14	5.99	6.01	6.88	6.52	6.97	5.74	6.57	5.66	7.65	7.29	6.97	6.72	7.1	7.21	8.05	6.77
202214_s_at	8.36	8.47	7.63	7.1	6.99	6.5	6.81	7.64	7.39	8.18	8.19	8.17	7.32	8.32	7.76	9	8.74	8.63	8.1	8.74	9.19	9.07	8.03
202215_s_at	8.25	8.19	7.26	6.27	6.76	6.4	6.62	6.79	6.26	6.91	6.62	6.87	6.88	6.65	6.94	7.33	7.57	6.79	7.19	7.73	7.54	6.67	6.74
202216_x_at	8.34	8	7.95	6.88	6.88	6.87	6.58	7.01	6.78	6.2	7.07	6.73	6.85	6.63	7.05	7.34	7.05	7.05	7.19	7.05	7.36	6.74	7.08
202217_at	9.07	9.22	8.86	10.41	10.55	9.98	10.09	9.2	9.6	9.75	9.26	8.99	8.89	8.72	8.66	8.58	9.54	9.51	9.46	8.6	9.64	8.79	8.76
202218_s_at	7.36	7.87	6.29	7.35	7.05	8.6	8.87	7.18	7.06	8.6	7.41	7.15	7.3	7.25	8.11	7.37	7.24	6.74	8.09	6.27	8.58	7.29	6.54
202219_at	9.02	7.89	8.42	9.16	9.26	7.11	7.3	6.27	7.29	7.91	8.07	8.17	8.51	9.36	7.99	7.15	8.17	9.14	8.59	9.79	8.25	8.07	7.62
202220_at	7.59	7.49	8.05	6.06	6.72	6.33	6.73	8.32	8.05	9.31	8.96	10.14	9.28	8.48	8.74	9.74	9.38	9.13	9.61	8.85	10.08	8.94	9.81
202221_s_at	6.69	6.25	5.63	5	5.54	4.88	5.15	5.38	5.11	5.97	5.54	6.36	5.43	6.29	5.65	5.96	5.83	5.47	5.78	6.02	5.91	5.64	5.21
202222_s_at	6.31	6.14	6.3	6.06	6.26	6.26	6.5	6.29	6.72	6.74	7.55	5.92	6.23	5.9	5.9	5.89	5.81	8.55	5.84	6.32	5.65	6.33	5.96
202223_at	7.46	7.89	7.35	7.73	7.64	6.82	7.12	7.54	7.87	10.27	9.46	9.35	9.43	8.74	9.54	9.18	9.49	9.7	9.42	8.21	8.68	8.78	8.12
202224_at	8.71	10.11	8.6	7.1	7.08	6.82	7.41	6.87	6.79	8.55	7.63	8.74	8.29	8.52	7.7	8.12	7.7	8.04	8.5	7.56	8.67	7.3	7.96
202225_at	8.39	9.54	7.85	5.55	6.03	5.37	5.3	5.89	6.06	7.61	7.81	8.88	8.24	7.73	8.13	8.24	8.45	7.61	8.42	8.14	8.6	7.78	8.17
202226_s_at	8.38	9.63	8.01	8.27	8.48	8.47	8.25	8.17	8.49	8.46	8.47	9.16	8.67	8.28	8.17	8.76	8.32	8.59	8.82	8.09	9.02	8.35	8.7
202227_s_at	8.95	8.6	9.56	5.71	6.28	5.3	5.76	6.48	6.22	8.15	8.36	8.63	8.51	8.23	8.36	8.17	8.64	8.78	8.54	8.35	8.97	9.32	8.25
202228_s_at	10.22	10.81	9.95	7.6	8.31	6.3	6	8.15	7.72	10.32	10.67	10.15	10.29	10.4	10.6	10.07	10.68	10.78	10.58	10.04	10.36	10.62	10.47
202229_s_at	7.07	6.8	7.26	8.17	8.05	8.26	8.22	7.79	8.22	6.86	7.09	6.46	7.04	6.82	6.91	6.62	6.57	6.67	6.81	6.68	6.65	6.8	6.93
202230_s_at	7.64	8.34	8.11	5.54	5.59	7.24	6.9	6.3	5.85	7.83	7.95	8.55	7.58	9.04	8.05	7.35	7.64	8.41	7.93	7.87	7.49	7.15	7.87
202231_at	9.96	11.7	9.15	5.86	6.34	5.64	5.71	7.88	7.58	9.44	9.42	9.48	9.91	8.8	9.2	9.7	9.59	9.14	9.59	9.81	9.71	10.08	9.68
202232_s_at	9.52	11.97	8.77	5.32	5.86	4.88	4.74	6.79	6.14	8.88	8.74	9.41	8.89	8.23	8.51	9.38	9.11	8.57	9.22	9.38	9.41	9.97	9.37
202233_s_at	11.34	11.4	11.68	8.64	9	8.01	7.56	9.18	8.93	10.04	11.06	11.34	11.15	10.69	10.54	11.29	11.09	10.76	11.22	11.43	11.65	11.27	10.96
202234_s_at	6.15	7.31	5.73	5.2	5.56	5.56	5.42	5.03	5.29	6.18	6.09	6.61	7.4	7.03	5.79	6.32	6.8	7.28	6.3	6.89	6.61	6.36	5.63
202235_at	5.22	5.5	5.05	4.57	4.43	4.42	4.61	4.35	4.2	4.63	4.53	4.72	5.36	4.76	4.66	4.63	4.68	4.78	4.77	4.56	4.69	4.86	4.68
202236_s_at	8.74	8.85	8.49	7.61	7.64	7.12	6.98	6.83	6.92	8.46	9.2	9.6	9.49	8.84	8.24	8.75	8.51	9.7	9.41	8.64	9.14	9.2	9.27
202237_at	10.67	8.97	10.05	5.58	6.12	12.02	12.15	7.72	7.41	9.63	9.86	9.73	10.41	9.94	9.22	7.41	10.04	10.76	8.84	10.26	9.29	9.44	10.56
202238_s_at	10.37	8.78	9.45	6.35	5.9	12.34	12.08	6.94	7.31	9.11	9.58	9.15	9.72	9.14	8.48	6.85	9.56	10.46	8.24	9.46	8.74	9.1	10.16
202239_at	8.21	8.67	8.73	8.09	7.98	7.48	7.92	8.51	8.46	8.2	7.71	8.01	8.52	7.99	8.41	8.13	8.11	8.25	8.46	8.36	8.69	8.01	9.05
202240_at	8.21	8.72	8.51	6.46	6.75	6.83	6.96	6.32	6.02	6.1	6.69	6.54	6.86	6.73	6.59	6.14	6.89	6.42	7.24	6.75	6.22	6.48	7.46
202241_at	6.86	6.5	5.29	6.02	6.46	7.23	7.42	6.74	6.87	8.13	6.17	6.9	6.84	6.78	6.81	8.29	7.54	6.63	6.87	7.52	8.39	6.97	6.7
202242_at	6.04	5.58	6.07	7.52	7.84	6.99	6.8	8.33	8.55	7.42	7.41	9.18	6.63	6.96	7.93	7.51	5.98	9.07	6.26	7.4	6.31	8.25	7.69
202243_s_at	10.62	11.72	11.51	7.81	8.27	8.18	8.25	8	8.05	10.71	10.16	10.73	10.36	10.22	10.33	10.78	11.23	9.92	10.6	10.63	11.34	10.23	11.08
202244_at	10.75	11.72	10.92	8.81	9.32	9.01	9.36	9.06	8.96	11.4	10.81	11.22	11.21	11.05	11.16	11.49	11.72	10.57	11.09	11.4	11.84	10.85	11.59
202245_at	8.61	8.31	8.76	7.11	7.24	8.93	8.41	7.98	7.53	8.72	8.27	9.13	7.74	8.57	8.24	8.43	8.08	8.74	7.86	7.83	8.48	9.07	8.26
202246_s_at	10.47	10.35	10.04	7.71	8.28	8.41	8.25	7.59	7.7	8.86	10.6	9.13	10.01	9.56	9.32	9.59	9.99	10	9.83	9.11	9.7	10.4	9.43
202247_s_at	5.21	6.05	4.99	6.34	6.13	5.38	6.02	5.6	6.26	5.31	6.02	5.03	5.35	5.51	5.74	5.32	5.52	5.46	5.82	5.4	5.53	5.18	5.11
202248_at	6.79	6.92	6.54	7.86	7.85	7.65	7.86	7.7	7.71	6.61	6.69	6.3	6.51	6.61	6.69	6.32	6.29	6.22	6.24	6.34	6.49	6.02	6.82
202249_s_at	6.28	5.63	5.98	7.7	7.6	7.05	7.43	7.29	7.25	7.01	6.49	6.5	6.3	6.57	6.95	6.18	6.58	6.38	6.34	6.07	6.33	6.5	6.48
202250_s_at	5.87	5.83	6.25	6.45	6.8	6.44	6.26	6.66	6.79	7.97	6.16	6.64	6.71	6.91	6.35	6.16	7.66	6.54	5.64	6.83	6.02	6.14	6.26
202251_at	8.02	9.46	8.57	5.13	4.86	5.01	4.64	6.85	6.62	8.93	7.55	8.45	8.38	7.4	9.42	8.37	9.19	9.02	8.39	8.15	8.47	7.88	8.61
202252_at	11	10.83	10.43	8.39	8.83	8.22	7.74	8.76	8.73	11.23	10.6	10.79	10.64	10.66	10.95	10.83	11.68	10.46	10.5	11.34	10.61	10.23	10.89
202253_s_at	6.52	6.92	6.11	7.13	7.07	6.83	7.4	7.08	7.04	6.74	6.76	6.72	6.61	7.96	6.96	6.21	7.01	7.1	6.86	6.67	6.74	7.23	7.09
202254_at	4.31	5.61	4.69	5.81	5.8	5.88	5.84	5.32	5.82	5.17	5.32	5.42	5.2	5.42	5.11	5.73	5.5	6	4.91	5.71	5.18	5.69	5.26
202255_s_at	8.24	7.39	6.32	7.47	7.64	7.75	6.85	7.07	7.23	6.89	7.35	7.1	7.69	7.45	7.32	7.37	7.32	7.43	6.86	7.34	6.47	6.97	7.41
202256_at	8.54	7.8	8.6	6.8	6.92	7.67	7.34	7.01	7.28	7.65	8.15	7.69	8.05	8.09	7.8	7.53	7.62	7.7	7.56	8.01	7.71	7.16	7.29
202257_s_at	8	8.16	8.41	7.4	7.34	7.41	7.55	7.08	7.25	7.28	7.71	7.15	7.44	7.76	7.92	7.13	7.12	7.06	7.78	7.16	7.48	7.04	7.22
202258_s_at	8.15	8.87	8.2	5.9	5.71	5.88	6.31	8.92	8.41	8.55	8.03	8.75	8.53	8.18	9.17	8.99	8.53	8.92	9	7.98	9.2	8.22	8.7
202259_s_at	4.7	5.84	5.07	6.64	6.87	6.42	5.5	6.68	6.47	5.36	5.55	6.43	5.37	6.24	6.51	6.16	6.37	6.3	6.71	5.27	6.91	5.69	6.19
202260_s_at	6.81	7.5	7.68	6.72	7.1	6.26	6.54	6.93	6.49	7.81	8.01	8.41	8.1	7.98	8.48	8.7	7.67	8.3	7.87	7.2	7.67	8.68	7.76
202261_at	8.74	9.98	8.37	8.07	8.2	8.7	8.85	7.84	7.95	8.8	8.65	8.89	8.73	8.05	9.24	9.16	9.4	8.63	8.99	8.81	9.07	8.74	9.08
202262_x_at	8.56	7.38	7.43	7.75	7.82	8.03	8.07	7.9	7.97	7.77	7.71	7.67	7.76	8.06	8.59	7.51	7.88	6.98	7.5	7.49	7.66	7.69	7.2
202263_at	7.09	7.34	6.75	7.4	7.77	7.52	7.23	6.71	7.4	7.68	8.06	7.48	7.33	8.17	8.62	7.18	7.37	7.57	8.4	7.31	7.11	7.22	7.12
202264_s_at	9.03	9.13	9.39	7.75	7.85	7.36	7.73	7.6	7.95	7.4	7.43	7.29	7.72	8.26	7.5	7.3	7.12	7.1	7.34	7.07	8.1	7.35	7.17
202265_at	9.3	8.62	6.11	5.32	5.35	5.06	5.1	7.14	6.82	8.62	8.31	7.94	7.61	8.47	8.29	8.49	8.95	7.47	8.48	7.87	8.78	8.91	8.86
202266_at	8.49	8.75	7.81	6.01	6.42	4.34	4.31	6.71	6.23	7.84	7.94	8.73	8.22	8.48	7.94	8.39	8.21	7.63	8.94	8.66	8.61	9.06	9.11
202267_at	6.37	5.42	5.71	7.46	7.34	7.18	6.95	7.44	7.31	5.56	6.15	5.72	5.78	5.76	5.95	5.76	5.82	5.81	6.06	6.16	5.93	5.86	5.84
202268_s_at	9.96	10.03	9.06	5.59	5.52	5.56	5.61	7.28	6.72	8.45	8.46	8.46	8.09	8.87	8.79	8.73	8.55	8.65	8.37	9.09	8.7	8.84	9.56
202269_x_at	4.9	6.4	6.09	4.88	5.21	5.07	4.87	6.64	6.5	5.8	6.15	6.9	6.75	5.19	5.64	6.35	7.29	6.08	8.67	9.22	9.11	8.38	9.33
202270_at	4.61	6.41	5.61	5.56	5.51	5.04	4.86	6.53	6.54	6.87	5.9	7.81	7.11	5.55	5.52	7.01	7.15	6.56	8.62	9.08	9.63	8.82	10.07
202271_at	5.88	7.99	6.27	5.95	6.53	5.57	5.71	6.31	5.92	7.31	7.62	8.17	7.66	8.53	7.77	7.99	7.72	8.11	8.53	8.21	7.43	8.75	7.76
202272_s_at	7.41	7.38	7.39	6.97	6.78	6.24	6.37	6.26	6.3	6.49	7.11	7.32	7.1	6.88	7.1	7.3	6.6	6.97	7.87	7.76	6.89	7.83	7.32
202273_at	6.74	7	6.49	7.87	7.09	7.64	7.7	7.68	7.91	8.91	8.51	8.03	8.14	8.1	8.61	8.35	7.96	8.16	8.23	9.17	9.98	8.61	8.29
202274_at	5.54	9.91	5.56	7.16	6.37	6.99	6.4	7.6	7.48	7.3	7.42	6.05	5.92	6.09	7.53	5.31	5.64	6.11	6.8	8.79	7.12	6.06	7.56
202275_at	10.38	7.7	7.8	6.99	6.66	6.99	7.27	6.98	6.97	6.43	6.46	6.19	7.87	6.84	6.62	6.52	6.74	6.2	7.56	6.57	6.74	5.97	6.51
202276_at	11.14	10.68	10.22	7.18	7.49	7.28	8.29	7.57	7.56	9.86	9.1	10.32	10.22	9.91	9.66	10.11	9.94	9.72	9.34	10.19	9.64	9.23	9.25
202277_at	8.68	9.11	8.18	5.69	6.4	5.22	5.26	6.76	6.67	9.3	9.32	9.63	9.56	9.3	9	9.55	9.26	10.2	8.54	8.53	9.38	9.61	9.81
202278_s_at	7.33	8.04	8.16	7.22	5.44	6.5	7.06	6.58	6.83	6.26	7.08	7.51	6.94	6.33	6.11	6.98	6.66	8	6.75	6.13	7.03	7.59	7.92
202279_at	8.51	10.62	8.86	6.85	7.64	7.82	7.29	7.07	7.08	8.85	8.03	8.48	8.89	9.21	8.46	9.31	9.34	8.48	8.63	9.07	9.61	7.88	8.48
202280_at	4.32	4.46	4.67	5.28	5.61	5.13	5.65	5.32	4.88	4.67	4.41	4.29	4.46	4.33	4.37	4.2	4.38	4.27	4.35	4.33	4.25	4.29	4.31
202281_at	6.77	7.26	6.99	6.83	7.5	7.2	6.98	7.69	7.62	7.71	7.19	6.8	7.79	7.84	7.94	7.19	7.49	7.29	6.61	7.43	7.33	6.59	6.63
202282_at	9.75	9.93	9.5	9.14	9.3	10.03	10.28	8.82	8.94	10.5	9.3	9.73	10	9.43	9.32	9.98	9.63	9.49	10.03	9.86	10.27	9.71	9.79
202283_at	7.57	7.01	5.91	6.44	7.1	11.98	11.95	8.72	8.55	11.9	11.49	10.85	11.23	9.62	12.55	11.65	10.72	11.33	10.44	10.46	10.22	9.7	11.14
202284_s_at	9.76	7.82	6.97	8.77	8.67	8.37	8.95	8.74	8.75	8.44	8.61	8.39	8.83	8.76	9.52	8.66	10.1	8.39	9.1	9.77	8.39	8.48	9.04
202285_s_at	5.15	4.84	5.25	6.43	6.29	5.86	6.29	5.35	5.97	4.79	4.89	4.74	5.06	4.81	4.79	4.65	4.84	4.65	4.85	4.88	4.61	4.75	4.82
202286_s_at	4.47	4.99	4.75	8.65	8.85	5.73	5.74	5.53	5.51	4.92	5.3	7.38	5.06	5.71	5.04	4.82	4.85	5.19	4.7	5.56	4.96	4.87	5.13
202287_s_at	4.33	4.39	4.22	4.78	5.19	5.13	4.71	5.07	4.68	4.35	4.26	4.17	4.19	4.07	4.12	4.21	4.24	4.33	4.17	4.28	4.22	4.19	4.18
202288_at	6.35	6.69	6.57	6.19	6.21	5.76	6.1	5.94	5.95	5.94	5.98	6.11	6.13	6.72	6.13	6.13	6.08	6.24	6.26	5.93	6.7	6	6.13
202289_s_at	6.13	7.71	6.14	5.81	5.95	5.79	5.77	5.64	5.58	5.69	6.08	5.34	5.36	5.51	5.84	5.22	5.7	7.41	5.3	5.58	5.97	5.46	5.53
202290_at	10.28	9.8	9.64	8.14	7.73	7.41	7.47	7.01	6.79	8.36	8.31	8.83	8.65	8.37	7.84	9.36	7.9	8.64	8.5	8.48	8.35	8.04	7.98
202291_s_at	4.77	5.12	5.31	8.82	9.14	5.61	5.48	9.86	9.55	10.11	11.58	11.06	9.24	10.41	11.46	9.96	7.68	11.91	8.95	8.99	10.94	9.24	7.19
202292_x_at	8.57	8.46	7.56	8.71	9.19	9.17	9.24	9.14	8.58	8.79	8.64	8.71	8.86	8.89	8.96	8.57	9.6	8.49	8.44	8.88	8.47	8.57	8.27
202293_at	7.14	6.2	6.26	4.55	4.72	4.42	4.53	5.16	5.15	5.43	5.82	6.18	5.75	6.82	5.86	6.94	6.58	5.64	6.35	6.15	6.28	7.58	6.68
202294_at	7.66	7.65	8.06	6.41	6.53	6.43	6.11	6.91	6.83	6.94	7.47	7.15	7.64	8.22	7.74	7.71	8.16	7.14	7.34	7.64	7.6	8.97	7.48
202295_s_at	7.18	7.29	7.26	10.41	10.55	8.74	8.68	10	9.97	8.53	9.09	8.2	8.29	7.99	8.1	8.19	8.08	9.27	7.87	8.9	8.92	9.21	9.91
202296_s_at	9.15	9.24	9.78	7.81	8.28	9.01	9.43	8.42	8.14	9.97	9.39	9.86	9.79	9.88	9.55	9.86	9.41	9.79	10.1	9.27	9.41	9.52	9.79
202297_s_at	9.57	9.43	9.86	7.8	8.1	7.95	8.37	7.82	7.38	9.67	8.97	9.32	9.8	9.7	9.17	9.46	8.91	8.96	9.01	9.02	9.06	8.84	9.08
202298_at	10.09	10.54	10.77	9.81	9.33	8.19	8.54	9.45	9.35	10.24	9.83	9.88	9.47	9.98	9.89	10.4	10.29	9.53	9.76	10.65	10.55	10.33	9.56
202299_s_at	10	9.72	10.35	9.48	9.82	7.96	7.72	8.16	8.01	9.79	9.48	9.99	9.91	9.64	9.55	9.79	10.44	10	10.39	9.95	9.92	10.09	10.15
202300_at	10.21	9.66	10.49	9.75	10.14	7.41	7.55	8.34	8.1	9.73	9.66	9.88	9.75	9.48	9.23	9.44	10.28	9.9	10.01	9.93	9.82	10.06	10.09
202301_s_at	8.81	9.26	9.34	6.9	6.63	7.46	7.16	7.51	7.27	7.2	7.4	8.42	7.77	7.56	7.11	7.92	8.01	8.16	8.24	7.97	8.56	8.31	8.05
202302_s_at	9.43	9.46	8.82	5.39	5.52	5.55	5.24	8.06	7.82	8.93	8.83	9.7	8.9	9.46	9.02	9.34	9.47	9.7	9.5	9.37	10.05	9.65	9.36
202303_x_at	7.96	8.73	7.53	5.71	5.52	5.62	5.52	6.2	6.3	7.69	7.38	8	6.65	7.48	7.18	8.21	8.12	8.05	7.97	7.68	7.59	8.86	7.74
202304_at	6.95	7.3	6.45	5.13	5.5	5.5	5.35	6.72	6.38	6.64	6.9	7.5	6.67	6.9	7.22	7.11	5.24	7.54	7.3	7.63	7.41	6.93	8.66
202305_s_at	8.7	8.93	8.8	7.29	7.85	7.07	7.54	7.25	7.14	7.95	8.13	8.6	8.46	8.01	8.18	8	8.83	8.11	8.5	8.19	8.18	8.66	7.93
202306_at	9.76	9.88	9.27	8.5	8.73	7.95	8.01	9.1	9.14	10	9.61	9.67	9.52	9.61	9.6	10.18	10	9.97	9.96	10.07	9.79	9.41	9.72
202307_s_at	7.98	7.53	9.46	6.81	6.89	7.16	7.51	8.77	8.94	9.19	7.86	7.66	8.54	7.44	7.58	8.44	8.39	7.36	9.6	8.36	9.42	7.19	9.04
202308_at	7.49	7.14	6.57	7.3	7.27	7.67	7.7	7.2	7.44	6.91	6.81	7.15	7.96	8.64	8.06	7.08	6.74	7.66	7.46	7.14	7.52	8.96	7.3
202309_at	10.47	10.65	9.8	7.87	7.99	9.61	9.23	6.55	6.69	9.3	8.42	8.36	8.89	8.45	8.45	9.4	8.44	9.04	8.77	9.12	8.56	8.77	9.33
202310_s_at	10.61	10.98	11.73	6.22	6.12	6.19	6.82	7.51	7.41	13.59	13.46	13.37	13.94	13.56	14.1	13.8	13.16	13.42	13.13	12.82	12.73	12.92	12.37
202311_s_at	5.72	6.47	6.56	4.48	4.09	4.51	4.76	4.42	4.34	10.62	10.19	10.46	10.65	10.24	10.95	10.76	10.06	10.42	9.16	9.56	9.37	10.08	9.32
202312_s_at	6.64	6.11	5.9	7.42	7.42	6.63	6.78	6.5	7.06	6.25	6.35	5.92	6.06	6.07	6.15	5.84	5.91	5.7	5.81	6.01	5.77	5.85	5.87
202313_at	9.68	9.58	9.65	7	7.06	7.18	6.55	7.67	7.6	8.57	8.58	8.26	8.17	8.15	8.34	8.71	8.79	8.21	8.25	8.71	8.31	8.43	8.33
202314_at	7.23	8.19	6.29	4.8	4.76	5.29	5.2	4.38	4.7	5.72	6.03	7.52	5.4	5.75	5.21	7.01	5.36	6.69	6.06	7.06	6.86	6.14	5.58
202315_s_at	6.31	6.95	6.66	7.65	7.56	7.12	7.07	6.8	6.91	6.6	6.79	6.08	6.43	6.87	6.76	6.02	6.28	6.4	5.61	6.13	6.49	5.95	6.01
202316_x_at	7.39	7.64	7.42	6.34	6.81	6.76	6.9	6.71	6.61	6.46	7.58	7.8	7.16	7.94	7.13	7.73	7.78	7.96	7.7	7.27	8.51	7.89	7.64
202317_s_at	7.98	8.31	7.4	8.3	8.31	8.02	7.65	7.63	7.58	8.21	8.11	8.48	8.75	9.55	8.49	8.64	8.73	8.6	8.15	8.42	9.01	8.5	7.85
202318_s_at	6.96	7.58	6.51	4.53	4.65	5.34	5.22	6.19	5.91	7.56	5.99	8.02	7.44	8.48	8.15	8.75	7.21	7.05	8.37	7.73	7.54	8.25	8.08
202319_at	4.43	4.6	4.64	4.4	4.36	4.32	4.47	4.59	4.52	4.22	4.16	4.62	4.3	4.53	4.49	4.92	4.59	4.37	4.51	4.47	4.66	5.07	4.67
202320_at	7.75	7.7	7.63	8.24	8.2	8.02	8.51	7.97	7.9	8.33	8.31	8.4	8.99	8.72	8.74	9.64	8.86	8.24	8.49	8.73	7.75	7.63	8.09
202321_at	5.39	6.02	6.45	6.83	6.46	6.27	6.57	6.22	6.68	6.41	6.73	6.11	5.75	6.51	7.37	6.33	6.41	6.11	5.86	6.86	6.59	6.89	6.33
202322_s_at	8.23	8.06	9.02	6.91	6.12	6.38	6.04	7.2	7.56	7.93	8.23	7.92	7.32	8.35	7.95	7.85	7.88	8.15	8.19	8.53	7.86	8.1	7.81
202323_s_at	6.48	6.31	6.22	6.02	5.54	5.98	6.36	6.15	6.17	6.23	7.01	6.69	5.71	5.64	6.1	7.31	6.69	6.26	7.22	6.7	5.84	6.61	6.27
202324_s_at	7.67	8.07	7.81	6.49	5.49	4.95	5.27	7.71	7.35	8.94	8.84	9.1	8.93	9.3	9.32	9.14	8.72	8.46	9.51	9.31	8.41	9.25	8.63
202325_s_at	10.08	10.28	9.86	8.05	8.56	8.86	8.48	7.11	6.78	10.68	9.97	10.35	9.83	9.53	10.13	10.23	10.33	10.28	10.24	10.43	10.68	10.14	10.49
202326_at	7.73	7.23	6.32	5.87	5.82	6.03	6.17	6.27	5.99	6.43	6.47	6.82	6.66	6.57	7.52	6.53	7.36	6.64	6.88	7.16	6.94	7.02	6.5
202327_s_at	4.92	5.98	5	6.52	5.6	5.88	5.9	5.87	5.48	5.13	5.24	5.04	5.24	5.2	5.24	5.24	5.02	5.34	5.18	5.07	5.17	5.38	5.12
202328_s_at	7	7.08	7.75	6.48	6.28	7.39	6.68	6.55	6.51	7.73	7.67	7.38	7.92	8.2	8	7.34	7.4	8.32	7.4	7.48	6.91	7.14	6.73
202329_at	8.06	8.85	8.22	7.74	7.86	8.56	8.49	8.88	9.1	9.07	8.42	8.25	9.26	8.77	8.48	7.82	8.68	8.85	8.61	8.69	8.29	8.61	8.32
202330_s_at	7.8	8.84	7.98	5.13	5.43	5.29	5.6	5.31	4.9	5.44	6.53	6.61	6.84	6.84	5.7	7.23	7.3	7.13	6.81	6.45	6.44	7.49	6.31
202331_at	7.39	7.03	7.89	8.68	9.03	8.98	9.22	8.23	8.36	7.97	7.88	7.96	7.41	8.07	8.03	7.39	7.78	8.21	7.84	7.74	7.74	8.11	7.82
202332_at	7.26	7.06	6.85	6.12	6.24	6.02	6.7	6.27	6.33	7.25	7.39	6.7	6.79	7.91	7.46	6.78	7.3	7.09	7.59	7.8	6.46	7.43	6.77
202333_s_at	8.15	8.67	9.2	6.5	7.14	6.01	6.03	7.38	7.26	8.28	8.5	8.59	8.54	7.89	8.23	8.28	8.39	8.98	8.82	8.94	9.07	9.39	9.17
202334_s_at	6.29	6.96	7.31	6.52	7.03	6.84	7.07	6.87	6.8	6.61	6.81	7.19	6.93	7.08	7	6.52	6.99	6.99	6.9	7.13	7.32	8.15	7.59
202335_s_at	4.4	3.89	4.28	4.53	4.32	4.02	4.15	3.96	4.25	3.87	4.04	3.84	3.9	4	4.03	3.76	3.91	3.94	3.81	4	4.11	4.19	3.97
202336_s_at	8.88	9.3	8.55	7.81	8.45	5.4	6.02	8.04	8.08	7.95	9.75	10.61	9.33	9.18	9.42	9.55	9.32	10.39	9.21	10.02	9.13	11.1	9.41
202337_at	8.45	8.84	8.42	7.19	7.34	7.46	7.58	7.01	7.37	8.27	7.4	8.4	8.06	7.75	7.66	7.36	8.36	7.54	8.11	8.04	7.65	7.16	8.11
202338_at	9.1	7.87	8.99	7.04	7.14	7.1	7.14	6.78	6.62	7.01	6.98	7.63	7.34	7.04	7.07	6.67	7.01	6.97	7.26	6.84	7.23	6.74	6.92
202339_at	7.04	6.47	7.01	7.65	7.06	6.85	7.44	7.14	7.33	6.33	6.3	6.04	6.35	6.51	6.49	6.06	6.15	5.77	6.3	6.26	6.35	6.21	6.25
202340_x_at	6.37	6.29	6.13	8.63	8.61	7.7	7.53	8.5	8.28	7.62	7.43	7.29	7.52	7.32	7.66	7.35	7.1	7.41	6.96	7.96	6.65	6.94	6.81
202341_s_at	4.67	4.76	5.64	6.34	5.8	6.95	5.71	5.54	5.47	6.73	6.19	6.06	6.08	5.82	5.96	5.67	5.65	5.61	4.93	5.71	5.24	8.01	5.37
202342_s_at	4.48	4.67	4.47	4.87	5.18	4.39	4.42	4.81	4.85	7.29	5.13	7.47	5.05	6.32	5.15	5.92	4.86	6.35	4.3	5.05	4.82	9.41	5
202343_x_at	10.23	10.46	9.46	10.18	10.28	10.64	11.08	9.12	9.2	10.2	10.81	10.17	10.03	10.24	10.33	10.94	10.56	10.39	10.47	10.67	12.18	10.03	10.89
202344_at	8.86	7.38	7.01	7.31	7.26	7.26	7.77	7.31	7.5	7.11	7.68	7.21	7.52	7.57	7.4	6.66	7.29	7.08	7.21	6.74	7.16	7.24	6.89
202345_s_at	10.55	10.89	8.81	5.42	5.63	4.98	4.85	8.45	8.01	10.33	8.95	10.18	9.89	11	8.93	9.02	9.84	9.86	10.19	8.83	9.95	8.54	8.93
202346_at	6.91	7.17	6.42	4.13	4.5	4.2	4.04	4.39	4.34	6.49	6.12	6.96	6.6	6.98	6.8	6.82	6.88	6.73	8.01	6.57	7.67	6.78	7.09
202347_s_at	10.62	10.02	9.09	5.93	5.77	6.27	6.56	6.2	6.51	9.58	8.47	8.64	8.89	8.73	8.74	9.1	9.16	8.69	9.96	8.58	8.99	7.94	8.9
202348_s_at	8.34	8.41	8.37	6.7	6.74	7.33	7.47	7.46	6.85	8.43	8.51	8.25	8.76	8.14	8.15	8.25	8.52	8	8.09	8.04	7.83	8.01	8.3
202349_at	7.95	8.02	8.76	8.19	8.4	8.22	7.97	8.18	8.19	8.24	8.33	8.21	8.68	8.35	8.36	8.45	8.46	7.87	8.06	7.89	8.02	8.14	7.9
202350_s_at	7.03	7.93	5.27	4.88	4.29	4.74	5.14	6.39	6.67	8.66	9.56	10.11	8.54	10.3	9.72	8.59	8.78	10.2	5.29	5.23	8.91	10.16	7.8
202351_at	8.45	8.92	7.78	5.25	5.61	5.08	4.26	7.04	6.72	9.99	8.9	10.51	9.35	9.65	9.89	10	9.68	9.44	10.32	10.5	9.63	9.17	10.87
202352_s_at	9.91	9.93	9.45	5.43	5.21	5.3	5.27	5.45	5.86	8.28	8.07	9.02	9.24	8.12	8.01	9.15	8.44	7.89	9.26	8.77	9.3	8.72	9.02
202353_s_at	5.99	8.45	6.6	5.01	5.4	6.19	5.13	5.37	5.45	7.31	6.83	8.28	7.59	7.77	7	8.06	7.18	7.71	7.12	8.45	8.86	8.88	7.01
202354_s_at	6.72	6.85	6.61	6.45	7.09	6.89	6.75	6.48	6.49	6.31	7.1	7	6.75	6.88	6.49	6.51	6.84	7.16	6.67	6.74	6.46	7.51	6.85
202355_s_at	7.82	8.01	7.74	7.48	7.54	6.56	7.23	7.04	6.73	7.31	7.71	7.82	7.6	8.73	7.83	6.98	7.98	8.2	7.52	7.49	7.39	7.92	7.41
202356_s_at	7.01	7.22	6.77	7.35	7.38	7.58	7.61	7.04	6.92	6.95	7.04	6.71	6.8	8.18	7.15	6.7	7.08	7.14	6.88	7.02	6.83	7.37	6.93
202357_s_at	5.38	4.83	5.5	6.92	7.12	10.53	10.27	6.67	6.91	5.7	6.06	5.89	5.82	5.96	6.45	5.43	5.59	6.13	5.97	5.89	6.38	5.5	6.47
202358_s_at	7.63	7.51	7.32	9	8.38	7.92	8.06	8.65	8.5	9.3	8.12	7.96	8.26	8.08	8.42	8.08	7.97	8.19	8.08	7.68	8.08	7.85	7.82
202359_s_at	6.89	6.76	7.2	6.43	6.56	6.45	6.67	6.62	6.28	8.51	7.35	6.85	6.97	7.2	7.72	7.39	7.02	7.25	7.38	6.3	7.42	6.83	6.56
202360_at	7.71	8.35	8.31	7.41	7.6	7.26	6.52	7.35	7.2	8.1	7.7	7.91	8.13	7.55	8.27	8.34	7.91	7.39	8.11	7.99	8.21	8.37	7.68
202361_at	9.24	8.73	8.94	7.35	7.36	7.29	7.57	7.78	7.78	8.82	8.42	8.36	8.17	8.57	8.3	9.57	8.57	8.32	8.97	8.42	8.23	8.34	8.18
202362_at	7.7	7.32	7.67	6.08	5.63	5.15	5.03	7.62	6.97	8.19	7.74	8.98	8.62	8.13	8.35	8.86	8.94	8.56	9.23	8.96	8.91	8.54	9.3
202363_at	6.94	6.8	10.17	6.77	7.02	6.96	6.82	6.46	6.73	8.94	7.04	6.3	5.71	7.33	9.48	8.3	7.69	6.63	8.56	9.74	6.32	8.4	8.77
202364_at	8.21	6.73	7.02	7.5	8.12	7.51	7.35	7.64	7.35	8.5	8.31	8.35	7.5	9.13	8.2	8.37	9.07	8.21	9.88	8.74	8.19	9.7	7.24
202365_at	8.32	7.82	8.03	7.37	6.7	6.3	6.61	6.49	6.37	7.59	8.25	8.34	8.09	8.26	8.03	8.16	8.4	8.72	8.03	8.02	8.31	8.64	7.54
202366_at	6.89	6.57	6.93	7.14	7.33	8.23	8.77	6.6	7.12	6.62	6.42	6.41	6.63	6.81	6.28	6.03	6.35	6.56	6.3	6.48	6.61	6.14	6.22
202367_at	8.08	7.1	7.12	8.45	8.65	8.44	8.46	8.16	7.84	7.45	7.3	7.35	7.31	7.21	7.24	7.26	7.05	7.03	6.93	7.44	7.25	6.87	7.05
202368_s_at	7.97	8.18	10.87	7	6.02	7.23	7.3	6.88	6.45	9.05	8.95	6.89	7.54	8.39	9.2	8.18	8.93	8.49	8.85	7.26	7.36	8.54	9.14
202369_s_at	9.03	9.11	11.24	6.79	6.88	7.24	6.21	6.93	7.5	10.18	9.35	9.86	9.35	9.73	9.57	8.96	9.73	9.8	9.54	9.35	8.89	9.63	9.77
202370_s_at	8.41	9.46	8.69	5.97	7	5.97	5.87	8.16	7.95	8.9	9.76	9.63	9.5	9.43	9.42	9.82	9.32	9.08	9.57	9.87	9.41	9.74	10.3
202371_at	7.43	8.64	8.09	6.64	6.87	5.33	6.39	7.6	7.31	8.47	8.73	8.19	7.82	9.03	8.23	8.26	8.96	8.39	8.24	9.01	7.86	8.73	7.85
202372_at	7.16	7.46	7.37	6.36	6.31	7.03	6.88	7.49	7.51	7.34	7.78	7.76	7.66	8.11	7.94	7.52	7.43	7.6	7.96	7.81	7.73	8.29	7.44
202373_s_at	7.55	7.93	7.85	7.17	6.75	7.36	6.93	7.36	7.18	7.83	8.45	7.93	7.88	8.64	8.27	7.45	7.65	7.74	8.43	8.07	7.98	8.7	7.78
202374_s_at	6.47	7.17	6.57	7.02	7.07	6.83	7.13	6.45	7.18	6.9	7.2	6.92	6.24	6.91	6.91	6.53	6.49	6.85	7.64	7.13	6.92	7.96	7.4
202375_at	5.21	5.57	5.56	4.1	4.35	4.49	4.64	4.73	4.33	7.49	7.51	8.77	7.04	7.57	8.3	8.22	7.88	7.55	7.66	6.93	8.66	7.57	7.25
202376_at	5.61	5.56	5.63	6.57	6.49	12.42	12.52	7.08	7.43	5.86	6.7	5.57	5.84	5.82	5.91	5.51	5.63	5.91	5.12	5.69	5.53	5.76	5.52
202377_at	9.47	9	7.84	6.84	7.25	5.65	5.57	7.62	7.27	8.47	8.89	9.04	8.58	8.74	9.07	8.94	8.83	9.12	9.99	8.75	9.46	8.68	9.88
202378_s_at	8.45	8.67	7.56	8.26	8.79	7.91	7.69	7.9	7.59	8.58	9.23	8.82	9.54	8.62	8.47	8.87	9.45	8.34	9.84	8.58	9.01	8.06	9.43
202379_s_at	7.13	7.01	5.74	7.6	7.34	7.48	7.58	8.33	8.36	7.3	7.46	7.81	8.45	7.63	8.94	8.83	8.97	7.86	8.29	8.67	7.71	8.38	7.83
202380_s_at	6.19	7.15	6.95	7.22	7.27	6.33	5.98	8.41	8.48	7.42	7.71	8.02	7.61	8.34	7.62	8.69	7.92	8.61	7.79	7.61	8.41	7.98	7.86
202381_at	9.6	9.43	9.36	4.84	4.85	4.72	4.81	5.49	5.13	8.99	8.16	9.49	8.57	8.6	9.17	9.5	8.49	7.89	8.68	9.61	8.75	8.46	10.05
202382_s_at	8.34	8.41	7.74	7.94	8.18	7.09	7.01	7.25	7.19	7.67	6.96	7.66	7.77	7.17	7.23	7.38	7.47	7.79	7.43	7.62	8.21	8.68	7.59
202383_at	7.38	7.52	7.81	9.13	8.69	8.74	8.44	8.49	8.7	8.03	7.65	7.51	7.68	7.73	8.18	7.82	7.63	7.37	7.83	7.51	7.75	7.13	7.7
202384_s_at	8.61	9.22	9.25	6.18	6.02	5.89	5.65	6.07	5.47	6.5	6.3	6.26	6.72	6.18	6.25	6.46	6.16	6.1	6.21	6.58	6.32	6.3	5.85
202385_s_at	7.4	7.95	7.54	7.16	7.31	7.26	7.37	7.02	7.08	6.72	6.62	6.21	6.88	6.47	6.69	6.79	6.43	6.25	6.45	7.03	6.42	6.51	6.03
202386_s_at	6.63	6.69	6.57	5.65	6.17	5.2	5.53	7.35	7.27	7.18	7.61	7.6	6.86	7.56	7.35	7.55	7.71	8.23	7.53	7.63	7.44	7.22	7.57
202387_at	7.56	7.94	7.43	7.72	7.53	7.95	7.74	7.59	7.29	7.18	7.22	7.03	7.52	7.17	6.82	6.94	7.65	6.77	7.32	6.95	7.05	7.1	6.83
202388_at	6.65	6.81	5.25	5.43	6.06	5.25	5.31	7.62	7.15	7.26	8.17	8.77	8.06	8.02	7.6	7.3	8.57	10.81	9.02	11.19	7.47	9.62	8.08
202389_s_at	7.56	7.74	7.26	7.39	6.98	7.65	7.77	7.24	7.79	7.85	7.23	7.34	7.37	7.55	7.52	7.21	7.53	7.29	7.41	7.46	7.35	7.33	7.41
202390_s_at	7.69	7.67	7.09	8.13	7.8	8.4	8.11	8.03	8.16	7.76	7.71	7.36	7.82	7.94	7.65	7.54	7.81	7.46	7.14	7.85	7.42	7.43	7.41
202391_at	4.63	11.66	11.69	6.91	6.91	7.44	7.29	9.31	9.11	11.14	9.43	11.47	11.1	10.96	9.71	9.95	9.33	10.74	7.47	10.55	9.76	10.93	10.46
202392_s_at	7.63	7.89	7.24	7.07	6.97	7.03	7.34	7.57	7.53	7.1	7.12	6.64	7.04	7.2	7.14	6.59	7.07	6.94	6.89	7.03	7.24	6.74	6.85
202393_s_at	8.39	8.04	7.54	5.8	6.28	6.8	6.27	5.81	5.14	8.97	8.71	9.61	9.18	8.91	8.26	9.03	8.94	9.22	8.81	9.55	8.43	9.1	9.51
202394_s_at	7.36	7.41	7.13	7.05	7.07	7.38	7.99	7.21	7.04	6.82	7.09	7.13	7.35	7.13	7.13	7.06	7.23	6.94	7.06	7.04	7.37	7.27	6.95
202395_at	8.75	9.36	8.89	7	7.06	7.03	6.94	7.29	7.72	8.94	8.68	9.13	9.12	9.16	8.52	9.24	8.72	8.46	8.3	9.16	9.09	9.13	8.7
202396_at	8.25	8.59	7.91	4.4	4.13	4.03	4.05	6.32	6.54	7.89	7.33	8.66	8.56	8.24	8.69	8.9	7.82	8.46	8.54	8.63	9.32	9.06	8.41
202397_at	8.6	7.61	7.41	6.77	6.85	7.35	7.67	7.1	6.92	8.65	8.8	8.69	8.56	8.55	8.98	8.92	8.88	8.47	8.56	9.05	9.13	8.64	9.52
202398_at	5.71	5.14	5.75	5.89	6.13	5.91	5.98	5.51	5.54	5.64	5.36	5.47	5.76	5.5	5.39	5.67	5.46	6	5.2	5.4	5.46	5.56	5.31
202399_s_at	8.71	8.39	8.6	8.33	8.46	8.3	8.76	8.35	8.25	8.81	8.12	7.91	8.88	8.09	8.41	8.73	8.22	9.03	8.06	8.3	8.94	8.15	8.16
202400_s_at	6.08	6.52	6.11	6.62	6.35	7.07	6.72	6.29	6.63	6.08	6.1	6.08	6.19	6.03	6.11	5.86	6.03	5.87	6.06	6.08	5.88	5.9	6.08
202401_s_at	8.04	9.11	7.47	6.86	6.23	6.43	7.2	6.9	7.27	7.57	7.06	7.22	6.92	7.32	7.23	6.95	7.42	6.69	7.25	7.46	7.03	7.26	7.21
202402_s_at	7.94	8.03	8.53	7.24	6.88	7.14	6.93	6.82	7.84	7.22	7.42	7.34	7.84	7.09	7.52	6.7	7.37	6.94	7.17	6.49	6.65	7.34	6.86
202403_s_at	5.49	9.35	11.36	7.74	8.35	8.29	7.89	9.73	9.7	14.09	14	14.28	14.13	13.91	14.32	14.21	13.69	13.92	13.97	13.42	12.98	13.39	13.76
202404_s_at	4.22	8.4	9.77	4.93	5.12	5.53	4.83	6.36	6.69	13.13	13.04	13.29	13.23	13.02	13.39	13.48	12.85	13.07	12.7	12.74	12.22	12.7	12.48
202405_at	6.15	6.28	5.2	5.26	5.28	5.04	5.02	5.45	5.67	5.06	5.08	5.42	5.3	5.97	5.19	5.22	5.28	5.58	5.43	5.34	5.35	6.07	5.62
202406_s_at	9.65	9.69	9.54	7	7.33	6.9	6.93	8.3	8.55	9.4	8.9	8.81	9.19	9.7	9.09	8.47	8.87	9.07	9.47	8.59	8.87	9.48	9.06
202407_s_at	7.31	7.94	7.39	6.32	6.2	6.54	6.2	5.95	5.79	6.34	6.72	7.08	6.48	6.92	6.64	6.52	6.61	6.44	6.88	7.02	7.05	7.38	6.61
202408_s_at	9.67	9.78	9.41	6.78	7.25	6.92	7.57	7.3	7.58	8.14	8.19	8.78	8.22	8.88	8.17	7.99	8.24	7.7	8.37	8.72	8.33	8.57	7.83
202409_at	7.15	6.91	5.7	7.12	7.35	10.71	10.54	7.08	7.33	7.98	10.28	10.91	6.78	9.3	9.8	8.07	6.83	8.3	6.64	7.05	8.97	9.15	7.21
202410_x_at	6.15	5.67	5.85	7.37	7.03	8.15	8.42	7.34	6.49	6	6.97	6.64	6.06	6.12	7.29	6.02	5.67	5.78	5.82	5.96	5.92	5.88	5.86
202411_at	5.52	6.14	7.81	7.32	7.25	8.23	8.18	8.18	8.24	11.89	9.06	9.43	9.89	9.94	8.15	9.16	9.6	7.75	11.93	9.23	10.17	6.12	8.71
202412_s_at	6.37	6.82	6.11	4.72	4.91	4.47	4.76	4.39	4.5	4.39	4.81	5.54	6.61	4.27	5.01	6.76	6.64	6.17	7.91	7.05	5.16	7.62	6.98
202413_s_at	9.85	10.1	9.22	4.8	5.07	4.78	5.18	6.45	6.51	8.26	8.4	9.28	9.9	8.83	8.65	9.87	10.02	10.12	10.88	10.18	9.17	10.53	10.36
202414_at	6.96	7.19	7.66	6.46	6.12	6.38	6.56	6.88	7.2	7.23	6.65	7.03	7.79	7.47	7.36	7.85	7.04	8.05	7.15	6.83	7.38	6.56	8.81
202415_s_at	8.48	8.33	8.11	7.62	7.35	7.66	8.1	7.23	7.31	7.14	7.5	7.13	7.45	7.38	7.29	7.01	7.25	7.33	7.06	7.3	7.24	7.35	7
202416_at	9.91	10.06	9.54	6.83	6.92	6.79	7.45	7.14	7.6	8.89	8.47	8.93	9.6	9.06	8.21	8.84	8.97	8.9	8.76	9.16	9.26	9.42	8.5
202417_at	8.29	8.64	9.54	7.28	7.15	7.25	7.86	6.66	7.21	7.75	8.78	7.84	8.02	9.47	7.96	7.47	7.98	8.57	7.74	8.06	7.8	8.42	8.08
202418_at	8.94	9.99	9.01	7.04	7.53	9.67	10	6.89	7.02	10.59	9.75	9.08	9.15	9.26	9.85	9.01	9.12	9.45	9.01	8.71	8.56	8.03	9.24
202419_at	6.48	5.99	6.81	6.31	6.65	6.87	7.01	6.72	6.64	6.33	6.54	6.93	5.49	6.67	6.54	6.43	6.73	7.41	6.88	6.72	6.35	6.61	6.93
202420_s_at	9.59	9.42	9.18	6.46	6.37	5.78	6.24	6.85	6.71	7.79	8.27	8.14	8.31	8.41	7.97	7.95	8.72	7.81	8.73	8.54	8.35	8.57	8.43
202421_at	8.1	6.84	6.1	7.8	8.67	6.7	7.78	7.78	6.53	8.3	7.47	7.84	8.24	8.04	8.92	8.26	9.02	7.94	7.68	6.68	6.92	7.53	7.42
202422_s_at	4.87	6.11	5.5	3.78	3.96	4.31	3.89	4.58	3.89	4.51	4.26	4.75	4.58	4.82	4.64	4.63	4.86	4.47	4.7	6.2	5.44	5.13	4.84
202423_at	8.62	8.79	8.8	7.94	8.22	7.98	7.87	8.5	8.79	10.02	9.06	8.8	8.96	8.63	9.02	9.14	9.55	8.69	8.21	9.49	8.72	8.69	8.93
202424_at	9	9.27	8.89	7.72	7.54	8.77	8.76	8.45	8.27	8.93	8.8	8.77	8.48	10.64	9.33	7.76	9.08	9.13	8.32	8.7	8.13	9.31	8.44
202425_x_at	7.8	7.15	6.25	6.28	6.18	6.79	6.48	7.06	6.73	8.61	8.21	8.72	8.13	7.68	7.88	8.14	8.42	8.28	7.73	8.19	7.2	7.46	7.59
202426_s_at	6.48	5.77	5.85	6.91	6.3	7.34	7.41	5.79	6.25	5.63	6.01	5.53	5.9	5.84	5.52	5.89	5.56	5.44	5.5	5.75	5.35	5.79	5.37
202427_s_at	8.48	8.34	9.16	8.28	8.85	9.34	8.77	6.99	6.76	8.15	9.01	9.25	9.57	8.77	8.76	9.02	9.42	8.58	9.08	9.17	9	8.97	10.01
202428_x_at	11.41	11.14	10.58	8.88	9.26	9.11	9.24	8.99	9.04	11.29	10.04	10.36	10.4	10.31	10.86	11.59	11.14	10.55	10.92	10.65	10.24	9.88	10.85
202429_s_at	8.53	8.36	7.91	5.98	5.95	5.85	6.42	6.71	6.01	8.56	8.34	8.75	7.69	7.79	8.59	8.52	8.56	8.88	8.57	8.6	7.59	8	8.46
202430_s_at	4.96	5.29	6.49	5.09	5.35	5.02	4.35	5.93	5.5	5.88	5.6	6.18	5.56	5.73	5.56	5.98	6.47	5.86	7.2	6.23	6.93	6.86	6.65
202431_s_at	9.3	6.41	9.51	7.17	7.09	7.37	6.21	7.18	7.28	8.39	9.88	9.4	9.47	10.39	8.67	8.17	8.71	10.05	9.46	8.05	8.62	8.85	8.94
202432_at	8.51	8.43	7.62	7.09	7.19	7.72	7.32	8.22	7.46	8.38	8.65	8.55	8.31	8.47	8.44	9.55	8.33	8.58	8.47	8.45	8.55	9.13	9.02
202433_at	9.51	9.78	9.44	7.85	7.67	8.19	8.25	7.45	7.52	8.89	8.64	8.9	8.85	9.09	8.83	9.77	8.66	8.16	9.17	9.17	9.27	8.77	8.51
202434_s_at	5.27	5.08	5.86	6.35	6.14	5.76	6.88	5.82	5.86	5.22	5.37	5.22	5.21	5.23	5.41	5.12	5.19	5.04	5.1	5.29	5.34	5.1	5.27
202435_s_at	6.08	7.42	7.53	6.62	6.75	6.36	6.68	6.62	6.28	6.64	6.8	7.82	6.92	6.3	8.81	7.2	6.53	6.8	6.08	7.24	9.47	5.93	6.93
202436_s_at	6.14	9.53	9.49	6.7	6.54	6.59	6.24	7.91	8.08	7.86	7.77	8.97	7.71	7.4	9.32	8.35	7.44	8.27	6.89	8.92	10.44	6.39	8.36
202437_s_at	4.2	8.32	8.21	4.44	5.11	4.37	4.44	6.99	6.86	6.7	6.62	8.38	6.09	6.65	8.74	7.83	5.72	7.12	5.44	7.68	10.04	4.84	7.61
202438_x_at	4.43	4.2	4.03	4.27	4.22	4.29	4.12	4.25	4.31	4.06	4.01	3.97	4.05	3.93	3.99	4.08	4.07	4.11	4.11	4.19	4.11	4.32	4.11
202439_s_at	6.45	4.79	4.09	5.24	5.26	4.83	5.48	5.23	5.2	5.82	5.43	4.96	6.09	4.55	5.76	5.73	5.34	5.47	5.69	6.06	6.11	5.86	5.89
202440_s_at	7.25	6.87	7.18	7.01	7.13	7.42	7.29	6.68	6.86	7.33	7.05	6.79	6.73	7.27	7.17	6.39	7.67	6.61	6.59	7.58	7.25	7.11	6.93
202441_at	9.25	8.78	8.29	6.45	7.14	8.19	8.19	6.85	6.88	8.17	8.4	8.6	8.13	8.8	7.77	8.06	8.25	8.13	8.87	8.24	8.02	8.51	8.44
202442_at	10.14	9.53	9.91	6.57	7.41	6.73	6.8	8.26	7.83	9.66	9.66	10.02	9.53	9.3	10.16	9.84	9.32	10.04	10.18	9.75	10.1	10.44	9.84
202443_x_at	9.38	8.86	9	7.01	7.77	6.8	6.7	8.03	7.57	10.58	9.58	10.5	10.18	9.9	9.62	10.6	11	10.53	10.49	9.44	9.85	9.83	10.26
202444_s_at	7.71	7.33	6.96	7.24	7.22	6.85	6.9	6.71	6.78	6.2	7.22	7	6.35	6.39	6.07	6.28	6.44	6.48	7.31	6.16	6.45	7.92	7.44
202445_s_at	4.57	5.14	5.9	5.45	5.85	6.09	5.47	5.35	5.56	5.73	5.31	5.43	5.49	5.47	5.4	5.47	5.54	5.57	5.8	5.15	5.5	5.4	5.57
202446_s_at	8.45	8.33	9.78	6.28	6.44	6.74	5.86	8.23	7.8	8.76	8.43	8.89	8.61	8.38	7.5	8.62	9.58	8.68	10.56	9.06	9.65	9.75	9.44
202447_at	7.92	8.43	8.77	7.42	7.8	8.05	7.35	7.55	7.39	9.07	8.65	9.21	8.25	9.39	9.22	8.19	7.85	8.03	8.67	8.62	9.17	9.12	8.61
202448_s_at	6.56	6.19	6.18	7.76	7.98	7.76	8.08	7.74	7.49	6.55	6.82	6.44	6.54	6.57	6.71	6.24	6.42	6.35	6.57	6.38	6.3	6.42	6.56
202449_s_at	8.78	7.55	8.18	8.1	8.25	9.23	9.5	7.03	7.51	8.5	8.3	8.29	8.53	8.05	8.22	8.25	8.14	8.15	7.66	8.4	8.45	8.82	7.73
202450_s_at	5.28	6.27	4.87	7.74	7.72	7.7	7.04	9.32	9.11	10.83	11.28	11.2	10.52	11.39	11.65	9.33	12.68	10.04	12.79	12.61	10.53	10.31	13.13
202451_at	7.49	8.7	6.98	5.47	5.63	5.6	5.22	6.38	6.11	8.13	7.92	8.3	7.96	7.15	7.78	8.17	8.22	8.09	7.94	7.65	7.68	8.62	7.8
202452_at	6.79	6.58	7.3	7.28	7.75	7.5	7.46	7.32	7.37	6.66	6.82	6.68	6.82	6.88	6.71	6.88	6.71	6.54	6	6.29	6.33	7.1	6.25
202453_s_at	8.05	8.73	7.93	6.65	5.97	7.15	6.45	6.65	6.83	7.38	7.36	7.5	7.19	6.81	6.68	7.66	7.27	7.24	7.72	6.85	7.15	8.17	7.5
202454_s_at	4.48	5.07	5.18	7.75	7.95	6.94	6.5	5.83	5.9	4.57	4.69	4.4	4.63	4.6	4.65	4.71	4.51	4.62	4.59	4.57	4.57	4.77	4.47
202455_at	7.66	7.65	7.47	7.36	7.08	7.56	7.63	7.33	7.3	8.76	7.72	7.71	7.84	8.13	8.03	7.84	8.43	7.84	7.89	6.92	7.31	7.33	7.25
202456_s_at	5.38	5.44	6.48	6.52	6.45	6.21	6.71	6.28	6.17	5.71	6.13	5.98	6.56	5.99	5.99	6.17	5.97	6.3	5.75	5.69	5.56	6.31	5.68
202457_s_at	10.01	8.83	7.8	5.58	5.59	5.96	6.19	6.63	6.47	8.68	8.76	9.32	8.47	8.08	8.63	8.99	8.8	9.26	8.99	8.89	8	8.41	8.94
202458_at	5.3	9.72	8.86	6.67	7.02	5.98	6.7	7.83	6.38	7.83	8.9	8.95	8.32	9.28	8.83	8.5	7.43	9.24	9.33	8.3	8.46	8.9	9.68
202459_s_at	7.08	7	6.16	6.78	6.71	6.68	7.02	6.57	6.83	5.93	6.64	7.25	6.61	6.86	6.11	6.83	6.05	6.83	6.33	6.38	6.5	7.36	6.37
202460_s_at	8.05	8.02	7.93	7.56	6.79	7.59	7.82	7.56	7.78	7.36	7.8	8.47	7.49	8.1	7.69	8.01	7.49	8.01	7.78	7.71	7.9	8.75	8.03
202461_at	9.52	9.51	8.43	7.68	7.79	7.72	7.81	7.24	7.9	8.6	8.17	7.84	8.72	8.03	8.19	8	8.35	8.16	7.68	8.22	7.88	7.02	7.79
202462_s_at	9.54	10.27	9.66	6.73	7.09	7.72	7.39	8.34	8.17	9.24	8.71	9.22	9.17	9.16	8.76	9.27	9.02	9.29	9.7	9.59	9.89	10.32	9.63
202463_s_at	7.76	7.89	8.07	8.78	8.34	9.32	9.21	8.71	8.96	8.06	8.1	7.68	8.1	8.98	7.97	7.34	8.17	7.9	7.56	7.91	7.42	8.09	7.15
202464_s_at	7	7.49	6.78	6.59	7.15	6.11	6.15	6.34	6.39	7.64	7.29	7.28	7.27	7.77	7.24	6.88	8.06	8.48	7.66	8.51	6.55	7.75	7.5
202465_at	8.6	8.99	8.9	8	8.29	9.47	9.66	8.52	8.09	11.38	10.44	11.4	10.95	11.09	12.2	10.93	10.63	11.39	10.14	11.7	10.53	9.43	10.09
202466_at	9.65	10.11	9.65	7.09	7.29	7.18	7.79	8.49	8.44	9	8.57	9.24	8.74	8.54	8.85	8.84	9.53	8.84	9.53	9.53	9.1	8.58	8.91
202467_s_at	9.65	10.47	10.14	5.82	5.94	5.72	5.6	7.73	7.4	9.11	8.31	9.69	9.67	9.34	9.22	9.13	8.99	9.52	10.16	9.91	9.83	9.27	10.33
202468_s_at	9.91	9.96	8.98	6.35	6.81	6.14	6.1	7.04	6.8	9.13	7.71	8.64	8.9	8.24	8.04	9.53	8.72	9.11	8.78	8.05	8.06	9.23	9.28
202469_s_at	9.73	9.45	9.32	4.8	5.57	4.39	5.35	5.85	5.93	8.05	8.2	8.42	8.8	8.48	8.46	8.49	8.52	8.19	9.18	8.41	8.44	8.72	8.42
202470_s_at	6.36	6.16	5.63	5.93	5.87	6.07	5.77	5.87	5.92	5.16	5.7	5.87	5.74	5.7	5.72	5.88	5.88	5.59	5.87	5.67	5.77	6.15	5.9
202471_s_at	7.83	8.49	8.38	8.25	8.27	8.25	8.57	7.7	7.58	8.54	8.97	8.38	10.15	8.62	8.34	8.86	8.77	8.52	9.76	9.16	9.11	8.97	8.66
[truncated: 20,285 more rows]
