# Supplementary material for: The bioinformatic approach identifies PARM1 as a new potential prognostic factor in osteosarcoma
Source: Front Oncol. 2023 Mar 6;12:1059547. doi: 10.3389/fonc.2022.1059547 (PMC10025378; doi:10.3389/fonc.2022.1059547)
Supplement: Supplementary file 1 [file DataSheet_1.zip › data/Expression profile/GSE16091.csv]

ID_REF	GSM402718	GSM402719	GSM402720	GSM402721	GSM402722	GSM402723	GSM402724	GSM402725	GSM402726	GSM402727	GSM402728	GSM402729	GSM402730	GSM402731	GSM402732	GSM402733	GSM402734	GSM402735	GSM402736	GSM402737	GSM402738	GSM402739	GSM402740	GSM402741	GSM402742	GSM402743	GSM402744	GSM402745	GSM402746	GSM402747	GSM402748	GSM402749	GSM402750	GSM402751
1007_s_at	7.667251955	8.381576527	7.4338983	7.240000232	7.686183259	7.677279222	7.45304369	7.359814598	7.246990963	7.553142127	7.764914342	7.623339443	7.833659735	7.403769171	7.537371089	7.399882178	8.068362482	7.107354232	7.385152795	7.528651691	7.529305442	8.356394453	7.695008248	7.357320267	7.439673697	7.361041758	7.687810128	7.186735005	7.525396104	8.383439911	7.664626944	7.470214435	7.548278325	7.371053963
1053_at	6.001377598	5.543581702	5.962904144	6.063387979	6.320287712	5.95609322	5.426327742	5.834526865	5.759463586	5.345191039	6.658981953	6.002811838	6.390902497	6.026958906	5.64308129	6.135916869	5.531675126	6.124961342	7.292663992	6.188580399	7.170289488	6.744370221	6.32035358	6.813070549	6.151185612	6.03875765	5.845339834	6.866924013	5.931599589	6.585603045	6.430167074	6.384289036	5.814140726	6.29163899
117_at	5.93137872	6.045929045	5.746461029	5.882445453	5.560310591	6.356727955	6.481775437	6.289484676	5.870027881	5.874644583	5.924911425	5.930100331	5.995647314	5.949104124	6.166520086	6.420230274	6.16095856	6.228116275	5.753052399	6.134720896	5.759322207	5.895802847	5.859576232	6.223857123	6.509203538	5.796079469	6.253759418	6.02719125	6.275284645	5.854121165	5.934109149	5.785430955	6.014458907	5.987571867
121_at	9.105731081	8.949646727	8.49969065	8.291173237	8.312307435	8.275748463	9.217370175	9.066674726	8.515378622	8.365266206	8.318473086	8.899659974	8.499300132	8.243984747	8.403948994	8.49378242	9.003485354	8.046265521	8.164130828	8.110337525	7.744274355	8.46384235	8.433162367	8.148068062	8.059342937	8.177231098	8.401616936	7.964558252	8.39591248	8.160908343	8.400976608	8.192873398	8.032006048	8.33716496
1255_g_at	4.031844145	4.235664752	3.860863356	4.263483264	3.829782079	4.148137334	4.135909315	3.947834363	3.984831327	4.152340866	3.954024273	4.173266128	3.887358392	4.26970625	4.116437909	3.891133386	4.090613771	3.941075877	4.132570173	4.027586604	3.887789857	4.058708274	4.074749229	4.130287489	3.921463815	4.04240045	4.41079164	3.83337644	4.088798407	3.894881425	3.92311968	3.891703933	4.851460323	4.161049106
1294_at	7.291620721	6.885641059	6.79540457	6.749043502	6.600264812	7.202919793	7.588491387	7.159230587	7.124260955	6.82713692	6.750736956	7.124749386	6.84925809	6.915168325	6.961161581	6.910739313	6.821468186	7.238817449	7.13227569	6.815642608	6.455887155	6.736865175	6.877733551	6.89559374	6.738418078	6.771227333	7.482788764	6.772861048	7.08337057	6.583170354	6.918772848	7.079162916	6.725343857	7.44011714
1316_at	5.233001876	5.133372358	4.949521463	5.222025121	4.839753535	5.050722634	5.701551297	5.467638389	5.022592421	5.128024284	4.951024202	5.263810493	4.897274351	5.096441964	4.901881356	4.835411266	5.273997083	5.040835089	5.135060209	5.066220628	4.821668562	5.145727969	5.111207641	5.104582222	4.868667339	4.916412599	5.203135363	4.849929601	5.433544971	4.839878009	5.010029532	4.896960073	4.995446327	5.076220157
1320_at	4.654795626	4.864763576	4.507014465	4.861666563	4.616455885	4.624429583	4.570929712	4.94046517	4.616681635	4.725588945	4.495634871	4.68228722	4.783145543	4.520002661	4.406134606	4.619361035	4.902775798	4.750212723	4.502284838	4.676815421	4.642279398	4.752971322	4.883656692	4.746914086	4.848331884	4.684718999	4.797966816	4.530237019	5.065203352	4.680376508	4.955287809	4.809946974	4.69048496	4.670147913
1405_i_at	4.857859947	4.576535307	4.721515638	4.754821174	4.473221402	5.657329934	5.807554438	6.580842346	4.419077681	4.228443657	4.016739324	4.459542607	4.087130954	4.450716072	4.394212717	4.16188213	4.46520273	5.682521928	4.329021278	4.658662226	4.57249834	4.021397268	4.42730194	4.656515484	5.82223385	4.430796131	6.74940023	4.773582417	4.700529468	4.498651531	4.487857219	4.567020106	4.821744124	6.781700366
1431_at	3.878790105	3.834418865	3.722809404	4.037457482	3.783105269	3.757810946	4.017487331	3.882016757	3.902019013	3.882266292	3.762640607	3.807648357	3.647579556	3.808167496	4.002047994	3.848180593	4.150494676	3.588954459	3.692761781	3.773076897	3.584366334	3.825749873	3.902717303	3.683407733	3.836405141	3.748235561	3.831463974	3.674237206	3.936411864	3.762870305	3.788999221	3.976791932	3.827034139	3.756671896
1438_at	7.189119812	6.213635881	6.361530741	6.514093477	7.035599672	6.851357353	6.70289359	6.404539726	6.296569594	6.31155501	6.661725504	6.495197452	6.923824899	5.941754621	6.230709986	6.662343979	6.902846731	6.463658428	7.091083337	6.101842149	6.323104988	6.41994056	6.886695262	6.897319994	6.692845903	6.511034919	6.308626809	6.728514904	6.595784164	5.970994067	7.161903813	6.579775572	6.41811165	6.883118765
1487_at	7.033394893	6.945220317	6.866580659	6.864214958	7.102388345	6.896276625	6.956058281	6.767804013	7.188951413	7.336245559	6.857947426	7.101400947	6.871527295	6.77204176	6.929214672	7.709719	6.779450775	7.051328594	6.704568194	7.472400439	6.767390089	7.015707552	7.046350386	6.699708226	6.735901364	7.18262305	7.09665112	6.9965097	7.280607328	7.068109993	6.704570012	7.128251433	6.95071206	6.887153011
1494_f_at	6.646869137	6.033360967	5.912915065	6.184388391	5.783263064	6.122036229	6.528835658	6.195429802	5.740329786	5.954065998	5.901713778	5.978106415	5.742657813	5.97457382	5.751948733	5.828765424	6.18909101	5.931153441	5.922958204	5.973836967	5.620855925	5.788500847	6.017203483	6.008967621	5.933021926	6.131349074	6.353767653	5.797854263	6.559758652	5.850411778	6.069464628	5.825099277	5.992797584	5.956616129
1598_g_at	9.186518003	10.1731845	7.967221101	8.438873745	8.392128671	10.3450181	9.44711265	8.732809167	8.224808517	8.12733559	9.046621171	8.549481837	8.97184608	8.879812124	9.050975911	8.284849844	8.460161703	8.209616028	8.553921335	7.974941876	8.390628322	8.468708877	8.00399052	8.444708258	8.416623606	7.77563883	8.89215902	8.087486247	8.282405224	7.874926794	7.840290173	7.910361981	8.762440096	8.265865422
160020_at	8.613736521	8.829820023	8.412317315	7.990600576	9.082727018	7.63972484	8.893796875	8.693163314	8.94401437	8.067641338	8.526674564	8.79240536	9.023807365	8.473932168	8.659415556	8.419952241	8.123712589	8.770742855	9.767330543	8.596103016	9.673140957	8.188797673	8.472520453	9.877821203	10.67737127	9.124477226	8.242434255	8.589779976	8.574495745	7.812888108	9.563206752	8.467049526	8.336120209	8.76860585
1729_at	6.906904377	6.943767904	6.865352472	7.276198137	6.866134137	7.362485952	6.859063923	6.850393247	7.207284971	6.715563695	6.88765872	6.770447226	7.054777714	6.810152784	7.244276211	7.208100815	6.556140209	6.863439795	6.99577732	6.700853023	6.805556483	6.703561584	6.857723503	6.708741375	6.860762511	7.056524734	7.325578379	6.615885186	7.076796283	7.057616361	6.744937671	6.728745213	6.923780627	6.960037446
1773_at	5.66768407	5.443192509	6.225221824	5.215574301	5.312853447	5.261526027	5.74293209	5.197307299	5.236935121	4.913933178	5.151791923	5.441553782	6.088352905	5.0601603	5.172469768	5.377278741	5.277277903	5.2253926	5.80057635	5.666846836	5.443526549	5.732843434	5.805604642	5.639501222	5.654632642	5.469048268	5.391310476	5.286992304	5.763050264	5.661281056	5.786412394	5.493782864	5.15412329	5.737749307
177_at	5.126412619	4.987888739	4.672353663	5.116893716	4.97983255	5.050750191	5.296078964	5.12118094	5.011567439	5.020923385	4.864867963	4.866648989	5.43052377	4.979389508	5.145086449	5.079616944	5.284943474	4.95392233	5.509345177	4.908576178	4.851858735	4.836857462	4.983908397	4.952328267	4.898837613	4.876964469	4.809986597	5.479295522	4.832707104	5.221012472	5.216810874	5.174112818	4.690301201	4.998003474
179_at	9.032239433	8.899917489	8.536435769	8.057325446	8.358813882	8.201167094	8.814107383	8.570195421	8.345467462	8.529262421	8.544122409	8.659029212	8.78018028	8.265376018	8.197754903	8.484760433	8.153122396	8.357999136	8.59058859	8.62397781	8.221845848	8.788351541	8.969909899	8.558308559	8.574061915	8.745380818	8.390762528	8.418338647	8.529922139	8.343226965	8.56182591	8.49588675	8.426567728	8.668930344
1861_at	5.048676666	5.121837036	5.250225226	5.247979182	5.416517134	5.088624172	4.786189477	4.708650817	5.086845932	4.946441553	5.565235901	5.494219714	5.245117811	4.924695034	4.588371803	5.383863278	4.909387754	4.881206655	5.530608514	5.176177976	5.526758307	5.047833068	4.802635089	5.076186144	5.593209767	4.972128742	5.038356907	5.030130508	5.262196653	5.661280257	5.222021885	5.274180705	4.83127534	5.048073199
200000_s_at	7.792467674	8.166489689	8.45246812	7.523416389	8.473156537	7.186441687	7.58390971	7.813522091	8.720664354	8.149580501	8.63563614	8.494131873	8.50459676	8.994758172	7.40674829	8.540819858	5.072082963	8.335048894	7.949237132	8.183258277	8.603970949	8.763142723	7.661138946	8.372358528	8.715908084	8.698555975	7.033987866	7.731165154	8.055615165	9.07105424	8.413892721	8.118202037	7.498435625	8.473039899
200001_at	9.589055703	10.18408321	10.753025	7.715919128	9.342315323	7.193525859	7.45610826	7.371197488	9.166390477	9.141398741	9.670663139	9.010953903	9.694155299	9.057416237	7.851605658	9.768373583	6.775940705	8.858209584	8.638110192	8.936435226	9.100404816	9.063175515	8.845297417	9.29138908	9.512800697	9.064226879	8.068321802	9.022133289	8.1928785	10.23362278	8.985633111	9.476098315	9.17015748	9.664936047
200002_at	10.7323207	10.99320496	11.26421092	11.17801725	11.23879329	10.46398112	9.900082139	10.14162407	11.45986714	11.59166823	11.64919553	11.64560871	11.04849445	10.57128314	11.17608477	11.51039745	7.13368867	10.88849864	11.22547076	11.42773553	11.34783839	11.7219879	11.8629625	10.66556627	11.09828486	11.14937667	10.22785419	11.19614372	10.67914199	11.2082124	10.95463201	11.03982707	10.64710036	10.36278649
200003_s_at	11.41755978	11.47633754	12.02013501	11.45133928	11.39176829	11.06335194	9.816984899	9.038565368	11.4061915	11.1975645	12.05954178	12.22259104	11.59695277	11.23409584	10.71288411	12.64372874	6.294449765	12.01401778	11.60872131	12.61797737	11.77292368	12.41441697	11.83207262	12.31755802	12.34223317	11.84305325	11.97456897	11.8905886	11.93219117	12.47352881	11.72728704	11.81027227	12.22285177	11.73238788
200004_at	10.15006929	10.34514982	11.22702418	9.515801939	11.16020079	9.515731049	8.263769898	9.746554764	11.08794317	10.57780358	10.64688053	10.36081665	10.92138015	10.85576121	10.71895917	10.52117104	9.464766534	10.81152037	11.2620763	10.85750124	11.15821673	11.08610404	10.44332579	11.27792959	10.85850759	10.81228967	9.694341491	11.12747432	10.35420354	11.37474427	11.38633075	11.10663934	10.32216029	11.04113598
200005_at	8.710117482	9.390501313	9.059120663	8.802835989	8.802670785	8.823632311	7.986701522	8.961529278	9.708397859	8.543998781	9.591196386	9.40719383	9.84817418	9.742502252	9.622001341	9.257758853	7.09593904	9.179457732	8.7974435	9.48461729	9.792533231	9.281538839	9.231577193	9.104965733	8.800830904	9.276766953	8.796286328	8.414320997	8.910250467	9.560173913	9.140142384	9.490858917	8.832822704	8.80408446
200006_at	10.05945275	10.41091471	10.3639694	10.34682545	10.42994884	10.51793699	9.331860498	10.48480797	11.33990302	11.45448147	11.15580713	11.10059646	10.36875522	11.17520651	11.11465273	11.17946182	10.1656101	11.20123694	11.08974862	10.25564049	11.09035385	10.40465975	11.13042712	10.22373662	9.87531237	10.75367866	10.68229692	10.87999782	9.882476831	10.66578841	10.19817005	10.81891991	10.87632342	10.27718671
200007_at	10.28050761	10.5860782	10.6452888	9.950038052	9.880923889	9.419392779	9.186806118	9.209250659	10.87552866	10.7251076	10.4127232	10.64492512	10.54130593	10.61488833	10.96092438	10.79979009	9.864455269	10.26902179	10.29694089	10.37075228	10.48690336	10.79515108	9.927602654	10.5341507	10.46750894	10.42611542	9.738212801	10.70105221	9.089366834	10.47668299	10.45592189	10.43307509	10.56155816	10.48093905
200008_s_at	8.611111195	9.227216811	9.673202516	5.344947697	8.649708145	5.717965764	6.381718604	6.366467168	7.827530639	6.63832774	8.244418775	7.582833953	9.491578429	6.772904365	6.140658973	8.599895436	6.210588256	7.875706704	8.9401731	9.120982705	8.655285173	9.244203749	8.781864783	8.212236936	8.941994851	9.306885544	6.335215032	8.34000658	5.99411933	9.354421875	9.0421003	8.798572962	6.098477643	9.610003057
200009_at	9.726519812	10.52058614	10.51308903	9.342037929	10.45832227	9.588637044	8.869164443	9.284907485	11.13076571	9.944809332	11.00395298	10.1097971	10.31959516	10.37512799	9.825377499	10.74579994	6.801758034	10.91192874	10.12109287	11.05544034	10.6960606	10.41637661	10.03786447	10.45022342	10.32811751	10.97787031	10.44975576	10.67113064	9.721916715	10.50484896	10.11413948	10.9959694	9.797507342	10.51654606
200010_at	10.6987186	10.70086363	11.94545702	10.30174042	11.31895387	9.770413306	8.853220598	9.746139541	11.43452899	11.39689319	11.95944169	10.79429942	10.72320233	11.25286381	11.47713209	11.91255089	8.347823661	11.77593899	11.67473914	11.95302018	11.74359147	12.19572767	12.27407328	11.28102085	11.01219322	11.62985831	11.11509436	11.72060801	10.24381594	11.44531311	11.60664997	11.72202433	11.28404579	11.99180903
200011_s_at	8.805599731	9.110886394	9.119832545	7.761188745	8.77365873	7.920198066	8.026820349	8.907720507	9.06688129	9.528782293	8.811702986	9.702439923	10.38536046	9.536481	9.724070948	9.818854613	8.399823724	8.805754854	8.444677072	8.658911975	8.767501458	7.636245512	8.075588376	8.891474871	8.646156018	8.985349198	8.2054739	8.847237718	7.637433614	8.585817334	9.088212412	9.165043608	8.491896335	9.012125827
200012_x_at	11.29412126	11.42396697	11.53034483	11.12273103	11.54527324	11.79655644	11.40957882	11.58412242	11.81526689	11.41295572	11.82996103	11.35150316	11.43888327	11.74287045	11.77865954	11.58039216	10.26160377	11.71763154	11.59356425	12.29277622	11.78460423	12.40525232	12.3047414	11.93280395	11.33373405	11.66120616	11.61996558	12.02651667	11.38717151	11.95990076	11.99112035	12.50222942	12.11648547	11.80942932
200013_at	10.37563402	11.07928583	10.8692194	10.73065809	10.75525394	9.861045473	9.309322742	10.1056858	11.77669318	10.90800064	10.88534631	11.09025908	11.20288053	10.81994772	10.64571191	11.50258506	7.83245946	11.26463544	10.76151913	11.94294004	11.06751807	12.04619454	11.80411436	11.0479838	10.52542349	11.75178941	10.32908077	10.91034791	10.23637918	11.34905099	10.42378778	11.26621422	10.84863772	10.64284341
200014_s_at	7.625215003	8.41729663	8.979647532	8.60172992	9.45456865	8.313759986	7.798946236	8.515240039	9.305786056	9.017138053	8.951509753	8.894070349	8.569412453	9.231932603	9.377221914	9.502651477	8.242035679	8.986341088	8.552161121	9.220033139	9.195640322	9.003300461	8.948768787	9.158178998	9.312481635	8.835767884	8.190361143	9.299646475	8.040092298	9.215705501	9.035078754	9.141139841	9.424333708	8.960724218
200015_s_at	9.250989206	9.183791885	9.197031538	8.625367855	10.08696264	8.398112052	8.399351419	8.824415187	9.486359841	8.970241254	9.289149076	7.98298299	9.024390127	9.549871834	9.531430267	10.16815019	8.791622892	9.337261254	9.094998994	9.773304813	9.831080867	9.998118808	9.393900551	9.622115777	9.578420088	9.080104516	9.056125004	9.68742333	8.273751823	9.25863801	9.479532199	9.596768363	9.48310667	9.971783008
200016_x_at	10.82940572	11.22073133	11.6392763	11.1675339	11.55926659	11.73854877	10.93624227	11.54970928	11.83706307	11.4400893	11.87006185	11.5096077	11.38807796	12.03258021	11.69478426	11.49560135	11.28768498	11.64988516	11.55092481	11.99269895	11.63328948	12.42593264	11.77710191	12.12653707	11.54971073	11.73536977	11.94500454	11.80764684	11.31367887	11.84558499	11.81693535	12.02153491	12.09395398	11.22065861
200017_at	10.42246211	10.61365888	11.34191698	9.961829939	11.11991879	11.37996245	10.92873232	11.09461026	11.23004775	11.02337806	11.259232	11.17150478	10.30559164	11.1799376	11.23366562	11.20758623	10.21944205	11.24941438	11.11926189	11.83440036	11.12003909	11.94175592	11.47766374	11.4073846	11.3834473	11.40226823	11.33232727	11.42750169	11.59086474	11.17153957	11.16046723	11.3408449	11.3930071	10.94661073
200018_at	10.94249351	11.81878101	12.62064251	11.57305732	12.02063298	11.57192748	10.40498613	12.05091909	12.28505929	12.18979552	11.99193826	11.98060418	11.64252054	11.51160196	12.37683491	12.39668516	11.4893405	11.56576004	12.0441916	12.19204279	11.6215835	12.08986858	11.92116153	11.973073	11.75838446	12.16236652	11.86369557	11.94446544	11.66665595	12.06391417	11.77308906	12.24597113	11.79289466	11.51226066
200019_s_at	10.14832212	10.5346053	10.48936628	10.87131105	10.59947419	10.74946098	9.958501435	10.12173207	10.82412264	10.788155	11.18566723	10.98354852	10.26646826	10.86172647	10.88737316	11.20952704	8.214211243	10.4353762	10.3745018	11.09137728	10.81477038	10.66392107	10.78800279	10.49344594	10.31666342	10.55011362	10.50574812	10.37279366	10.99534083	10.52089296	9.74744668	10.51441439	10.04833662	9.963483775
200020_at	8.175990954	8.046358757	9.750603176	8.697243957	9.346840957	9.213223984	8.812630228	9.435150858	9.617716246	8.833326634	9.334462387	8.721199713	8.666919316	9.24376228	9.041851321	8.598271633	7.99636043	9.36707912	9.4424569	9.03418925	9.737125673	9.133947184	9.267562584	9.151801988	9.083527347	9.133551679	9.279594202	9.566311048	8.96119599	8.931588556	9.143590797	9.025117342	9.562168785	8.912742869
200021_at	12.84446423	12.82703259	12.69381158	12.55769224	12.7729477	12.73410797	12.91697724	12.46766462	12.5424335	12.69807112	12.42897804	13.15035641	12.74881183	12.90272064	12.69983094	12.72408684	12.56842701	12.60975808	12.57127426	12.23409803	12.91784111	12.11569918	12.56221384	12.63428162	12.91450271	12.74709609	12.90027887	12.5382823	12.87032816	12.52214844	12.54374709	12.49754246	12.14982397	12.88354068
200022_at	10.38916555	11.26001899	11.83837235	10.8140246	11.03391325	10.34023349	9.548648052	10.30852782	11.80738648	11.62333149	11.91084188	12.02836738	11.52716917	11.1272537	11.04333852	12.34587994	6.159696929	11.25137305	10.25983635	12.36852246	11.20378474	12.18046249	11.51060788	11.72383997	11.40736241	11.403723	10.9733685	11.38448782	10.74053343	12.36910353	10.81878089	11.5325392	11.58263592	10.94453118
200023_s_at	9.23434764	9.266634028	11.34894201	9.224604173	8.474570797	9.690242138	9.080624909	9.230271587	10.22829484	9.299283865	10.18894867	9.460312912	9.470942144	9.168923852	9.554034826	9.762764112	8.003681783	9.257782922	9.864585174	10.38973431	9.742851555	10.75222266	9.66848991	10.3170844	10.0007511	10.37148284	9.711214016	9.802063775	9.69435426	9.952475374	9.637047813	10.61559812	9.7262502	9.807592438
200024_at	10.79277706	11.06065424	12.27530677	10.9284267	11.5098375	9.565065251	9.316732248	9.601250595	11.28788417	11.52002061	11.90425941	12.05390003	11.49928695	11.07293799	10.4778665	12.30955384	6.992054666	11.2110292	10.97029993	12.4880118	11.30374388	12.33581171	11.85073181	12.08393256	11.68987836	11.74136061	10.78973775	11.48957592	10.80573241	12.33243112	11.10377099	11.61012927	11.71209928	10.99668898
200025_s_at	11.74692727	11.89307035	12.13445957	12.33505929	12.16017429	12.56088984	12.46111457	12.54858349	12.36755314	12.40558808	12.41728678	12.64986823	11.96017487	11.97431826	12.36936245	11.77170581	12.42482698	12.18630233	12.15305956	12.25478047	12.10232745	12.36973575	12.60749738	12.18869547	11.91124414	12.34484184	12.5712425	12.40009402	12.77236441	12.08324436	11.74595589	11.66943762	12.64500066	11.79305203
200026_at	11.50472967	11.76585194	11.38578845	12.1851506	12.11483193	12.5229823	11.64032916	11.65885762	11.94078285	12.53132577	12.25074475	11.84894404	11.4398318	11.60811151	12.75452174	12.10248462	12.25636677	11.60882713	11.21651498	12.11571619	11.84338999	12.36148654	11.9083905	11.69439623	11.73897727	11.43479793	11.9808331	12.02229608	11.30438702	11.74384518	11.63826217	12.18866543	12.12594489	11.41509534
200027_at	8.689043798	9.380685281	10.01570923	8.505913137	10.41648406	8.996184416	8.964894006	9.971436486	10.14748391	10.75252205	9.872686308	9.783341032	9.648960686	10.00690734	10.69934141	9.867288395	10.48538397	9.414796775	8.676512958	10.11118775	9.577411971	8.959879306	9.226929906	9.274473987	9.347589768	9.72414396	8.612549436	9.845715954	9.151102177	9.736003445	9.041050092	9.864181324	9.433052957	9.411174444
200028_s_at	8.637004985	9.427212455	9.88238456	8.020167198	9.581608885	9.116308786	8.553661603	9.468888628	9.907045586	10.08042613	9.658979374	9.547275307	9.658984733	10.002933	9.690873615	9.821544064	8.621779574	9.121596453	8.408405633	9.199504817	8.804356854	8.890345334	8.857221563	8.708468937	8.224874207	8.583941323	9.138265733	8.994359831	9.124922699	9.834131454	8.398184272	9.174079026	9.063409485	8.893355782
200029_at	11.93605965	12.19140878	12.02340764	11.74307992	12.24843739	11.8916497	10.83121608	11.62198987	12.04172837	12.08794371	12.59499152	12.04533132	12.08249367	11.60984056	12.2566917	12.31947013	9.182032938	11.84071691	11.66074402	12.26131937	11.90262188	12.64473049	12.56784428	12.21563634	11.70785342	12.35704507	11.78765697	12.4498498	11.68318179	12.70097283	12.04924343	12.15599646	12.18006573	11.85201029
200030_s_at	10.9548784	10.67778594	11.55936448	9.991487221	11.67557659	10.06272579	8.865358121	9.880383893	11.13652266	10.29221705	11.29917918	10.87330786	11.10602223	10.62875334	10.74580541	11.62954328	7.736549449	10.89890623	11.26655916	11.18568898	10.80646872	11.63918875	11.16017965	11.16894464	11.03708544	11.3085302	10.46145933	11.11877016	10.6953019	11.76386562	11.05215898	11.40824451	10.93488637	11.40425983
200031_s_at	11.41700765	11.98811071	12.21744449	12.05575811	11.60244679	11.10952104	11.47900589	11.38303834	12.05403435	12.07305843	12.27949511	12.4221071	11.77254985	11.60818398	12.01242044	12.11095264	9.897078	12.10092965	11.00417818	12.80903323	11.83652653	12.63855577	12.15734741	12.43003836	12.05984471	12.28946823	11.97354819	12.09320398	11.79902513	12.55842582	11.70350734	12.14405726	12.47703405	11.81850945
200032_s_at	10.95823098	12.09641474	12.38301305	11.4324072	11.89288804	11.50865061	11.17429585	12.46703604	12.4246535	11.74747977	12.46632487	11.70611589	12.27925742	11.86196365	11.98569577	12.46185802	9.749408057	12.19229246	12.22471485	12.4684465	12.34402789	12.58579921	12.78401535	12.30029704	12.24565167	12.40153978	12.05604294	11.9563049	11.81699206	12.40970566	12.28012021	12.5523312	12.36623797	12.05408151
200033_at	9.269092928	10.39259787	10.34328703	9.155989915	10.65593985	8.616468126	8.675884962	9.753068548	10.47234367	11.81211949	10.32873037	10.34223493	10.88606473	10.56379285	10.37677919	9.865103377	7.547685194	10.56347226	11.36596023	10.16796725	10.40976313	10.33642426	10.42140923	10.24838393	10.32604059	10.70736361	9.226975387	10.41845542	8.870979138	11.46373812	10.61971669	10.58992805	10.28011615	10.54472128
200034_s_at	10.88860864	11.3290608	11.66966558	9.985481397	11.23129837	9.004222625	9.366180172	10.16226962	11.64642129	11.36077327	11.29125263	11.73730057	11.28766599	10.4614706	11.30823204	11.53689038	7.001269299	11.15088574	11.50168372	11.94990033	11.41915239	12.29559341	11.69019377	11.76436991	11.0919313	11.90468969	10.19448396	11.61844021	10.10637437	12.06672559	11.48243893	11.45201674	11.21971735	11.14156043
200035_at	7.910542178	8.06756255	7.822722671	8.05301568	8.578314537	8.594733626	8.383183996	8.399994342	8.503225286	8.331079374	8.121256974	8.745815294	8.039537697	8.712967278	8.547966205	8.260962314	7.904028211	7.968690323	7.579300469	8.035356237	8.215209438	8.246349812	7.70512956	8.28376573	8.169460907	8.004812706	8.152971648	7.75248367	7.992019274	8.128675696	7.529124134	7.663646887	7.924245222	7.60165236
200036_s_at	9.801029879	10.66370164	11.24957197	9.599676972	10.83242339	9.633808933	8.420467221	9.809735333	11.00259332	10.3875371	11.0042534	10.76085741	10.69345052	10.916701	10.76356329	11.32602497	7.953343246	10.42472133	10.28629874	11.72736506	10.6987998	11.57808633	11.20224316	10.75642929	10.66443163	11.23961885	9.797989411	10.69636866	9.537660318	11.13004677	10.53609014	10.61026238	10.53279165	10.09069397
200037_s_at	7.43578625	8.096170304	9.139328802	9.015224033	9.532761477	9.378130739	8.211090766	10.41127052	9.502450206	8.990079267	9.649756502	9.301691549	10.11852838	10.13610852	9.677155805	8.764569571	9.40195558	9.177970565	9.854759533	9.53932344	9.702026796	9.991694258	9.08532124	9.89487709	9.129966782	8.948259214	8.978582284	9.880262999	9.150279458	9.259917434	9.906796047	9.37867908	9.653706195	8.889531208
200038_s_at	11.27958713	11.7515376	12.30461093	11.07378313	11.51384793	11.27755623	9.942204064	11.0060194	12.07928585	11.93930153	12.20518178	11.38233913	11.78811191	11.51598134	11.39020103	11.73538675	8.06108671	11.74207824	11.7663999	12.72848781	12.13964611	12.61805484	12.36658543	12.06996029	11.71546142	11.95933609	11.45145548	12.50058069	11.00694197	12.3396155	11.78411808	12.312502	12.1456849	11.79855818
200039_s_at	8.839559455	8.568352394	9.893752319	9.124521101	9.772095808	9.248588215	8.544553045	9.259881575	9.949437423	9.907824021	8.498374883	9.585625238	8.618964692	9.809752795	10.52094517	9.718890453	7.182361993	9.646269884	10.3172971	9.072136725	10.3687095	9.370323684	9.900657124	9.735549375	8.830573168	9.842391518	9.591967948	9.98378537	9.180968722	9.009553252	9.606391438	9.844053314	9.125166524	9.342292733
200040_at	8.345640934	8.546931775	9.485632507	9.281313444	9.681492297	9.081994504	7.893219056	8.856702538	9.372304472	9.168334183	9.901214046	8.93706495	9.067329653	9.598439998	9.203721562	9.681810829	7.558672088	9.42640282	9.473812459	9.480046911	9.788225903	9.904685945	9.176016438	9.810921923	9.321485554	9.370221026	8.835025073	9.79623253	8.90520053	8.974746188	9.608552363	9.616549928	9.563441817	9.092339006
200041_s_at	8.734517093	9.698222793	10.86564698	10.17293666	10.36286004	9.444932186	8.853591103	10.18214899	10.60794505	10.13424874	10.52026253	10.89378654	10.67325881	10.11832964	9.262574019	10.27063889	6.015852912	10.54401057	10.13543555	10.86676626	10.88320446	11.1876567	11.08764414	10.93375753	10.11983322	10.55176384	9.342880021	10.51046439	8.889145793	10.04322382	10.71535455	9.936173543	10.04253258	10.8551975
200042_at	8.623856132	8.401052342	9.49318787	8.407586671	8.168472279	9.305918477	8.303599488	8.721001261	9.719436085	8.471713814	8.689059862	9.309086281	9.268076685	9.100226599	8.892195897	8.707184805	8.20188788	8.439507507	7.771773369	8.437130127	9.066387058	8.031224523	8.617519941	8.720058878	8.137286077	8.724977936	8.864959561	8.393314267	9.306858899	8.86029755	8.710893176	9.000531083	8.84137424	8.641497434
200043_at	9.659916352	9.903841946	11.20870594	9.280602	10.63981529	8.458495035	8.827863769	9.632440703	10.70344372	10.84640128	10.65322121	10.73734619	11.17086179	10.96956856	10.91263729	10.66288259	9.224194602	10.13645389	10.60749612	9.970915163	10.71700416	10.42591398	10.4021743	10.79906316	10.62387269	9.975140796	9.017653091	10.59245827	9.831379721	10.10656914	10.67456425	10.24793799	9.525784253	10.38183921
200044_at	8.582548413	8.413038096	9.423855963	8.074877121	9.209542625	8.14755741	7.946742057	8.814059512	9.20099901	9.143712196	9.271314888	9.015765295	9.387703777	8.838621316	8.857713277	9.748623503	7.787643088	9.078200767	9.226613625	8.988994379	8.943354481	8.77876253	8.870472423	9.429734192	9.247784732	9.406726122	8.118439141	9.462502133	7.564111145	9.301899925	9.099170448	9.204728658	9.345649116	8.631340373
200045_at	8.479688283	8.483522533	8.860372855	8.666771075	9.661203446	8.109817985	8.452566269	8.641483123	8.911745684	8.598405598	8.896320151	9.458535736	9.996622003	8.599260997	8.904654401	8.856308633	7.372667853	8.423784162	8.636791517	9.350542277	9.242312369	8.65401267	8.663749696	8.908787643	8.681255511	9.752710213	8.112854086	8.751518224	8.589647218	9.187581676	9.259054864	8.328942321	8.74017983	8.640444444
200046_at	9.561921839	9.481763041	9.821020734	9.129854855	10.66368508	8.23903261	7.708521316	8.554258678	9.865018202	10.26120555	9.837095748	9.682479634	9.853833608	10.62196458	10.48778374	10.5551199	7.996806289	9.558282663	10.04018155	9.269434333	10.3349327	8.953580539	9.744555505	10.08821344	9.856976855	10.00907032	8.937929909	9.943562747	8.364244999	9.451768957	10.03433882	9.880836357	9.273201584	9.51394253
200047_s_at	8.206608773	8.20272287	8.957385279	8.95190559	9.469721184	9.34042521	8.607941673	9.188460721	9.413276506	9.234839361	8.9313353	8.66689505	9.43706374	9.574669169	9.350004569	9.209378469	9.338675305	9.337171027	9.514276269	8.981271446	9.092029311	8.802315364	9.202104936	9.312821501	9.260917843	8.978395484	8.776450118	9.764051256	9.428459807	8.581368706	8.915948506	9.649555635	9.694671205	9.071543261
200048_s_at	10.21709492	9.609932044	10.49884098	9.783739862	11.89416411	9.287936333	8.627520544	9.640560473	11.47111398	11.21635036	10.17572719	11.39091854	10.70884793	11.76687476	10.62372398	11.23323729	6.990810069	10.49659318	10.6878122	12.08813677	10.4129797	9.902086124	10.53741838	11.11146609	10.89320507	11.27896588	9.136933365	11.1916615	9.77362425	9.937476511	10.78609609	10.7788964	10.36295242	10.58648772
200049_at	7.585649887	7.906077147	7.437835138	6.948360359	7.515406729	6.841714677	7.154252136	7.275209461	6.795922409	7.932804575	7.307280747	7.173253512	7.326566406	7.079534278	7.208867524	6.920792117	7.502873276	7.27192987	7.240668007	6.764591829	6.777020982	7.100263671	7.337068344	7.105071038	7.43100586	7.518198048	7.070698447	7.357211435	7.006826043	7.565009614	7.222367522	7.652386647	7.16504712	7.061416771
200050_at	7.246924547	7.480558759	8.869197013	8.073928071	8.760449997	7.977619152	7.403327974	7.634918244	8.692186037	9.504293829	8.698085512	7.836088874	7.884308698	8.290374924	9.510835934	8.434587393	8.568085365	8.409611602	7.021556171	8.488396448	8.724392101	8.810049463	7.543446948	8.613748263	8.222160432	7.898289481	7.99884889	8.815923317	8.342521823	8.644286207	8.3953591	8.011250984	10.09158817	7.551317605
200051_at	6.737415573	6.377186143	6.827751961	7.079291867	7.285870055	6.395078908	6.80601503	6.488920563	6.379321593	6.673551045	7.30287309	7.386946889	6.722995142	7.169627875	6.100116398	7.377989402	6.434851424	6.854918018	7.047591803	6.907739752	6.625760571	6.621994661	7.107966534	6.888462324	5.990842167	6.849346968	6.348730511	6.468739541	7.557865483	6.383299051	5.946775645	6.865985429	6.587618101	6.377818729
200052_s_at	7.766372782	7.780285004	9.695461198	6.88307784	9.358486021	6.277879648	5.330092707	6.419803618	8.951578407	8.081395645	8.915385456	9.007281496	9.417424089	9.826382371	7.79323811	9.303488103	4.939507658	8.926639437	8.685850717	9.349821238	10.2495937	9.270574245	8.517213387	9.540630611	9.211688477	8.714399833	6.719323218	8.562525922	6.030404816	8.521090583	9.692625025	8.660219373	8.459462064	8.569531747
200053_at	7.879920687	8.446081489	7.819035879	7.968553318	8.803840133	8.307083745	7.967031835	8.578881721	8.295736332	8.798622998	8.224968887	8.380203472	8.463390607	8.296297081	8.39748299	9.206691014	7.145214684	8.426115022	7.953329026	8.415150001	8.265790675	8.877742474	8.166477835	8.33475651	8.571406957	8.283016048	8.312504636	8.111706785	8.144634169	9.335753246	8.034992381	8.054823932	7.975396719	7.951242786
200054_at	6.463282659	6.708253773	7.225638211	7.153469424	7.124321417	7.337692267	6.74318271	6.821643812	9.008735389	7.09002459	6.925440882	7.722961543	6.212168053	7.830147745	8.595894389	7.995683033	7.335792302	7.08193983	6.403734243	7.885935483	6.832362109	5.73934828	7.646998146	5.817024333	6.509346567	7.424602359	6.903358493	6.861167211	7.196329097	6.684614821	6.278258398	8.051424368	6.192350488	6.836799933
200055_at	9.10746799	9.438185657	10.4959175	8.449666302	8.313291637	9.16551697	8.362592527	8.964402387	10.05866296	9.60818348	9.038098325	9.924966982	8.931193201	9.151744624	10.10234421	9.548583374	8.992940266	8.391835791	8.975482837	9.157376251	8.85457616	8.875742042	8.684477193	9.230393219	8.960228262	9.355794901	8.720193658	9.105205134	8.943867406	9.082671294	9.032852917	9.436090679	8.494347693	8.799675627
200056_s_at	4.847404519	5.340443062	6.043639886	4.891740906	6.193853704	5.422158986	4.663924342	4.893305639	5.688230205	5.030595645	5.429336311	5.264411097	5.762923909	5.529344575	5.807846934	6.142221845	5.050408813	5.91960806	6.023622887	6.207388206	5.916131906	5.523258425	5.438522525	5.61322601	5.974062078	5.768322944	5.250174534	6.203690184	5.115045475	5.918285608	5.529960796	6.379989365	5.722954626	6.304464631
200057_s_at	10.09504384	9.613851517	11.33392997	9.84350597	11.04263864	10.08853083	9.526119443	10.3339528	10.45651828	10.91480517	11.14297136	10.15745095	11.02377983	10.39201705	10.13250149	10.61770891	10.15147625	10.75527671	10.80459427	10.94612137	10.41377308	11.03210806	10.78124717	10.9216245	10.69974083	10.73121979	10.13666865	10.89980842	9.791929822	10.14919399	10.88696207	10.3925631	10.61757081	10.25456663
200058_s_at	8.41539726	8.008141511	9.347135632	8.521264397	9.093756345	8.449930369	7.785091769	8.240676665	8.941052818	9.973419005	10.05588555	9.318893707	8.849088401	9.689928322	8.404812871	9.191707072	7.020363372	9.178863187	8.904277307	9.299701408	9.214552098	9.222298901	9.20273669	9.18417717	8.589074244	8.535966194	8.757165623	9.009795054	8.500291153	8.77149339	8.369807959	8.757636602	9.473009782	8.699992016
200059_s_at	10.67585156	11.20640828	10.86121363	8.753088533	10.48832828	9.035860844	8.964081413	8.900967716	10.37786996	8.770423529	10.65773463	10.61494647	11.2075603	10.29953131	9.713956982	10.66294074	7.568342935	10.74087887	10.82673479	10.86566664	10.78783715	10.73596062	11.08168616	10.46697255	11.1531096	11.22728021	9.651178777	10.63558232	9.717614748	11.06765563	10.73667998	10.97732323	9.715256391	11.38200501
200060_s_at	9.036347932	8.848207473	9.520955621	10.0196576	9.988559712	8.88192015	9.547996346	9.814114964	9.401460456	9.259325726	9.613312602	9.515049074	9.183293784	9.705294124	9.686670559	8.964601159	9.653110416	9.052146557	9.330813177	9.287474584	9.344501954	9.598535663	9.05678323	9.441492284	8.917565148	9.207447696	9.148692917	8.84071028	8.802870126	8.755770893	8.822370966	9.147686656	9.762723704	8.652534129
200061_s_at	11.69312631	12.33436591	12.48784003	11.75702646	12.37001833	11.58343789	11.34886246	11.81193216	12.64097837	12.43995877	12.60822324	12.03251867	11.86310404	11.84383661	12.6587983	12.42922254	12.17703609	12.525655	12.19749445	12.92194424	12.47956508	12.95351576	12.87078902	12.21417424	12.37820838	12.97137838	12.1410178	12.37494903	11.1118041	12.87184881	12.73961304	12.88706307	12.36876911	12.25680774
200062_s_at	11.74839344	11.88367001	12.87516224	11.81242049	12.58277659	12.09150648	10.98841452	11.21443145	12.5367863	12.98241315	12.59129811	12.44743254	12.15679729	12.47933237	12.56839333	12.32256848	11.34667466	12.39996224	12.15214898	13.20688744	12.93424323	12.6737323	13.3095061	12.50025886	12.31061906	12.48923386	12.15386391	12.40666901	11.90653141	12.44600321	12.22845121	12.51949673	12.73659726	12.22370063
200063_s_at	10.5640185	11.18097452	11.82345873	10.65422637	10.70651099	9.750646686	9.716215227	10.25161559	11.02924829	11.28985103	11.18012369	10.83397557	11.17234275	11.14625085	10.49610825	11.73036391	9.522765245	11.01037643	11.78497489	11.80718812	11.41317924	11.65131458	11.56744831	11.76300631	11.25414828	11.95766946	10.23908932	11.2837683	9.699862287	11.37481399	10.94728337	11.72217543	10.98821448	11.18815526
200064_at	12.03060919	11.10233882	12.88824889	9.447631021	11.95504723	9.087358701	9.208451429	11.09479571	10.86631294	11.36482608	11.36776686	11.71637069	12.86378103	11.89267134	10.24445644	11.52225253	6.968148564	11.40387234	10.99741287	12.20282542	11.49053791	11.34977016	12.16372869	11.35729035	11.30200309	13.02895991	9.750955741	11.30863387	10.68371249	12.25166276	11.32505809	13.10420122	11.07488284	12.67766112
200065_s_at	9.432792279	10.01572393	9.838086935	8.150769534	10.07316057	8.217829755	8.094613112	8.535003789	10.46258109	9.726125929	9.601828924	10.10527665	10.34472507	9.231575997	9.349003402	10.7172844	7.412575187	9.771846868	10.01591341	10.4240013	9.96933483	10.2254373	9.964830354	10.37495053	10.2182678	10.1927689	9.106578589	10.29191877	9.320507452	10.28276076	10.03708663	9.731405357	10.50812595	10.22835759
200066_at	7.03707123	7.384559043	7.659106955	8.026114522	7.228168548	7.352298225	6.996231659	7.576248228	7.965613049	7.616759874	8.26864285	7.908601911	7.826567548	8.204273711	8.234030515	8.336192117	7.52632671	7.993484264	7.757798428	7.754024849	8.596473482	7.980747744	7.739251135	8.201588	7.234551528	7.900855349	7.513121572	7.693221617	7.258977191	8.346102741	7.327740031	8.086327671	8.23968567	7.728300014
200067_x_at	9.192003636	9.145619469	8.288029039	8.573159987	9.414747065	8.566878611	8.851071937	8.683584599	8.994211212	8.139861339	8.441556499	8.59436727	8.620357872	8.884823922	8.973338007	9.044514691	8.811187708	9.07190378	8.753325083	8.662228829	8.479736374	8.758033369	8.131960784	8.620248569	8.77057437	8.590316978	8.746997162	8.646263975	8.608482701	9.380405433	9.341073653	9.701945683	8.75659775	8.949854031
200068_s_at	10.5581469	10.84631851	10.95005592	10.17254222	10.80153989	9.959720303	9.666976024	10.38556351	10.46220579	10.7804728	10.75043048	11.11396908	11.1818931	11.049124	11.12046899	11.29338749	10.20496081	10.58850389	10.58732898	10.7119061	10.99383308	10.11650077	11.05957898	10.733934	10.78306747	10.99925481	9.887937616	10.42996428	9.785906883	11.46750128	10.42122895	10.36181948	10.14960589	10.83041795
200069_at	5.615437777	5.467180163	6.512253874	6.850079781	6.879669118	6.218904072	6.296651908	6.67646536	6.31931073	6.369570352	6.373961142	6.447057624	6.213650813	6.31451049	6.847503212	6.260943826	6.724031501	5.677518366	5.930210355	6.05570706	6.004151226	6.565715222	5.327572805	6.168251286	5.804797884	5.950281577	5.924751796	6.118968367	5.523497562	6.324166909	5.802801662	6.159139363	7.019918149	5.473912583
200070_at	5.825314405	6.451680754	5.872188959	6.844161434	6.174779125	7.723828627	6.395140557	6.826104657	6.760372618	6.756277622	6.449998791	5.631112242	5.994040704	7.335000883	7.025549014	6.140316469	6.433834936	6.246512384	5.830916416	5.759084847	6.047065	5.797546304	5.837476603	5.915048319	5.629567652	5.532534164	6.70055947	6.125296314	6.684026486	5.823253519	5.182358347	6.083024628	6.222490658	5.742596052
200071_at	6.057631383	6.749946784	7.635155145	6.521422957	7.964151992	7.264380316	6.368702859	6.950011265	8.171491668	6.56331281	7.350130407	7.048139287	8.160280061	7.820634879	7.832659073	7.589955026	8.106667032	7.617636885	7.172551343	7.539188889	7.670454887	7.732798163	7.155448656	6.551049898	7.67186927	7.917286498	7.30731367	7.408206485	6.159974819	7.536634119	7.701280256	7.708516433	7.469933307	7.065076542
200072_s_at	8.602255833	7.760441377	9.810472859	8.290704244	9.267641476	7.599594667	6.742768877	7.277334129	8.885232163	8.736664762	10.00242427	8.731161891	9.590450313	9.583390275	9.074370304	8.997588481	5.623521862	8.883095857	9.47174357	9.385914189	9.651064951	9.778674242	9.028850801	9.494557974	8.718338004	9.224389584	7.769726308	9.06143681	7.869789084	9.067983235	9.451698136	9.138705397	8.834132166	8.970744316
200073_s_at	7.652091487	7.990999208	8.840677134	8.292494743	9.024218533	8.583117284	7.562326805	8.115428222	8.738109431	8.637250472	9.529799084	8.573414391	8.823547315	9.397318568	9.061142337	8.462468	7.752026216	8.724969279	8.983383392	8.750386318	9.016051199	9.649081431	8.899818757	9.287318356	8.792960401	9.025227371	8.259793008	9.532283351	7.419400778	8.226038725	9.37319367	8.560192483	9.100179414	8.180262069
200074_s_at	8.795780259	9.836576477	10.36739311	9.620507274	9.663925671	7.649409899	7.016538344	7.857269542	10.48862819	9.550613869	10.36828002	10.02139743	9.587351424	8.970716952	9.409130399	10.60387997	5.522110878	10.40696956	9.559294744	11.4190915	10.24484584	11.24100241	11.26162365	10.23317402	9.914220483	11.11100254	9.795896004	10.09655003	9.228464544	10.41214549	9.588081328	10.38194134	9.906104551	10.3625907
200075_s_at	8.233573293	8.64661252	7.671609867	7.436870443	8.404404101	6.946499131	6.715096048	7.456327896	9.373618384	7.985742821	8.162230983	8.566974733	7.998133338	8.18911402	6.338672347	9.47686968	5.393758087	7.669778194	8.981460837	8.520991386	8.696806593	9.188030697	8.194094637	9.132349595	8.683882183	8.200865576	7.55064845	8.843728369	7.069043334	8.472755082	8.248404346	8.895802147	8.435409482	8.957902154
200076_s_at	7.717327812	8.049991826	8.148787	8.486075022	7.799269143	8.157639427	7.716582655	7.414675629	7.56081181	7.697279674	8.309626501	7.832077268	7.41248941	7.432699119	7.541490003	7.790313925	7.338952223	7.584924759	7.724868183	8.298452189	7.728246641	7.338538774	7.231838286	7.335518997	7.286126099	8.228640857	8.248545177	7.761390169	7.797224496	8.219932751	7.407527549	8.091392787	7.20260638	7.471449408
200077_s_at	10.84904975	11.16208903	10.92272925	10.79003043	11.88981522	11.71078335	11.20137397	10.99969994	11.49883217	10.57293991	10.86303294	11.17179485	11.67680827	11.16441385	11.10839064	11.78131004	6.708242825	11.04416714	11.74718863	11.16609802	11.07038042	10.56977244	10.7516969	10.76115006	11.4732178	10.98836565	11.40261974	10.75028551	10.52458568	11.7625986	11.16645731	11.1655218	10.54251914	11.166225
200078_s_at	8.744561932	9.498490389	9.055861438	8.270091055	9.489631672	8.491177695	8.53267405	8.472598099	10.01068549	9.661020246	9.439552873	9.748946859	9.293094123	9.612865643	8.973682695	9.909166268	6.924580184	9.584959558	9.256298148	8.854332152	9.609335205	7.676569533	9.062370335	8.890924026	8.681192241	9.267138397	8.638235774	9.324274224	7.239884755	9.146128315	8.822205124	9.332464981	7.359786509	9.564754941
200079_s_at	8.270152413	8.333002838	9.225006916	8.309565922	8.491750988	7.750158108	7.50537444	7.641749491	8.914562455	8.535251643	8.431589244	8.480725584	9.3020869	8.513823506	8.695861961	9.729717388	6.789448523	8.472041124	8.457584529	9.328046403	9.226775277	8.917854567	9.094202107	8.683966103	8.298325593	9.503488238	7.903974535	8.641103529	8.057237139	9.375041102	8.502213865	9.243592764	8.602290117	8.987575435
200080_s_at	10.21721784	10.77084125	10.49605457	10.55204732	10.84281331	10.94235217	10.16774518	11.2290468	11.24112677	11.38283746	11.07322142	10.95543982	10.85297298	11.10268498	10.81514358	10.2011521	11.42735009	11.36660414	11.38118337	11.10520916	11.0598429	11.9167239	10.82379518	11.93084739	10.54087185	11.05890953	10.87688331	11.41728097	10.54072589	10.78787379	11.01287967	10.97417572	11.64624204	11.23562559
200081_s_at	10.47213981	11.64680069	11.64891364	10.22969805	11.7355525	9.109769135	9.458375557	9.37372021	11.40526434	10.21084057	11.58181425	10.88589433	10.77265572	10.17052901	10.15689131	11.0005814	6.263434213	11.16126286	11.50374683	12.14437733	11.24181016	12.54897517	11.75137566	11.40170746	11.67864891	11.35292664	10.2153405	11.75972666	8.912561756	11.9218009	10.99665744	11.62462456	10.9640137	11.3491058
200082_s_at	10.70366478	10.82819653	10.99457523	9.255799096	11.18283929	9.085652542	8.817598592	9.871725269	11.28898376	11.11287643	12.01287227	11.25519341	11.43831766	11.27004222	11.3386869	12.21881674	6.859875756	11.27385378	11.38941227	11.83258903	11.34330194	12.33732671	12.19911561	11.76414427	11.03300205	11.71476312	10.37245752	11.96424497	9.890828586	11.60796596	11.49840538	11.52833391	10.92678968	11.29494367
200083_at	8.90758778	7.785912526	10.09260584	8.865257028	9.79712865	8.900154518	7.605508442	9.019709076	8.765226169	9.567252959	10.10477162	9.436815116	9.033538484	9.458484321	9.164305795	9.501435977	8.528194671	9.067886338	9.851660123	9.173599334	9.730189439	9.590655085	9.794705071	9.563340689	9.68046891	8.793306802	8.744529049	9.430030032	9.049447141	9.371427143	8.740233193	9.268103791	9.131132644	8.997017013
200084_at	8.690936879	9.548922486	10.09631999	8.817744637	9.890706489	8.389704396	7.996076443	8.296339878	9.764270012	9.611115966	9.44721247	8.943826847	9.842334878	9.047963692	9.189550333	9.309197755	8.575501071	9.121596453	9.414238019	9.436350693	9.364214552	8.819342737	8.478811138	9.439500356	8.889577113	9.606107213	8.484693271	9.692677355	8.353925239	10.06360869	9.207317758	9.592800105	8.936404047	8.881494958
200085_s_at	8.728571908	8.869451107	9.278424937	10.17658075	9.407509645	9.845008507	8.759220223	8.646312762	9.503606305	9.360473262	9.486597499	9.454899538	8.123348444	9.515278378	9.431645137	9.42329332	5.013220658	9.391830342	9.98653481	9.495459363	9.457696872	9.702011002	9.444183384	10.10248818	9.009198479	9.429666799	10.08248469	9.331154213	9.649379965	9.717285677	9.065186099	9.79325784	10.23441527	9.1563825
200086_s_at	8.940779354	8.87512827	8.934973368	9.702808575	8.51834655	9.812870816	9.613232186	10.07534647	9.871104654	9.824293408	9.069403499	9.560420299	9.721179949	9.556673164	10.12398277	10.05697975	9.173097167	9.606865093	8.897283438	9.386925783	9.405698042	9.837505299	9.305993552	9.780705056	9.180805077	9.763483204	9.75880135	9.384456673	9.802634884	10.05243626	8.915245853	10.10567853	9.729719252	9.472665091
200087_s_at	10.32411535	9.863123465	10.1827789	10.60307305	10.91359745	9.847767249	8.587129572	9.844963472	10.952066	10.83758129	10.41548995	10.53289006	10.31069831	10.41935993	9.896174864	10.89154885	7.448376623	10.12495094	10.27629959	10.395353	10.46408171	9.493598016	9.914134276	10.36013339	10.55035144	10.25301321	10.20465829	10.68706011	10.62217892	10.08136151	10.61063206	10.26143612	10.53933305	10.27849603
200088_x_at	11.32654816	12.06548654	12.16874929	11.91872534	11.9891529	12.596501	11.76465079	11.64912607	12.04996174	12.00135622	12.13736807	11.77385518	11.48849035	11.61412308	12.64555041	12.25179818	11.36378492	12.07790571	11.56382771	13.01471703	11.9271905	12.59610678	12.41612822	11.7444613	11.75388994	12.07988884	12.07361199	12.51253741	11.75286881	12.46857462	11.79699188	12.39890964	12.00997531	11.87733185
200089_s_at	9.80536407	10.98820637	11.77451046	10.63189652	11.92518062	11.34784322	9.81089415	10.6404211	11.44863155	12.17887981	11.51918736	10.95633021	11.32384418	10.83702143	11.60653502	11.53755626	9.863296301	11.09278144	10.8909202	11.89709065	11.74168664	12.09116136	12.22231819	11.6150836	11.3535581	11.82134025	11.03513317	11.47649812	10.81388789	11.50018178	11.04961707	11.4295082	11.2735477	10.8926973
200090_at	8.640501233	8.54359568	9.242821098	9.468322698	10.07642438	9.797163538	8.734971177	9.719619	9.650393218	9.423661396	8.748868558	9.154929135	8.897485496	8.908745882	8.892382552	9.501698225	8.928276796	9.623166298	9.329555619	9.636798036	9.05482184	9.330958135	8.985256622	9.26459869	8.993549952	7.534980975	9.232117222	9.502357026	10.36360724	9.525498928	9.221391713	9.181698072	9.456839411	8.757573543
200091_s_at	9.107184138	9.877395119	10.56122646	10.43197572	10.23475083	10.3564417	9.166696492	9.761631453	10.76280595	10.63911949	10.71568309	10.5848464	9.669127134	10.07422067	11.29175321	10.74440241	9.027961849	10.7133858	10.5092054	11.56824014	10.55681106	11.3291623	11.50969512	10.98538796	10.29669555	10.97581106	10.56420628	10.91405167	10.64726334	10.5478798	10.67229282	11.02862158	10.44496694	10.28012629
200092_s_at	11.23359378	11.69349626	11.55476418	12.23993086	11.99624216	12.31719677	12.0449952	11.83016982	12.44523403	12.14044456	12.14660091	12.2264403	11.5413765	12.10022466	12.54070524	12.47926456	12.43153499	12.49403454	12.25752833	12.70680742	12.64318607	12.90916908	12.65895216	12.98019091	12.43475603	12.46899325	12.37098224	12.89656376	12.51167481	11.89650528	12.08667937	12.26864517	12.51081095	12.18756815
200093_s_at	7.747654017	8.929085277	9.109854155	8.704465785	9.029290403	8.183347292	7.376768267	6.82571511	8.51160653	9.129396159	9.63819063	9.12201295	8.656419403	8.88045481	9.083817661	8.858671345	6.716015373	8.67259536	9.171953214	9.175167556	9.897949653	9.919920691	8.388552484	9.953484326	8.848540067	8.821390225	8.281468107	8.716458997	7.160771086	9.131702605	8.959778037	9.207452488	7.875202313	8.633921004
200094_s_at	9.798271434	10.71783115	10.85404983	10.93665101	10.87750423	10.83853871	8.997896326	8.83887697	9.55502476	10.26533808	10.72469672	10.42719345	11.3000911	10.47692641	10.29720113	11.22739755	8.150613672	10.33194257	10.58110683	12.1058489	10.3369909	11.68389643	11.36420964	10.78671573	10.6411757	11.47257418	10.05069896	10.48971305	10.39008961	11.04442232	10.31581507	10.60683143	10.40262875	10.28362211
200095_x_at	12.01085537	12.23254452	12.9731589	12.7063102	13.07712947	13.27627756	12.79957882	12.94806053	13.23284069	13.04958369	12.97213717	13.21327189	13.09713916	12.48018219	13.16117437	13.19259573	12.92558824	12.68066489	12.32197121	13.47828011	12.75338421	12.64865421	13.10367	12.63540467	12.16544946	13.10284048	12.7459632	12.94175066	12.8227232	13.00839684	12.77291728	12.60331818	12.85774711	11.88685139
200096_s_at	9.054581365	10.04864734	8.830794356	8.730202432	9.222467549	7.996311671	7.914706296	8.224487756	10.18998353	7.970951097	8.494293966	9.505415229	10.56049936	8.881017318	7.796316288	10.51066882	6.69553454	10.54370259	9.218596014	9.569432684	10.19955785	7.905972059	9.269829778	9.367548554	10.05827055	9.853659212	8.883848604	9.365090871	7.908035897	11.43272877	9.352945335	11.26459018	9.060495824	10.75247108
200097_s_at	9.101155589	9.330061796	10.00565053	8.355336559	9.936496861	8.093853067	6.826430236	7.408745435	9.4706401	9.347868777	9.482256217	8.752854337	9.343719228	10.01943821	9.068862658	9.455342756	7.069761768	10.01222402	9.801886679	9.986728041	10.31751229	10.28797479	9.735666552	9.903441856	10.17424521	9.996708994	8.830623315	9.992428231	7.875649803	10.19008495	9.929195693	9.651960638	9.874249859	9.833308524
200098_s_at	8.77434389	9.067888623	9.823403115	9.314201496	10.07180938	9.421914068	8.812613944	9.426903726	10.20078902	9.533827311	9.770221807	9.510944504	8.965130094	9.616181846	9.279307426	9.941264004	8.748874377	9.444486824	9.774826267	9.735170681	9.241080256	9.178763662	9.455181129	9.558512222	9.342389223	9.540784813	9.39171755	9.563864866	8.000860195	9.692160401	9.502959074	9.554343005	10.03307896	9.496710876
200099_s_at	11.02891701	10.90071875	11.58033663	11.02437277	11.44671988	11.0012597	9.095855557	10.24458468	12.04431647	11.48760709	11.55784461	11.1082736	11.21093563	11.22992159	11.19330694	11.75032472	7.149205901	12.2182409	12.40702738	12.46154712	12.42812534	12.73438957	12.59709764	12.35074291	11.68972877	12.2744606	11.89202552	12.69737484	11.11172934	12.32513947	12.37799697	12.58236081	12.4151305	12.30177517
200593_s_at	8.153844095	8.698521126	9.681546903	8.426935848	8.166354004	7.345523355	7.031919517	8.446498728	9.10597372	8.407145353	8.26096273	8.485746948	9.269368269	8.360403013	8.75091569	9.181944697	7.861325468	7.893097322	8.717318567	9.140045481	8.802653028	9.599303107	9.05324879	9.177620822	8.662492012	9.219384314	7.114072932	8.61203654	7.495338078	8.522451783	8.220994308	8.041646044	8.757452516	9.055479921
200594_x_at	9.578472769	9.696638064	10.51304259	8.501110777	9.85531788	7.587468576	7.708416217	9.18687325	9.74210143	9.610685241	9.741299658	9.803481794	10.10580791	9.81407815	8.772398905	9.587138787	7.352494547	9.787540683	9.958577136	9.75955983	10.00580311	10.62542852	10.26327018	10.19512669	9.750132596	10.11173518	8.60801289	10.2137684	8.20660487	10.0312941	9.781307707	9.785316689	8.906772649	9.978640069
200595_s_at	6.935926812	8.508933175	8.616763639	7.540917749	9.242579609	8.287282382	7.149376326	8.154834101	9.157709185	8.899192951	8.649184962	8.301404932	8.236609744	9.135012413	8.524414346	8.390185291	8.037475507	9.384451539	8.862956026	9.577185788	9.469789015	9.810719346	8.71082395	8.121498347	8.962936496	9.648547708	8.382971917	9.546338291	6.835880163	9.376383866	9.4548406	9.552434466	8.320353567	9.223061876
200596_s_at	7.898321049	7.984147856	8.695096898	7.848747583	7.653799193	8.023922255	7.835771233	7.227834435	7.989146257	7.134994595	7.997045554	7.884405172	7.663003488	8.183832613	7.203673456	7.65859327	6.948744871	8.581815524	8.986262527	9.414143633	9.091787415	9.518522039	8.345530908	7.958849901	8.425070825	9.184158285	7.232560928	7.983243927	7.818954257	8.405770378	8.701869114	7.862297583	7.567944506	8.264915132
200597_at	5.209671638	5.472640253	6.013329918	5.586288253	6.149813857	5.892648022	5.189661718	5.682458844	5.667298654	6.293485396	6.040965082	5.394577161	5.655796024	6.113401454	5.427998114	5.453278199	5.985032455	5.79975332	5.40746227	5.581660855	5.919426623	6.879364463	5.486735098	5.310332477	5.279962841	6.200511405	5.790665203	5.773055673	5.182661113	6.631262277	6.037553669	5.936218346	5.527314117	5.489016746
200598_s_at	8.145675196	8.598554962	9.593497137	9.254919383	7.81514128	5.736888614	5.531241368	5.134012231	6.086943582	4.54017584	5.944736414	7.307860441	8.627184979	6.978912245	4.714920614	8.597546088	6.016815241	6.980578827	9.166959782	9.940806036	8.965302274	7.848352018	9.524425153	8.945445751	9.387810276	8.967641653	5.284149396	8.136253653	6.649589351	9.006129563	8.724579046	6.987687971	5.00668441	10.11067352
200599_s_at	10.00010777	10.54272671	10.84807155	11.17870027	11.02196325	9.55351599	9.145242712	9.663431936	10.92055472	10.74033665	10.52169869	10.85757166	9.95595077	10.97118987	10.70873335	11.37245133	8.228672531	10.9636729	10.44537586	11.40296519	11.15304679	9.708732076	10.8773652	11.34647797	10.99584874	10.94011891	9.922576073	11.45615902	10.63754014	10.92970717	10.96670595	10.53958512	10.54264162	11.28724828
200600_at	9.958092263	9.631531222	9.593795544	8.921340704	10.28657052	8.742720099	8.125511145	8.484334373	9.529478663	9.081467676	10.23223057	9.675405837	9.754786942	10.45635823	8.750409396	9.87668699	7.575983805	9.89239499	10.34618415	10.06153703	10.21223623	7.335575591	9.622012536	9.641141516	10.07525415	9.645868105	9.075816712	9.99911066	8.475704181	10.08339792	10.41645792	9.721747897	8.668030495	9.993301452
200601_at	8.553788544	9.240467151	8.030833161	9.090229201	8.368975062	8.813142879	8.197162838	8.523844596	8.35856193	8.01517599	8.808831255	8.582753643	7.814047692	8.859776118	7.900656722	8.293636718	7.073426643	8.562880328	7.97997752	8.203606012	8.989969563	8.384602987	7.980740132	8.376819687	9.13443207	8.180108033	8.908997781	8.04780376	8.30045187	9.561546073	8.35829033	8.18342931	8.563420541	8.645679615
200602_at	7.997767209	8.841689428	8.418594381	10.23528879	9.381746668	10.01063959	8.63785278	8.455747034	9.537809989	9.761620947	10.40608083	8.211713947	8.468360837	9.606363891	8.990000603	9.312870117	10.53240778	9.510142435	9.795813741	8.734448147	9.492305538	8.656660273	7.777012934	9.341257751	9.657025527	8.345266159	9.405924858	9.383259777	9.527825798	9.160029051	9.062734095	9.328538014	9.832957437	7.777829396
200603_at	9.273290036	10.30666178	9.375567999	9.511833309	9.797836478	9.34101087	7.420740883	8.983371312	9.024825548	10.3496346	9.756750273	9.05032685	9.930480802	9.262949703	9.333439885	9.120002564	8.4807905	10.08224539	10.44165282	9.851010914	9.830208792	10.30741317	9.812523567	9.82631247	10.0059174	10.05456036	9.833523707	10.10401384	8.629092982	11.01809802	9.805297021	10.09107908	10.37207084	9.98605487
200604_s_at	8.681613795	8.670931235	9.311992011	6.416479947	7.396978932	6.12671302	6.742070074	6.537893469	6.828893533	7.312478591	7.315156369	7.458224314	9.027835164	6.866210684	6.648417592	6.925864591	6.088059293	7.231466499	8.449378961	7.3480767	7.534140825	7.775405552	8.283327528	7.045338463	7.873285916	7.750773945	5.633321685	6.900142872	5.977475731	9.493937561	7.407568643	7.282668645	6.520590859	8.711241034
200605_s_at	9.092733309	10.11956406	9.745300426	7.257017489	9.245869368	5.315945162	5.227955287	5.483997899	6.681809687	7.095184933	8.582062602	7.559823353	9.976899693	7.256011204	5.377284552	8.730936964	5.885892414	8.295402843	9.874483913	9.148295683	8.761700438	9.253635725	8.880551134	8.619990038	9.131139477	9.226231418	6.320497053	8.382257793	5.468889414	10.66527331	8.649781077	8.679722922	7.536723013	9.364284407
200606_at	6.873421518	5.672483886	9.264665388	5.452369073	5.976304153	5.937884009	6.446545597	6.637611464	6.766394506	6.355270565	6.045310953	7.400769186	6.945408048	7.320522811	5.218695289	8.155549637	6.126859901	6.198178467	6.766505966	5.745430327	4.877404453	5.217334821	5.233820197	7.446373527	7.049781191	5.283361098	6.935864143	6.658420183	5.535322892	8.933691958	8.215454319	7.641781469	7.059910205	6.463004896
200607_s_at	6.694023619	6.884109205	10.23844894	6.943346794	7.045538471	6.305930327	6.440943323	6.520140594	5.971485411	6.000987335	5.620289214	6.076305914	7.645092676	5.948034573	5.97474775	6.130956381	6.391409258	6.654560408	8.388845389	8.215342448	9.256871115	8.665398874	9.187655597	7.268622648	8.798919782	9.24225826	6.422431243	7.072661555	6.696657746	7.800468826	8.09129567	6.889522771	6.443954734	7.750987732
200608_s_at	6.71674523	7.382882437	9.358639718	7.772442379	9.045705346	6.62376986	5.829638396	6.877794233	8.710273675	9.70819479	8.404593835	8.233107213	8.68268005	9.326472516	8.163607559	7.772878643	7.525616035	8.808182471	8.917040203	8.893197305	9.679272431	8.671445081	9.151228683	8.689338915	8.743234423	9.992044781	7.167781035	8.619239805	6.799136546	8.869186903	9.222135115	8.763285242	9.073555565	7.94993595
200609_s_at	8.932240229	9.54822258	8.473882073	8.200713911	9.282654424	8.535390644	8.716565656	8.990988677	9.291635117	8.966499355	9.406808966	8.474743235	9.727865592	9.071675138	9.53751998	10.09055443	8.014473419	9.144297343	9.596100642	9.07820154	10.60663052	8.32191087	9.05156158	9.001867606	10.06203923	9.237897914	8.925691973	8.720256096	8.845151549	9.160029051	9.866683702	9.470926932	8.611964157	9.584473803
200610_s_at	9.598950432	9.725525386	10.40884932	8.944922134	10.70602176	9.6313839	9.001659662	9.502057429	10.16593056	10.42586958	10.25388105	10.1338171	10.06098504	10.52809859	10.23673274	10.49781135	9.633883979	10.09725941	8.984793663	10.43865371	10.05684824	10.27412499	10.74011389	10.103727	9.705752289	10.17306445	9.355602181	10.44762961	9.524483109	10.25862258	9.770673665	9.981749586	10.21090813	9.78656606
200611_s_at	9.07330485	9.101809919	8.830519136	8.626283542	9.28909565	8.64832893	8.647289821	8.14961122	9.104240475	8.048827603	8.957870585	8.842201257	9.826079347	8.879977653	8.872548168	9.802946986	8.21624456	9.324379224	9.992535028	9.185367395	10.66575194	8.324486498	9.373807897	9.377085359	9.885358611	9.578847238	9.076442301	8.799523272	9.345984823	8.632717846	9.930637031	9.388842292	8.628721725	9.541304239
200612_s_at	7.578677384	8.408208107	7.888031607	7.975761224	7.576043722	7.823350437	7.88790716	8.18802885	7.869162089	7.554138868	7.666128076	7.351496427	7.207505309	7.36360825	6.661922834	7.157138627	7.793617894	8.416607832	8.544955143	8.228943928	8.757566034	8.548531769	8.338346566	8.600621056	8.169389008	7.885508211	8.517374169	8.537630467	8.499251971	9.150870111	8.804513772	7.881833115	8.749370003	7.616405604
200613_at	8.185426415	9.15790849	10.01358291	7.71106654	9.226716828	8.698713885	7.501826788	6.193265323	8.899667876	6.565676264	8.713439656	9.036909086	9.004652258	8.973788192	6.300509871	9.743147954	5.021627275	9.069999208	9.738125855	9.101482534	9.4898318	8.709835684	9.211862213	9.100667407	9.264040947	9.209768647	8.73507906	9.247643172	8.121619878	9.167326058	10.38282071	9.228082324	8.129882261	8.764766838
200614_at	10.85433047	11.39900417	11.20919211	10.04144184	11.13183469	9.615479503	9.533015347	10.08295843	10.57461372	11.71983342	10.72512374	10.76803996	11.69673542	10.86770285	10.79962152	10.45018722	9.669554774	10.75312564	10.79415482	10.50132974	10.5765749	10.04673504	10.29904446	10.26086638	10.70845542	10.81849928	9.559883245	11.03631128	9.866710547	10.96744897	10.9644308	10.78509266	10.31062034	10.6177274
200615_s_at	7.392472154	7.713745654	7.692583996	7.13791722	7.855214177	6.486834291	6.573486564	7.07134629	7.277313202	7.472082748	6.796360262	6.445973157	7.086061343	7.139311767	7.546848819	7.929677021	6.226954702	7.317504168	7.526169365	7.58616399	7.321692104	7.212408954	7.95615762	7.44047604	7.584159834	7.555572958	6.58051203	7.36825342	7.422519168	7.98757071	7.928611174	7.512251216	7.281786999	7.478936414
200616_s_at	7.44600359	7.074000328	7.817725876	6.906270655	7.118273407	5.641523741	6.808196953	6.658181105	7.032618011	5.866968036	6.187377001	7.044145068	6.861831793	6.53962832	6.991210793	7.964509928	6.060279648	7.168126321	7.47204881	7.075772123	6.958778495	6.583898174	7.455623994	7.68184173	8.637452469	7.410076136	6.30506779	7.12508194	6.406357609	6.180220596	7.066276776	6.881769984	6.896846433	8.046665223
200617_at	8.857941067	8.439329327	8.97106469	8.030832722	9.021956365	8.269307537	8.332167603	8.362514253	8.830492086	9.039380149	8.681158474	8.878068558	8.952246666	8.555624357	8.416762431	9.68856771	8.210612314	8.406430122	8.502013534	8.007655837	8.498465596	7.717390279	8.347050539	8.479236524	9.001610346	8.304546784	8.047257774	8.474377128	7.643503419	8.059477383	8.632702986	8.332204073	8.387888187	8.438479228
200618_at	9.140388308	8.683956659	8.710193242	8.40238849	8.714301042	8.608543167	8.966151375	9.520869266	9.237694865	8.969011398	8.894808203	8.772225175	9.608609634	8.681912845	9.244806362	9.383537696	8.453661672	9.165301899	8.601168655	8.258550918	8.467869759	7.15930444	8.265147642	8.817938939	8.483552909	9.019718711	8.71076514	9.118260024	8.855008227	8.349108143	9.071432665	8.735352014	8.301158008	8.648802067
200619_at	8.231051097	8.210471292	8.450690737	8.78924852	8.961399794	8.912145015	8.075774247	8.311742251	8.938619623	8.446499772	9.062245768	8.845478497	8.571008118	9.462270947	9.060671993	9.521335223	8.274996856	8.390595016	8.781806433	9.405742704	8.51034825	8.124343946	8.572430769	8.413404546	8.151289115	8.319202037	7.758485862	8.400077216	8.25705493	8.010927475	7.99393192	8.469815632	7.897724571	7.959884928
200620_at	9.945614861	10.18998936	9.285990126	9.509495664	10.69119152	9.932986126	9.298277393	10.45537426	11.10242913	10.63940336	10.72131336	9.398764798	10.31521974	11.11228627	11.11460629	10.70169899	10.27354904	11.18082673	10.4998631	9.575229682	10.29597973	8.572116508	10.44344886	10.2250669	9.533731106	10.20759725	10.333945	10.33772984	9.562698451	10.52543722	10.13173306	10.54316461	10.21611909	10.6239173
200621_at	7.925061516	8.434331501	7.69984289	8.65814638	8.129752688	8.742490219	8.547600328	8.499010942	8.287182166	7.267709812	8.172283351	8.535227489	7.420727236	8.028475311	7.978092331	8.136674094	7.834725181	7.889274709	8.083011593	8.000725023	9.380637258	6.716804391	7.77503632	7.976851824	7.765664409	8.175040374	8.389383599	8.054694391	8.19469468	7.449232429	7.45158338	7.823208372	7.881811459	8.087537451
200622_x_at	7.40179406	7.753953855	8.149857332	7.581628023	7.186525107	7.397168594	7.133640516	7.246600933	8.239457335	7.523409296	7.031152812	7.655644047	7.616706253	7.377950805	7.911661766	9.007593874	6.65110313	7.73797802	6.70687748	7.643462097	7.673283148	8.143973164	7.709461117	8.045271403	8.037599631	7.73782963	7.583276957	8.028772103	7.717197908	7.692735939	7.755393451	7.865192312	7.577958766	8.325123898
200623_s_at	7.812702338	8.302382674	7.971336664	8.080238608	7.635882271	8.686968274	7.914706296	7.918180094	8.565800969	8.2034325	8.265514047	7.55420674	7.9443875	8.408708774	9.293435175	8.05557599	8.397891798	8.154780608	6.915707257	7.437661483	8.244114231	8.337084417	7.696292833	8.840650775	8.168351799	7.866034171	8.213745859	8.251861941	8.225610521	7.942243419	7.976206289	7.863187086	8.776409997	8.050292169
200624_s_at	8.406448308	9.094835314	9.655384107	7.187521523	8.971219981	6.950119492	6.909205064	7.743400067	8.324446775	8.278007295	9.047649005	8.424033459	10.12214205	8.093211878	7.458151052	9.687829843	7.818615301	8.582495633	9.647860769	9.339554989	9.586669533	10.08380756	9.38195684	9.434217518	9.37414282	9.230293965	7.011233137	9.041355248	6.909959142	10.0402111	9.392171728	9.316616036	8.352196197	9.768326709
200625_s_at	9.05878174	10.11647893	8.989508222	9.690579845	10.21422832	10.08124626	9.198603508	9.818198998	10.42246795	10.31191225	9.716714885	9.247101886	9.365132154	10.21837671	10.72658058	10.02503412	10.23095731	10.59991181	9.604831367	9.317935075	10.72863717	8.956332461	9.894466	9.726441552	9.772024837	9.857991144	10.26607808	9.8394818	9.018333048	9.650062114	9.674280307	10.01433301	9.272237419	10.4975739
200626_s_at	7.433554257	8.499561173	8.827111602	7.651352969	8.88230784	6.712296561	6.155201068	7.106111181	8.56864189	7.824047741	9.200712033	7.926718831	9.522484962	8.772232909	8.302207075	9.076187428	6.77110123	8.767849407	9.415923553	8.640665087	9.606513025	9.64484909	8.968534022	9.345550482	8.915274232	8.567620817	7.26097942	9.190486657	6.154079142	9.628056408	9.0363322	9.323010117	8.815106691	9.053211784
200627_at	9.26759165	9.441005991	10.85120081	8.002943579	10.73071784	8.129416375	7.00667245	8.631963228	10.05632407	9.88588792	10.14668447	10.18093808	10.19771128	10.28276317	9.707318275	10.62779206	6.944215587	9.990828767	10.65336789	10.30747221	10.06595953	10.37690049	10.11476518	10.52419174	10.02898599	10.55743705	8.774309888	10.46584925	7.961381529	10.81575698	10.58962699	10.0324592	9.443293054	9.940639399
200628_s_at	8.554835757	7.539799842	8.347956904	7.097120623	7.921164961	7.053190748	7.529445898	7.669843269	7.469188085	7.426193145	7.229309506	8.069876986	8.310316569	7.255785205	7.69477652	9.405079988	7.156639064	7.95237472	7.987014578	7.715893831	8.081220949	7.726569738	8.084539368	7.534156895	8.864048911	7.585035267	7.276514423	7.777735477	7.048407324	7.978656207	8.16390322	7.727103657	7.255020219	9.235538959
200629_at	8.237779187	6.813111514	7.271663032	7.82862755	7.64218389	8.652778821	8.623144823	8.603266614	7.859885221	7.306542648	7.08824363	8.307927522	7.419699125	8.035582398	8.438509243	9.732038647	7.267047715	8.53068385	7.335265482	7.357007149	7.637601598	7.153246847	7.335007311	7.473864499	8.478257643	6.692877339	8.111349096	7.610503308	8.470314283	7.41141126	7.547512379	7.505163558	7.548487415	9.021732108
200630_x_at	10.11793854	8.789516977	8.355574729	9.980930292	9.117182196	9.535877203	9.622348972	9.657692862	9.937507878	8.768469173	8.843702439	9.739085072	8.439085459	9.167534112	9.29571239	8.634675067	7.770343901	9.026290675	9.042659316	9.036013278	8.682640664	8.061612697	8.009090298	8.112088257	8.285118694	8.405685007	9.415198102	9.393505676	9.505700057	7.825088931	7.908522869	8.153099063	9.096197827	9.27690952
200631_s_at	9.679757279	8.99731512	9.714903821	9.572936502	9.745948209	8.936143016	8.069443208	8.661613194	9.684096737	9.519936928	10.44226303	9.252061484	9.70134467	9.579263887	10.01306096	9.448564471	8.836660852	9.863428342	9.70918573	9.930875602	10.339522	10.08976058	9.608506412	9.637614443	9.977929939	9.657275914	9.123884153	10.10401384	8.745602767	9.971827796	9.617176268	9.704808549	9.876895838	9.52839823
200632_s_at	8.784592468	8.499026528	7.836188738	8.928429427	8.929807752	9.296374193	8.242874007	9.089853659	9.675278695	9.243152558	10.74756587	8.772809956	7.62749134	9.723007875	8.872083186	8.852370365	8.323199259	9.064044563	8.143228986	9.44994426	11.18058424	6.888411554	8.740531166	9.025308434	10.27337666	8.725208116	8.694159062	8.799505602	9.160599976	7.860982177	8.863611493	8.736599825	8.598799216	8.11437652
200633_at	12.7727744	12.09904964	12.38410088	11.94411018	12.83111633	12.21574735	12.45220044	12.20500528	12.53452749	12.82405132	12.11218302	12.8274708	12.53026737	12.84794046	12.67323872	12.73991709	12.38921772	12.28460407	12.51359826	11.97275098	12.47937408	12.14353648	12.82321832	12.23030104	12.51666122	12.56548084	12.098055	12.39166492	12.44143203	12.68541346	12.5209677	12.64245331	10.73706052	12.85148047
200634_at	10.47111537	10.90881538	10.89665971	8.474160032	11.54519226	9.653934186	9.115221646	9.3044796	11.02814699	10.51641052	10.87847183	10.77852475	11.0669354	10.99273112	10.40169085	11.27049712	5.752192372	10.96248914	10.60800815	10.51781788	11.35469456	11.08195381	10.45021138	11.11071209	11.68912871	11.23675398	10.64374204	10.84726373	9.565870889	10.96240418	10.93363482	10.78905883	9.102832101	11.15007886
200635_s_at	5.524094755	6.335177854	5.984489534	5.698451177	5.291000469	5.822061479	5.243090901	5.516475974	5.556678556	5.401686357	5.535767603	5.398798777	4.930980847	5.13687062	5.842690141	5.292621032	5.812139603	5.453948786	5.276723758	5.744871909	5.428055035	6.433440304	5.264586968	5.817516773	5.751504347	5.036608055	5.768567552	5.212402696	5.906222653	5.362431681	5.258745641	5.182682244	5.87262917	5.366808478
200636_s_at	5.958263002	7.930815117	7.068237813	6.027398292	7.10276452	7.595931289	6.549332849	5.536154309	8.153030648	6.129442761	7.245163654	6.383602426	5.347196198	6.685830188	8.501180284	6.017951226	6.51537677	5.531871819	6.005580073	6.227963636	7.011983483	8.577639402	5.711111426	7.303332219	7.144534756	5.483897407	6.698968681	6.018733301	7.179801696	6.265536401	6.05021488	5.662021239	7.586247983	6.048733236
200637_s_at	4.559764867	5.996844608	6.375680586	5.124662585	4.89416084	4.804775404	4.661720994	4.593035158	5.250038822	4.371048017	4.734526483	4.606755814	4.591688392	4.414288586	4.789852204	4.650520273	5.229676773	4.332293182	4.415800926	4.896774251	4.788286078	6.388761085	4.669022664	4.959896387	5.128759206	4.77073781	4.954955449	4.63557355	5.244238163	4.639285125	4.500275302	4.565759538	4.841485055	4.566756797
200638_s_at	8.99972036	9.887234775	10.62570955	7.751476903	10.22921472	6.335953887	6.151295259	6.430575793	9.198384419	8.680713845	9.453863017	9.296100711	10.39592033	10.19844792	8.698736646	9.471575272	5.747068194	9.62769893	10.08844075	10.45072436	11.59965333	10.03898241	10.219689	9.863972618	10.34636535	10.5435477	7.825093203	9.744317128	6.814139495	10.58688058	10.77432543	9.583445788	8.934327937	10.57331192
200639_s_at	8.615640546	9.435101188	9.603543405	8.711415041	9.905616279	8.468525741	8.404055152	9.190358052	9.578073127	10.67211136	9.521647995	9.592695294	9.537274148	10.28162965	9.84000855	9.496580416	9.513843622	9.746885535	9.250562453	10.0714467	10.85619092	9.322767768	9.443182296	9.598573232	9.305597485	10.27434363	8.983055829	9.495808642	8.525819137	9.841619373	10.14090447	9.644429419	9.399267002	9.326667724
200640_at	9.667488641	9.976919053	11.07905129	7.3928636	10.71681489	6.650317148	7.259437396	7.645547203	9.456965923	10.46461971	10.18654356	9.847397811	10.68781631	10.48634685	9.774494031	10.3315876	7.39578244	9.864618768	9.96620742	10.62199134	11.44694487	9.962801586	9.95610391	9.81310335	9.950260684	10.86955525	8.400173799	9.594842199	6.770237097	10.47170588	10.84849384	9.883708406	8.779709193	9.9224924
200641_s_at	8.803000999	9.035548126	10.52009263	7.261031189	8.843561492	6.663881128	6.617581478	6.217251859	6.868697205	6.111193253	7.322668268	7.917859483	9.978014074	6.923650011	5.976850381	7.911439256	6.167705701	7.577959062	9.147499245	9.371512309	10.50112405	9.410793493	9.46828478	8.237241762	9.622236375	10.00475832	5.616591227	8.130822717	5.247746286	9.461467592	9.89991832	8.022810005	6.541238891	9.976017052
200642_at	9.269244933	9.977973452	11.48938025	10.06028521	10.68337951	9.496764086	9.056759454	8.652652482	9.977699869	10.72650092	11.21502484	10.33579839	9.135976708	10.3536942	10.95743757	10.68558947	8.318919566	10.36599031	11.55091402	10.3052718	10.7400767	9.966133296	10.04455639	10.05650141	10.33787098	10.49526492	10.32934773	10.63370607	9.835952174	11.10414684	10.19221897	9.911409589	9.903360021	9.887373319
200643_at	8.692642609	8.748686432	8.334051995	7.6079697	9.373943903	8.052170142	7.681060775	7.06629016	8.806652788	8.234950395	8.540141104	7.913071764	8.514032445	8.358977414	7.753281467	10.29039035	6.800419606	8.365787602	7.913486887	9.105379783	8.642562688	8.127672646	9.042626591	9.012310115	8.322855003	8.798707214	7.878729509	9.002727738	8.767811941	8.109645989	8.82522025	9.123671177	8.274776065	8.982242356
200644_at	8.832377192	7.314220103	10.72464108	7.383466926	8.632312279	8.761319123	8.53286242	9.773850271	9.921321621	9.668861098	9.498968033	8.905442415	9.681410742	9.852076259	9.9555874	10.27760897	7.939193729	9.855132433	7.439794506	9.840492213	10.39665696	10.89918866	9.100532921	10.79851707	9.023586542	9.627971766	8.878436508	9.746862527	8.323235624	9.3029472	9.873626831	8.996996172	9.635132654	9.165802354
200645_at	10.20986742	10.69061423	10.1102072	10.03374172	10.53341189	10.14349072	10.23684235	10.2802371	10.41064719	9.126022473	9.770029217	10.16065637	10.67493295	10.14744408	9.471061106	10.87718651	6.982976796	10.08951415	9.671116774	10.21732495	10.30963389	10.3606598	9.171433322	10.20657962	10.31788566	10.12960284	10.00702923	9.829249914	9.133497075	10.89374579	9.984011358	10.29095655	9.443401894	10.22672947
200646_s_at	6.641035528	6.768399423	7.003385626	5.360024823	5.700732919	5.230700158	5.478064558	5.504354426	5.362523266	5.900507871	5.742279136	6.198727401	6.685484956	5.078457917	5.384194068	6.465636036	5.665128347	5.683121047	5.802187775	6.114941349	6.042009543	5.879046135	5.969027453	6.539730477	6.743156039	6.195394826	5.497959176	5.81714791	5.867705208	6.370106926	6.080249958	5.752895794	5.644482346	7.113840153
200647_x_at	10.07330281	9.953143406	10.94455076	9.117323423	10.5507662	9.99592038	10.15000388	9.871025347	10.06574295	10.65214653	10.26429542	10.48090292	10.00865041	10.51454504	9.723265512	9.567869854	8.690962215	9.424753645	9.573205879	10.5397748	9.185984068	10.63234755	10.1108173	9.934730787	9.295905291	10.91600084	9.404333005	9.687121157	9.85472938	9.493406702	9.531288345	10.54564421	10.15095738	9.84908424
200648_s_at	6.772715129	6.636797205	7.564738093	5.671632345	6.953255243	6.03716289	7.152213011	6.183551835	6.32146365	6.012965835	6.112921464	6.242584234	8.48922579	5.504267042	6.58209717	7.097946911	5.74245108	6.37179307	7.583540115	7.056391503	7.339729132	6.649124756	7.022229653	6.886385255	8.639758094	6.564504576	7.45096313	6.613632173	6.067512031	6.490829512	6.155502564	7.206351847	6.079561173	9.149954286
200649_at	8.223446671	8.507087651	8.044082961	7.726026357	7.590674156	7.996503353	7.382522927	6.721293205	8.535265721	6.970030143	8.53467107	9.184501397	8.104837522	8.416556681	7.63338068	9.123636542	6.912442252	8.125123292	7.240367174	8.072196864	8.19682817	7.465423315	7.821013063	8.447590122	8.995062643	8.059125939	8.195976172	8.172578419	8.316056015	8.293826771	7.844616641	8.164001041	8.403518075	8.398696689
200650_s_at	10.86046444	12.11288973	12.33555191	10.85454656	11.59423606	9.88339244	9.34508729	10.35808316	11.5993632	11.84555146	11.78038391	10.66508238	11.2614761	11.15339046	11.62047309	11.38195428	9.888284493	11.20623177	11.89904034	11.79509504	11.88104398	10.61552942	11.37344482	11.75543212	11.78108616	11.98699579	10.55368749	11.56035486	10.75797149	11.80452311	11.84280735	11.75979796	10.20062886	11.19203098
200651_at	10.45791493	11.82567975	12.02160022	10.53824996	10.34806252	9.944135166	9.311098909	10.22349638	11.0982801	10.94375646	11.67381693	10.71655789	12.22647352	11.09434863	11.17525196	11.96942277	5.474362906	11.31314857	11.5082077	12.30529139	11.81312601	12.57694325	12.5542213	12.23337847	11.10743827	12.13762419	10.72254012	10.91754412	9.878208048	11.79431886	10.94906214	11.3996289	10.72796063	11.58157872
200652_at	9.646537313	8.822550114	10.00111965	9.296605311	10.81110316	9.790893055	8.811989472	8.711736967	10.31130929	9.831766605	9.844949296	10.65947829	9.832986495	9.92379883	9.22449136	10.44125124	7.448967675	10.02750916	9.586903686	10.9915224	10.83571167	9.419833423	9.928065568	10.37925765	10.19998102	9.953434659	9.460410154	10.28077432	9.711144542	9.211886257	10.23127464	9.85608078	10.2046557	9.734157852
200653_s_at	9.141971911	9.315887522	7.295684832	10.21639826	9.050296931	9.406702793	8.735813954	9.464859372	10.18294027	9.10728174	9.409080833	8.579201739	9.263816409	9.93603824	10.31662361	9.900379674	9.727871725	9.920682447	9.530104593	8.841094965	10.40240171	8.968155064	8.889223382	9.727981365	10.20508981	9.437973851	10.05281164	9.675737775	9.636926361	9.651591293	9.3582295	9.790374819	9.413125265	9.496426229
200654_at	11.225697	10.528029	10.80100297	10.72755659	11.11180047	10.36040604	10.02693654	10.12776019	11.04152385	11.17633827	11.40296082	11.34591708	11.12968882	11.48629799	10.83296811	11.44306365	6.254655544	10.73391714	10.81562344	10.74749351	10.95315351	10.2434098	10.9954072	10.87459835	10.76924199	10.72336452	10.11716666	11.44618212	10.94350354	10.31000957	11.16568815	10.55800863	9.99007432	10.87121909
200655_s_at	9.381041122	9.974696561	8.096349027	10.36012131	9.750711081	10.26349791	9.01106438	9.68714436	10.28580452	9.158795243	9.413224418	8.945520878	9.744134255	9.775085018	9.74667889	9.306577447	7.709071304	10.54523964	10.1197019	9.37652512	10.65518957	9.488029758	9.867154843	10.42536658	10.55579874	9.798959284	10.83283333	10.29859235	10.96792079	10.02205943	9.748664782	10.09423207	10.50261129	10.55350008
200656_s_at	9.737169096	8.96099032	9.780179143	6.767316709	9.262931208	4.926754746	5.382673566	5.712561873	8.380574722	7.345313174	9.421885394	9.021022872	9.614435344	8.026683674	5.32566468	8.881941413	5.162016916	9.29428797	10.23760443	10.03559044	10.23156563	9.008912223	10.24499565	9.62587628	9.448919843	9.924930529	7.349196319	10.40894291	7.848243075	8.995536035	10.31464859	9.294811274	7.973867509	10.56202044
200657_at	10.27277006	9.98079594	11.4117494	9.86187144	10.60033438	9.773830832	8.992224325	9.447994476	11.08897292	9.832104216	10.93383159	9.86736308	10.3539462	10.26178352	11.78908727	11.32477903	7.415259265	10.90872118	10.91434572	11.46873344	10.45389351	10.63131955	10.90442687	10.30645224	10.80723478	11.03350638	10.20124093	10.80519659	10.37284114	10.83472423	10.57940411	11.17940377	9.88627212	10.89569174
200658_s_at	5.646153444	5.202236135	7.747883505	5.502499161	6.169084154	4.922298302	4.907535096	5.711617349	5.990792179	7.289557971	6.079781394	6.238320041	6.479470117	5.902119759	5.172934805	6.193903096	3.915033775	6.445967645	6.299922298	7.157200194	6.851442109	6.194004252	7.174276806	6.602073711	6.165894085	7.504517004	5.354411453	6.646927892	5.249449652	6.846861386	6.021496113	6.565227768	5.219065281	6.14685355
200659_s_at	7.749440876	7.454786309	8.69271354	7.532862877	7.973881285	8.007902387	7.566976335	7.526914756	7.742483109	9.238953695	8.543960741	7.536500218	8.188731756	7.858540683	7.73187029	7.564558383	7.2559343	7.981460443	7.615105555	7.761072913	8.196552636	7.933759593	8.162189835	7.521073795	7.707188882	8.199222914	7.71852469	7.640495386	7.853197145	8.650218776	7.902064622	7.811114477	7.876155653	7.716372813
200660_at	9.892749294	9.884379968	9.128003769	8.172984315	10.36246269	8.623346447	8.589331541	7.200695717	9.835010846	8.299337248	9.624041043	9.977902817	9.701286254	10.560537	9.000865903	10.19913956	4.87750227	9.816612747	9.966847176	9.195674506	10.17498588	6.942622171	9.054497483	9.953027745	10.69855127	9.011242082	9.41853574	9.374082226	8.714328179	9.672589044	10.39335985	9.842737461	9.049977807	10.07425429
200661_at	9.336443349	8.493320058	8.790654212	8.014794004	8.992246931	8.344116113	7.690970205	7.987153632	9.531608837	7.664661722	8.267373463	9.843862447	9.996436042	8.732938153	8.115301112	9.72748176	7.468627445	8.631094646	8.386770021	8.634076471	9.307839869	7.225119586	8.212610378	8.251715915	9.223382056	9.172426589	8.568100808	8.868033747	7.858992213	8.653106161	9.132177586	9.653464261	8.039591802	9.678351697
200662_s_at	7.776906434	8.738366729	9.066479605	7.38482724	9.091942179	7.629294587	5.971252045	6.738347293	8.958800551	8.638667746	8.602658645	8.862105396	8.933442956	8.247717906	7.73475474	9.406827757	6.148697778	8.949905348	8.583506187	10.26601296	9.3777681	11.06286182	8.358255303	9.975955984	8.555711147	9.495736631	7.751444268	9.599449367	7.61268077	9.594616943	8.661523128	8.529482769	9.240863666	8.847026507
200663_at	11.53725335	11.76096673	10.81320556	11.1702822	11.57602223	11.78722797	10.63409749	11.45439183	12.1800288	11.72453425	11.47719749	11.96176063	12.16591138	12.31194514	11.78319395	11.65942663	8.868162202	11.46185157	11.8366761	10.56640357	11.13448417	10.73147286	11.12069198	11.68541552	11.38976991	11.25579208	11.45894446	11.43592464	10.91337956	12.13676468	11.66674036	11.77511901	11.21598753	11.50536043
200664_s_at	6.71508305	6.990702736	8.82729547	6.891154085	7.514765401	6.022926047	5.481792102	6.109747519	6.449855373	6.333545388	6.992796733	6.023951248	7.369346101	6.313251532	6.217730867	8.377273575	6.075112648	6.159342912	6.78325925	8.120580649	6.953965827	6.777832637	6.442554206	7.061076296	7.391920859	7.819248449	6.124607232	6.604903595	6.396463346	8.669961055	7.120078444	6.740631633	7.197928333	6.690273577
200665_s_at	12.0526434	10.54889132	10.44781358	11.81389407	12.00906008	11.81965337	10.46786552	11.31715327	12.22052397	11.58007811	11.60657325	11.74035751	12.12542623	12.09810594	11.69746441	12.12818129	11.17248498	11.42005175	12.25177087	11.58639866	11.42654281	10.31965642	11.4359852	11.95349599	11.49675118	11.88804992	10.61369949	11.91516098	11.86546803	9.994476493	11.74202611	12.29451566	11.37737782	12.28397641
200666_s_at	8.04569884	8.193465403	9.441997146	8.570328682	8.797763234	6.913171828	7.717752901	7.325771293	7.933321985	8.08672536	9.042382511	7.851176587	8.167108451	8.65117484	7.35422652	9.867190152	7.14076886	7.530698666	7.913247154	8.952415891	7.933692701	7.488486197	7.200666516	8.195785942	8.547078843	8.40429395	7.567582716	7.761026394	7.883008123	9.529970276	8.25391065	7.989407215	8.622188076	7.582560203
200667_at	8.576478985	8.789444967	8.666015704	8.794329174	9.334765041	8.452806037	7.643058569	8.179239702	8.571146889	8.772148098	9.062593293	7.859380998	8.521291704	8.294476655	9.468330885	9.61731558	7.546766128	8.640790051	8.949878751	8.787947654	9.627246847	9.264030612	8.43547938	8.714508483	9.341541733	8.474281681	8.766198733	9.080879938	8.207431819	9.244839027	9.392457635	9.281717136	8.828090725	8.989900414
200668_s_at	9.116281279	9.485741708	9.248992227	8.428180393	9.71084186	8.374561562	8.05287427	8.689504165	9.642491587	8.719909354	9.365970536	8.860851927	9.245463691	8.965940163	9.4134999	9.993345369	8.242777287	9.402398009	9.609013052	9.309828926	10.1413131	9.524022673	9.588884154	9.308561628	10.05653443	9.185905289	8.783856537	9.872429884	8.17781325	9.458935631	10.05706103	9.686056241	8.97015464	9.707344165
200669_s_at	8.250864908	8.508021999	8.527908967	6.796244596	8.15733667	6.692258424	6.974708279	6.945161713	7.752328487	7.130258799	7.475851637	7.482985342	8.626041323	7.153786309	7.390792081	9.310311097	6.29374079	7.754450992	8.489295438	8.426404541	8.784352612	8.368634956	8.672987014	8.091144735	9.075339718	8.296797234	6.863467898	8.370865218	7.706194377	8.462150592	8.827180566	8.174339334	7.542692679	8.845627282
200670_at	7.84305424	8.059199019	9.097693838	7.590401412	8.424844671	7.008287407	7.813881125	7.486736613	9.03695816	8.026852536	8.088448614	8.437210006	9.230393121	8.943255934	7.685102007	7.961924092	7.237783045	8.00671358	8.137108464	8.252126147	9.115319716	7.307874912	8.746555153	8.0721489	8.076583016	9.330383257	7.797135424	8.253129575	7.71720909	7.87862655	9.010894886	9.422758091	7.368425007	8.583663787
200671_s_at	5.770604657	6.664110225	6.247802878	5.119363704	4.994522336	4.984382893	4.789650855	4.87585532	4.583240894	4.895103528	4.927112963	5.12423808	6.071573853	5.453771364	4.730268411	4.954460636	4.790049878	4.693405254	6.159826671	5.845813269	5.180409203	6.362794672	5.793254777	5.131878485	6.56048059	5.936205819	4.896056306	4.85433384	5.13172233	5.026012603	5.395870031	4.738275778	5.083269348	5.837235474
200672_x_at	7.674845015	8.160114664	7.443910753	7.383171071	6.985717009	6.371632697	7.358692243	6.582746059	6.378700852	6.631368508	6.748325578	7.233514176	7.367780014	6.636858694	6.058925824	6.820503539	6.611319992	6.734052481	7.321698427	7.225473151	6.87519968	7.755380771	7.307458405	6.840854181	7.463508589	7.19549124	6.766307381	6.591244659	6.485436461	6.705568949	7.148577867	6.215315374	5.886822579	7.347196299
200673_at	11.13128713	11.21683032	10.18325823	10.69141578	11.34965254	9.95936227	10.7371152	11.00411554	11.51132516	11.13085702	11.35113971	11.13135529	11.32751185	11.6798302	10.89205874	11.22792924	10.95949221	11.25436924	11.30907557	10.33987018	10.61792962	10.12616068	10.83371167	11.27923718	10.66496121	11.00522857	10.48385273	11.36861381	10.28453498	10.65211263	11.60526953	11.31855849	11.24197518	11.09210586
200674_s_at	11.94342312	12.45748717	12.58255151	12.53626133	12.30634071	12.47246257	11.82450426	12.62326635	12.99026951	12.04422863	12.95168049	12.92847488	12.53206898	12.35343168	12.93465276	13.05695018	12.35008104	12.87050739	12.24228427	13.03233548	12.33030433	13.1638496	12.81001056	12.5317538	12.5188827	12.91674297	12.75677889	12.74976	12.4277714	12.87541103	12.44890021	12.80735833	12.8516913	12.34516892
200675_at	10.01713569	9.751120277	10.15944429	9.021011431	9.029378059	10.13688377	8.318942166	8.722248202	9.835434626	9.674225896	10.21218893	8.867772984	9.67877944	10.5843698	8.870821101	9.497470065	6.397445642	9.544503346	10.02649926	9.401374182	9.914371682	8.590649425	8.741602085	9.840920897	9.593901841	9.196007914	8.916116785	9.457017041	8.354136492	8.890336083	9.41658914	9.969271228	9.486115744	9.681717931
200676_s_at	6.513823678	6.104814319	6.08430122	5.691241574	6.899059491	5.635522254	5.9395182	5.934272946	6.353483101	6.199598976	6.35405962	6.86247932	6.883432808	5.884957078	5.967566435	5.711879453	5.747246028	5.788593519	5.459722506	5.193024388	6.710654263	6.250264168	5.575309063	5.857297651	5.93096206	5.690227567	6.079761722	5.863542884	5.924134098	6.256064496	6.90311497	6.337033719	5.296959473	5.861914966
200677_at	9.724640921	11.29811438	10.02760271	9.32101015	9.535273797	10.50559887	9.413522131	10.10514406	10.27139434	9.786212066	10.92468146	9.770766525	10.15506701	10.12882189	10.588594	10.55714623	9.191711831	9.826060701	9.730740955	9.711430171	10.42841234	9.444653342	9.659367132	10.00696734	11.12056328	10.01313808	10.09117428	9.659517926	9.750782354	10.91140197	9.989406976	9.711281625	9.508660377	10.27462008
200678_x_at	9.855245686	9.847606886	8.713561002	8.418397106	8.708924172	8.74287669	8.922721783	8.453552213	9.758456413	8.504804333	8.846703711	9.81820743	10.35959619	8.608116504	7.117643257	9.093994046	7.340090363	10.11336021	8.249133303	8.42018394	8.348311359	7.405138942	8.74191564	8.426957654	8.972065508	8.695575992	8.980378818	8.76435706	8.544518096	8.96077932	8.568260855	9.259914656	7.871988433	10.29154066
200679_x_at	8.668189027	8.838566807	10.13349371	8.543302748	8.986673083	6.55912987	7.743081211	8.03101469	8.693902331	7.766553529	8.499214145	8.734466571	9.56345012	9.042325812	7.301609064	8.211798529	7.181202146	8.968586661	10.38857388	9.956428681	10.09520992	10.74394032	10.87915509	10.0649201	9.770862887	10.01889123	7.145682957	9.159287119	7.199526662	8.720678139	10.05588459	9.361141461	8.048484373	10.26839382
200680_x_at	10.65569582	10.87798738	11.64869087	11.07997648	11.06329609	10.36258568	10.46162143	11.12543031	11.27672107	10.08557111	11.04265704	11.39548422	11.43571031	12.0338769	10.52589543	10.25678591	9.129600387	11.28023642	11.78230373	11.25319916	11.7566586	11.85349177	12.00921286	11.58791849	11.26588723	11.34518275	10.409915	11.00638792	10.25173952	10.68145868	11.77322747	11.32985492	11.39503766	11.53938627
200681_at	9.754621393	8.875820755	9.821426723	8.864416148	10.4355049	8.474496429	8.009537608	9.918759596	10.09910701	10.14767521	10.07365684	10.48905392	11.24052832	10.47055987	9.362315051	10.27326957	8.390270426	9.678188056	10.11101903	10.7657255	10.13401734	9.056400827	11.27041345	9.979071535	9.893607877	10.90653423	8.904883286	10.42076226	9.004321392	9.708142778	10.31606848	8.961398298	9.72827699	10.49958926
200682_s_at	8.794631716	8.558288588	9.818691261	8.366564168	9.686403785	7.702474314	8.019956567	7.865113687	9.55655026	8.764595725	7.970778474	9.720118442	9.765666943	8.417592126	8.724438638	8.737985544	6.592413514	9.220193732	8.981104101	9.276444413	9.689137875	8.975335678	9.75899937	8.870157753	9.070123628	10.01371661	8.541802135	8.819782769	8.219982733	9.058090257	9.939517875	9.700142316	7.89012921	9.146873452
200683_s_at	7.864607581	7.819331117	8.384714322	6.433898518	8.651844156	6.806671643	7.335821264	6.801384927	8.24537876	7.795338049	7.351545048	8.516462857	8.974354413	7.455071743	7.590915379	7.621116214	7.071148172	7.66563248	7.136266803	7.55828534	8.460786006	8.20010904	8.087617768	7.862437912	8.079937442	8.565719577	7.014520662	7.537411215	7.341127934	7.872365052	8.813420714	8.274944497	7.121604831	8.180543865
200684_s_at	7.229707902	6.748662174	7.33370014	6.333547344	7.298294593	7.194495545	6.733475531	6.759556552	6.848119406	6.221652713	6.933526898	7.459234979	7.821276165	6.519400857	6.589594736	6.747562479	6.631722902	6.77493758	6.194705117	6.048975831	6.849746651	7.109962039	6.500063346	6.828818902	6.862198714	6.800076091	7.00180843	6.359159257	6.934018947	6.978632512	7.686826947	7.239953422	6.256839188	6.814995137
200685_at	3.722088788	4.385409623	4.49008474	4.107946872	4.186663016	3.979871292	4.461829933	4.824261594	4.419844879	5.961365133	6.114567925	4.574768701	5.040200842	4.257979824	4.698082945	4.17807271	4.346978774	4.696248951	4.689514934	3.79530708	5.314096488	4.960660937	3.922987399	4.450906519	4.823292553	3.764881664	4.61806603	4.607396384	3.774393093	5.809998522	5.002704682	5.009948401	4.608531035	4.293505952
200686_s_at	8.154254617	8.800131552	10.16293748	10.38669232	10.21502165	8.710038428	8.930003454	10.10207732	10.07047972	10.86188685	10.50308918	10.47844255	9.961678826	10.06300837	9.477957825	10.01403288	9.80707199	10.69772965	10.11600317	9.801629489	10.14745321	9.939843506	9.862182502	10.48709349	10.37622867	9.869232125	9.875834704	10.43970884	9.112323699	9.32581208	10.56396264	10.03315941	10.07921193	9.47751111
200687_s_at	7.06091829	7.304804507	8.172210286	7.273206276	8.006175892	7.283266822	7.201276028	7.55150862	8.781357159	7.676439782	7.475971108	7.580892921	7.761980593	8.063580404	8.664737244	7.531830545	8.397941926	7.596867158	7.653818312	7.67033159	7.798822468	8.003872299	7.303292716	7.723716447	7.299502144	8.505064545	7.511578251	7.513512272	7.288252736	7.915743411	7.690280848	7.860961166	7.992133298	7.70309239
200688_at	5.910979031	5.718789518	6.10658866	6.04054538	5.712447042	6.454474259	5.972245838	6.049812849	5.988822875	6.392452138	6.016182089	5.86672572	5.828455071	5.926471571	6.360135344	6.191711984	5.961822915	6.091352949	5.952868918	5.979933504	5.903399061	6.168659428	6.010364778	6.084678868	5.811100962	5.844408789	5.811965784	6.037478381	5.90460655	5.889230891	5.710406791	5.788222782	6.248833622	6.131374446
200689_x_at	11.77917375	12.28840559	12.64991417	11.52208298	12.73240548	10.68947327	10.4332384	11.62352743	12.38388853	11.71750349	12.6415095	12.26504592	12.48609876	11.65879736	11.19004619	12.97787669	8.800093433	11.87593789	12.01266475	12.84095485	11.83094617	12.67470644	12.78772862	12.02743051	12.37109528	12.36543883	11.54160092	11.81389759	11.1126071	12.39990601	12.21444109	12.68844066	10.69839958	12.10167546
200690_at	5.120360985	4.999313273	5.241745714	5.422775317	5.888497665	5.530565059	5.356099733	5.540542056	5.399579316	5.261615242	5.31905803	5.06908068	5.245388265	5.200640046	5.220115407	6.307808286	5.364676503	5.261362248	5.105178591	5.241749928	5.497930609	5.294613565	5.099280415	5.257016775	5.155094962	5.175017517	5.535120776	5.460958581	5.292284496	5.728666394	5.046010488	5.619431188	5.560621981	5.263822048
200691_s_at	8.425128278	8.230493664	9.245160207	7.925874024	9.488343823	8.358628098	7.876575092	8.074566631	8.755435586	8.30908505	8.82880184	8.66405652	9.430280017	8.754928844	8.441631314	10.36329548	7.791417326	8.856721479	8.871717157	9.230604913	9.64041749	8.503851509	9.00372036	8.900105828	8.715782981	9.196912286	7.967095116	8.862718396	7.83121805	9.49626407	8.0537859	8.896382215	8.500829663	9.215656932
200692_s_at	6.648127177	7.287660711	8.397470014	6.558189376	8.389531326	5.688104747	6.093727221	5.901245367	7.31055744	6.203872034	7.407893593	6.928569756	8.183758854	6.670996038	6.52164969	9.423975616	5.821596534	7.570493089	8.272544183	8.764815183	8.775193123	8.203888274	8.47589587	8.065438563	8.058960553	8.649115308	6.002977383	7.887223347	6.385246828	8.921773233	7.453148523	7.824978559	7.114604355	8.875774297
200693_at	10.23342868	10.07501639	10.3729175	8.562933705	10.68362693	8.519662403	8.505387444	9.374798247	10.12604362	9.490546978	10.9678715	9.802448788	10.60778816	10.63971989	10.13058436	10.73936433	9.43515707	10.4537415	10.77763549	10.22925483	10.7166851	10.70734573	10.87286103	10.72310364	10.04803856	10.7190276	9.275852414	11.05006804	10.02856851	10.61039441	10.95595117	10.50359651	9.95823515	10.36685501
200694_s_at	8.037946614	8.6489904	8.962711912	9.034856926	9.396939155	9.422456014	8.913493336	8.856702538	9.493469924	9.01138553	9.243904146	8.852280109	9.296343289	9.705406211	9.393298912	9.341108792	9.195223924	9.217363772	8.647497851	8.52620581	9.106984175	8.682348611	8.680078805	9.046371521	8.915960741	8.112414926	8.935783261	9.033696114	9.25342405	9.553378959	8.775038411	9.193949116	9.319492257	8.613004911
200695_at	8.038115936	8.54074713	9.226382168	7.119506984	7.660186333	6.664697217	7.187986837	7.000367617	8.305742255	7.958028282	8.438011704	8.691122415	8.828654218	8.283118115	6.563839483	8.409431638	7.354107786	7.792584407	7.793102469	8.573806009	8.362905708	8.862475654	8.28059258	8.593891679	8.476362084	8.23963	7.452699985	8.128761332	7.745942401	8.493640396	8.093654229	7.913370991	8.07600428	7.975956211
200696_s_at	10.65710398	11.26096192	8.455006083	10.23052121	10.50828763	10.85131107	10.0424308	10.58472455	10.87715626	10.41679245	11.56170531	9.852509615	10.85764303	10.8377063	10.65175414	10.73923859	8.859449454	10.63724295	10.40715573	10.00427768	10.07449194	8.284790202	10.14176623	10.4729888	10.01182012	10.288202	10.12023827	10.87105262	10.63399309	10.26050549	9.422085839	10.38686375	10.73177304	10.51206368
200697_at	9.616466122	10.37977329	9.258101789	8.950244483	9.56668472	10.34108199	9.747439234	9.616589658	10.46006692	9.133003898	9.63193633	9.409308593	9.478041918	9.854113303	10.26338021	9.595426988	9.052118421	9.821019213	9.165629687	9.434064409	9.808000122	9.634379951	9.250812517	8.824648985	9.874562216	9.736440541	10.24085256	9.123984697	9.737122601	10.04385791	9.705921641	10.07041249	9.057155871	9.875290329
200698_at	9.567747289	9.516037562	9.970424154	8.302420681	9.966795725	7.793425385	6.273349713	8.159935463	10.1147921	8.316792317	9.530265936	9.439143684	10.96115769	9.852310615	9.59605276	9.713944063	6.991735126	8.8678	10.1252174	10.12098754	9.649934217	8.060797004	9.41308279	9.57883779	9.800057937	9.466362515	7.768943435	10.0752192	8.542550667	9.144736401	10.50241994	10.56264442	9.434285776	9.878483643
200699_at	8.979896048	8.693071222	8.946465884	9.030911936	9.216202141	9.326499324	7.945964703	9.784192288	9.591836207	9.145675614	9.984927192	8.788389852	9.970458866	9.45980531	9.914263604	9.082252776	8.114494715	8.286160685	9.107078853	9.136262243	9.384730105	7.745928447	7.891797337	8.996224233	9.538450243	8.082230343	8.921971918	9.155053684	9.566840358	9.062807201	9.844100061	10.16094037	9.197443084	9.4327214
200700_s_at	10.3140096	9.430395738	10.53595951	9.662937539	10.49569865	8.71201259	8.681872839	9.487502581	10.75389472	10.11291349	9.786141532	10.28895176	11.30493495	10.92891307	10.77606127	10.67110161	10.15362418	9.858485393	10.80902156	10.8279358	10.20458761	8.572019181	10.45360734	10.22159932	10.58891885	10.30105664	8.48442484	11.01925074	10.1649034	9.011882482	10.80090404	10.91760505	9.801690477	10.19254663
200701_at	9.60046489	11.46462757	8.503961865	9.193455587	8.755831884	10.91480543	9.593710145	9.182112976	10.66277459	8.89547683	9.465721116	9.938277542	11.29408562	9.527741918	9.8422406	9.776026112	7.291940823	10.88899664	8.480045648	8.978081716	9.763474855	8.61921945	8.567820057	9.690381977	10.80630164	9.225482125	10.57542018	10.02179593	8.331791642	9.711702289	9.313737999	9.959045471	9.271381459	10.76738975
200702_s_at	6.616143075	7.01748419	6.89240332	8.348923843	5.989549665	7.143743075	7.442088767	6.897405738	6.834618442	6.929245985	6.190865765	6.831433349	6.856528131	7.036402551	6.049769539	6.708269566	6.880984366	6.964898015	7.29977703	7.087777164	6.89048012	6.958618507	6.656462533	7.199675446	7.221215624	6.539510581	6.57251713	6.604646025	7.420855576	6.622881098	6.538994875	5.73615935	6.428277913	7.248273728
200703_at	9.50586269	10.44626175	10.5009127	9.035245973	10.81130003	9.327519675	9.147754984	9.936770005	10.77728655	9.458864941	10.20493225	10.44119436	10.09171924	10.58724525	10.88519522	10.53173477	10.84359943	10.31932602	10.72448477	10.31231125	10.87213225	10.48812445	10.77280673	10.6420338	10.6056922	10.56900168	9.671907823	10.65296613	8.743231353	11.21926835	10.57935507	10.99984307	10.67220215	10.48489194
200704_at	8.863374611	9.373078194	8.835917038	8.208893121	9.682104675	9.260033154	8.625518751	8.81071446	9.404606016	8.929203367	9.360870163	8.432359753	9.044685505	9.122516584	9.532829648	8.835216723	8.609346499	9.245970538	9.21551367	8.529266578	7.912427495	8.479789807	8.716487329	9.123826853	8.46840088	9.335732007	9.436480444	9.36319776	8.263422129	8.848892667	7.958912972	9.639782106	9.51168498	10.23228908
200705_s_at	10.34631443	10.37979844	10.75097171	9.933615018	10.49745003	10.34743018	8.851687152	9.826092751	10.88383144	10.76376186	11.13979331	9.853786515	10.58298201	10.00357969	10.98104729	11.55382879	8.81643905	10.48783927	10.64718397	12.05768196	10.87065108	11.73524219	11.96260172	11.13075726	10.99929696	11.42426338	10.64745524	11.17316795	10.3374668	11.41751543	10.41445665	10.95997734	10.03805879	10.99827374
200706_s_at	8.247735743	7.774955093	7.56469443	6.723921159	8.581264259	6.89573289	7.096200987	6.841139029	6.634126148	6.332185977	7.105584796	6.933067952	7.331077596	7.311732168	6.123103294	7.7046696	6.928259137	7.396021646	8.322785967	7.993168778	7.061670779	7.214651822	7.521397342	7.796530609	7.257348502	7.719465636	7.20409762	7.63515897	6.953479981	7.356253074	6.70653948	8.013647182	7.046475803	8.648047175
200707_at	7.807132562	7.057928014	8.080298328	6.650630359	7.995945624	5.792855178	5.439808251	4.920369314	6.631852313	5.485637783	8.481678339	7.44752974	7.425288469	7.490777187	5.410929888	7.896178414	4.961406808	7.55076108	8.075736377	8.018989876	8.262597986	7.409588305	7.74265415	8.075306086	7.778419797	8.166957797	7.10152813	7.508700513	7.145048407	7.764532897	7.772216674	7.862334045	7.921000648	7.724776203
200708_at	8.200289807	8.397543905	9.206678712	8.46143192	8.465776217	8.441935421	8.337250542	7.975641514	8.213571857	8.366082132	8.192361718	8.860179914	8.573044351	8.429933262	8.713477083	9.052182279	8.963417663	8.345836233	7.873086236	8.684642705	7.826049991	8.376829815	8.246560853	8.179851914	8.101140842	9.438174354	8.320096619	8.177357241	8.284088651	9.237824891	8.316629023	8.819340112	8.283082077	8.081894094
200709_at	9.838845388	9.586232089	10.02491406	8.755778254	9.711156643	8.457822767	8.330078492	8.53553802	9.766184441	9.547564853	9.503975705	10.13507333	9.680783885	9.567132406	9.461866946	10.29926885	7.825406272	9.424677378	9.770179311	9.832700952	10.49675194	9.45483307	9.190762668	9.8452888	9.937166161	9.575096972	9.00449136	9.87034408	8.418675595	9.746692969	9.860734223	10.24318756	8.919112951	10.1728698
200710_at	7.958235938	8.032884588	8.10763177	7.77286316	8.47098636	8.039266766	7.84981449	7.497715987	8.930087269	7.95772363	7.88036527	8.543650257	8.611590571	8.548214422	8.414331043	9.090431979	7.154994627	8.246570219	7.372190901	8.383144369	7.927569258	7.254375119	7.408441217	7.791232513	8.17085877	7.62328696	7.620357311	7.83260055	7.138867743	9.75675894	7.522439096	8.176995341	7.584281465	8.159560815
200711_s_at	7.881852208	8.288434421	8.377973846	8.561198269	7.690157265	8.337253746	8.437566998	8.313905693	8.194874974	8.130246209	8.408168219	8.1222218	7.757387569	8.098288416	8.161997828	8.175484067	8.144288429	7.996769641	8.198249881	8.28952943	9.018544949	9.015005982	8.037861106	8.383504336	8.321540208	8.215545197	8.115017502	7.801687458	7.662747361	9.218587779	7.964192397	8.451568251	8.216691412	8.116077362
200712_s_at	6.510826333	6.988393581	8.290151651	5.82288903	5.994180045	5.425136034	5.648543208	5.474890971	6.721175878	5.599623979	5.73978446	6.610308793	8.20635995	5.71146821	6.535756805	6.971952672	5.961822915	6.073832753	7.263123137	7.461962527	7.461427828	7.190361404	7.061754266	6.900513755	7.162773708	8.13294646	5.596946555	6.684915778	5.352251381	7.769820309	7.147005265	7.085296816	6.064159512	8.163546185
200713_s_at	9.679110146	9.835992847	10.52016031	9.39169576	9.092967267	8.765264272	8.475159274	9.366812988	9.850206722	9.425949241	9.421937111	9.661166186	10.76599289	9.528262739	9.60414581	10.28897081	8.58523858	9.389843045	9.572395818	9.75777728	9.969489614	9.971669852	9.309013965	9.844093317	9.345774644	9.810788511	9.269717793	9.53107149	8.705487668	9.99561364	9.785163108	9.927154139	9.241747971	9.96447069
200714_x_at	10.46000365	10.23825721	9.330620318	9.335499946	10.16939255	10.4163226	9.452536578	12.16482832	10.82560223	10.25013957	10.00416981	10.62536482	10.66867	10.85579179	10.88011439	10.53177062	9.072905109	9.978853361	9.577715043	9.67578863	9.583733483	9.025805305	9.641752031	10.15873359	9.667846513	9.85948117	9.929853622	9.6718577	9.727721753	10.29939405	9.435968999	13.10012665	9.82072403	12.2171422
200715_x_at	10.80443461	11.47323246	11.54987917	10.96071596	10.78723583	11.99562647	11.21242051	11.18664156	11.74797169	11.71246491	11.41334707	11.84569335	11.44357418	10.87915059	12.14722654	11.43795638	11.92081852	10.90361015	9.38965937	11.93452731	10.82089288	11.96711937	10.97289139	10.83545763	11.28965443	10.54504404	11.25619665	11.03937044	10.58693039	12.02748571	10.53425475	11.29255571	10.92197581	10.80232574
200716_x_at	11.68580128	12.82928184	13.12062604	12.35881302	12.49930204	12.15770745	11.16648346	11.42287534	12.77847395	12.45307152	12.94464601	12.96042341	12.62441564	11.93900602	12.25103753	13.43314856	7.863083083	12.31815935	11.21790212	13.26528277	12.19901669	13.2516032	12.56925298	12.6616536	12.6917841	12.50693285	12.49875316	12.30486137	12.35472658	13.25153969	12.06047078	12.62698869	12.68259403	12.32197622
200717_x_at	12.49599038	12.51002138	13.00901265	12.51101509	13.12729201	12.62489744	11.56232739	12.7030916	12.75321853	12.48369341	13.03289792	13.06586863	12.57009643	12.78834575	12.76751763	12.899131	10.49730511	12.71222407	12.52884135	13.06398483	13.20633175	12.67691924	13.76635604	12.79074045	12.60836695	12.84086979	12.34244838	12.87120333	12.56920746	12.74113635	12.7344354	12.899131	12.73652481	12.51922425
200718_s_at	10.39930289	11.00701564	10.56939537	10.8108277	10.34900557	11.39729536	9.799715463	10.92013227	10.84204168	10.89064363	10.93987138	10.62194348	10.59364301	10.9570973	11.27531465	11.07302814	11.06772947	11.03950546	11.25692808	10.9430109	11.52877664	11.17755044	11.14991382	11.39582748	10.8946799	11.13205704	11.00209872	10.87268449	10.60735399	11.5005275	10.82940391	11.40453112	11.50924252	11.12100205
200719_at	6.704908874	6.905552771	7.452021621	6.752147719	6.340957486	6.858000015	6.871556155	7.263799576	6.900965851	7.225050353	7.039610203	6.839082906	7.30837322	6.785821216	7.225648436	7.198050403	7.182918001	6.852847932	7.04110008	6.857778065	6.784940306	7.605231895	6.42231396	7.02639731	6.42838099	6.612132145	7.025989447	6.455875531	6.682407053	7.094719286	6.685232107	6.292367287	6.68353181	6.323906391
200720_s_at	7.871987861	7.929555404	7.603978566	7.929055292	7.295105156	7.740899088	7.003821663	7.645557407	8.748246658	7.83076717	7.422739001	8.311663709	8.6552592	7.568060977	7.352239308	7.939255307	7.441035072	7.102258813	7.580642393	7.385125265	7.623845711	7.891958903	7.688546554	7.490943998	7.002280455	8.414347634	7.741759852	7.549581149	7.544975842	8.189311546	7.574248032	8.451033739	6.79892106	7.768667702
200721_s_at	7.620557732	7.437351886	7.39485922	7.096070891	7.863528698	7.551813539	7.607752354	7.35775734	8.019543444	7.845827099	7.907737991	7.825246546	8.206731362	8.055909089	7.365776742	7.606748878	6.766514446	7.74069001	7.712805932	7.466152431	8.199199762	7.79739773	7.566478056	7.505661409	7.422849227	7.829754219	7.967817835	7.522391024	7.294929235	8.272447132	7.824037048	8.417351482	7.19619488	7.83991796
200722_s_at	7.574983384	7.843556496	9.552447692	6.613655803	7.463364787	6.303917888	6.753233082	6.643043088	7.163729932	6.878041953	7.229767863	6.78531459	8.87257115	6.217213887	6.50175118	7.454491251	7.331376254	6.746032138	8.384138517	7.785512878	7.55008808	8.01241545	7.613396363	7.366561739	7.502521729	8.153050165	6.720629402	7.316751633	7.082286498	8.102663389	8.178633767	7.416661855	6.586872331	8.253710256
200723_s_at	7.926719987	8.718104538	10.35512465	6.713438363	8.552614689	6.80282295	5.363788852	6.254661573	8.122174196	7.685817356	8.289195206	7.416750532	9.541548171	7.131675601	6.58158488	8.514327424	5.240165407	8.188140848	9.440966277	8.70962196	8.797083662	8.887158546	8.481759972	8.662839743	8.533533536	8.900345131	6.375168754	8.646850031	6.803344854	9.015583384	9.394787154	8.604569941	8.031398127	9.074877752
200724_at	6.432077855	6.013878481	5.451206512	6.053040766	5.538162766	6.0723225	6.261023026	6.041220293	5.54884077	5.950776606	5.696211168	5.664449874	5.763968313	5.575357081	5.702685594	5.676663541	5.969379828	5.786668788	5.766891123	5.589698879	5.453999818	5.661769895	6.075577728	5.730461048	5.679966817	5.833846393	5.849718863	5.686563126	6.184538417	5.494978571	5.867948641	5.548000504	5.97951775	5.75293941
200725_x_at	11.98971232	12.20268688	12.48683182	11.55195455	12.30278387	11.38028162	10.72362674	10.83176753	12.09371982	12.05250685	12.59200867	11.51676176	11.82063334	11.49399605	11.02561848	12.829356	8.287743075	11.48043256	11.6805264	12.38341896	11.33837261	12.376914	12.15929284	12.16042042	11.79756004	12.3707393	11.3184267	11.76499982	10.88981724	12.17055458	11.64920247	11.79568825	11.41414005	11.49508014
200726_at	9.45261591	9.17766429	10.27427252	8.587184042	9.880262246	8.832910869	8.41333222	8.953585332	10.15219475	9.376067016	9.381579358	9.649787646	9.664940647	9.017270708	9.555256752	9.608858498	8.774206318	9.587489755	9.678990478	9.866700794	9.366785206	10.0652201	9.914569869	9.820374462	9.862351589	9.939152806	9.193355516	9.878792643	8.929566933	10.10031494	9.740080862	9.519126266	9.966079822	8.680011443
200727_s_at	7.923906419	9.404457516	9.206193551	8.263412402	6.810645844	7.242803421	7.945942788	7.165074928	7.236940496	5.924009684	7.457535922	6.838092888	8.967511762	9.726298491	7.429054042	8.591449522	7.319330669	7.060299379	8.861757182	8.0742243	8.052467298	8.126417658	8.628586313	7.602164312	9.831864204	8.448204527	6.319495233	6.970282942	7.503445275	7.277237169	7.902625096	7.06463443	6.461962002	8.978614123
200728_at	9.820555674	10.27389077	9.81077108	7.437630707	9.337615378	6.370858621	7.673144904	7.455124856	9.055247322	7.43085832	9.322835485	9.370555883	10.03676456	9.536113188	7.594348683	9.756258371	5.738441715	9.696187248	10.20134291	9.749428762	10.5392405	9.401154419	9.101367477	9.455426943	10.33941033	10.02992102	7.875134072	9.28307644	7.359999144	9.478572296	9.924101927	9.276854913	8.18206673	10.66834961
200729_s_at	8.115884581	9.367987884	8.638542779	4.942537956	8.650267373	6.33134015	7.092430532	5.244214078	7.477077286	6.689287121	6.827439732	8.490080062	9.00713405	7.476637046	7.469250843	8.495432089	7.682088951	8.381126351	9.152159173	9.135089288	9.415095319	8.292824072	8.329914275	7.910614228	9.464682008	9.240639784	7.46722511	8.251861941	7.778716472	8.59805725	8.838528195	8.715196811	6.009833234	9.652484878
200730_s_at	5.477589131	6.795440045	8.067562156	4.745195378	6.425724202	4.639704905	5.194158063	4.984324654	4.621802385	4.855853904	4.756042805	4.825218953	6.084854554	4.401752959	4.425724354	4.745502991	5.723557023	4.83975175	6.411264743	6.780875843	7.838875082	6.058372734	6.993301335	6.199531366	6.176556878	6.01586857	4.587868803	6.057785554	5.13829771	8.914070804	6.652680939	5.807399069	5.229857671	6.749264741
200731_s_at	6.508747234	6.799342245	7.475549778	6.597480262	6.47471244	5.932828032	5.878343149	5.975067398	5.820732638	6.16900923	6.475056786	6.208468166	7.231965436	5.979705704	5.97054242	5.986412173	6.607652972	6.188859981	7.321448155	6.828942235	8.149257894	6.706222158	6.56380325	6.599114254	6.652676607	6.551902114	6.124575143	6.810917755	6.367965066	9.630731591	7.492715453	6.573958836	6.512018108	6.668312994
200732_s_at	7.812437109	8.231999268	8.582864353	8.210623316	8.181750738	8.21054596	7.532008078	7.467691046	7.853335389	8.091392787	8.982884984	7.443907945	8.62223742	7.868086238	8.597716506	8.10048932	8.37852133	8.257045328	8.886612971	8.666305297	9.714247688	8.38696177	8.003976759	8.569543423	8.249361088	7.610570531	8.452754274	8.471886254	8.475503143	10.91292915	8.867219355	8.608738244	8.83394351	8.364286948
200733_s_at	5.158612857	5.93531026	6.693065142	6.478156647	6.281032595	6.272831735	5.651267275	5.808406414	5.757688585	6.798391991	5.724221483	5.672734258	6.20922231	6.361036451	5.900891339	5.334931909	7.277852677	5.748335695	6.326772405	6.563066593	8.166270863	5.971010781	6.383380062	6.818094522	6.024734632	6.115441024	5.783330317	7.276597341	6.14005355	8.718922613	6.399052899	6.233074503	6.271493123	6.003151985
200734_s_at	8.914160908	8.697815312	8.895390531	8.254624305	8.295853841	9.476383907	9.605436625	10.04732908	10.05981139	9.488088286	8.47345633	9.345820089	9.512067739	9.643157275	10.34109853	9.707168572	9.83593195	9.202747939	8.785207627	8.616839228	8.058828731	7.628949247	8.557969127	9.284823499	8.272380848	8.896704673	9.115570386	8.74132495	8.85856446	8.33723402	8.619660994	9.30555474	8.464307831	8.914523687
200735_x_at	11.20389813	11.73075175	11.99367093	10.1607494	11.51549451	10.13649031	9.52871476	10.12546153	11.7742542	11.79861052	11.6035337	11.82216329	11.98405334	11.39307706	11.70549622	11.88017537	8.882547835	11.15886703	11.48287071	11.97781265	11.3733502	12.64635013	11.81542142	11.78314876	10.91804991	11.89595391	10.69316199	11.78153264	9.881217512	12.12848935	11.39364371	11.27198291	11.22570615	11.19789199
200736_s_at	9.29019958	10.35769427	9.721336423	7.813996286	9.225983972	9.58250086	7.868211058	5.879653351	9.810242392	7.664954812	8.682907049	10.11649245	10.18152811	8.080570857	7.85370657	9.226432402	5.865781419	10.25309756	8.59217753	9.103912762	9.425692726	9.67751858	9.615272999	9.001294744	9.498983782	9.794382042	10.18757668	9.717413642	8.654761639	10.08604076	9.018492597	9.404737267	8.285856681	10.45129456
200737_at	8.230711746	7.865141893	9.802685699	7.819259296	8.728208483	6.206315917	6.482550143	6.52504834	8.213245727	8.027332748	9.77266731	7.054946972	9.113695242	7.629319736	6.919043742	9.159647472	5.198107211	8.380484198	8.803742086	9.740358252	9.295634252	8.499252796	8.219680996	9.363416274	9.817011882	8.945904247	6.335843911	9.09316453	7.72847974	9.340558749	8.718542371	6.789271999	7.350325259	8.702267032
200738_s_at	9.673132876	9.908604189	11.05890376	9.826992845	10.53699088	9.052945991	8.624159416	9.686262801	10.50448375	10.55204161	11.14633925	8.806867838	10.93183091	9.563623963	9.636620683	10.28445379	8.606483145	10.66753893	10.96864284	11.32530323	11.10752628	10.37917859	10.42847009	11.2120055	11.46013778	10.68171197	9.239266511	11.03878211	10.75853855	11.10557398	10.65489303	8.865177593	10.0246351	10.20927935
200739_s_at	6.535951726	6.739861126	6.766783869	6.908382985	6.66889998	6.882582015	6.099384259	5.606374419	6.450634318	5.630845197	7.021678139	6.032073822	6.784570106	6.136500112	6.592182014	7.030927023	6.015131855	6.745163683	7.87731593	6.790685754	7.102812402	7.030904708	6.744569642	7.298044874	7.52369888	6.646960953	6.854736968	7.510261693	6.556328411	7.587107787	7.39182897	5.902799328	6.553608002	6.770467866
200740_s_at	8.961414662	9.309649493	9.261098332	9.008010514	9.715630326	9.302455889	9.133689943	8.954135569	9.97633782	8.450515308	10.51486781	9.197677046	9.539094644	9.835340341	10.52204499	10.10365276	9.624659762	9.599968952	9.941065029	8.815309476	9.396922055	9.511079661	8.616280785	10.16617214	9.821793032	8.456019288	9.163787994	9.807885387	8.301897948	10.05373862	10.10509256	9.042817194	9.583352538	8.550224528
200741_s_at	11.77566007	12.15869912	12.27356665	12.16635463	12.6569444	12.37373712	11.15878007	12.32994873	12.72482845	12.55127054	12.39747573	12.61983179	12.34064329	12.79099364	12.66699454	12.36231972	11.48645891	12.63998397	12.27568229	12.9517714	12.71405028	12.93155732	12.66292824	12.80097249	12.78963901	12.55232458	12.48614594	12.50867055	12.08900582	12.58110913	12.64329665	12.73644599	13.01314789	12.17049348
200742_s_at	8.435473017	8.298509513	8.092514952	5.766144169	6.754463619	6.710982664	6.764207626	6.493085706	7.849204767	6.508848491	6.471004895	7.431718286	8.783661779	6.883839987	8.145246799	7.7924844	7.562185223	7.656260476	6.960016344	6.89030318	6.55123453	5.448781025	6.885159468	6.48195005	8.192906878	7.743927362	6.664113427	7.115711443	6.278035197	7.383001384	7.602030789	7.70570945	5.867440673	8.626181952
200743_s_at	8.951526955	9.141767784	8.435630363	8.451709264	8.26832613	8.267039591	8.827130772	8.592442991	9.423823144	8.292207412	8.463011459	9.186106986	9.205327975	8.289554059	9.684235975	8.716049019	8.475380473	9.525482013	8.448330974	8.43333701	8.316886476	7.35382842	7.959665322	8.260423384	9.199319013	8.991683429	8.934399565	8.76435706	8.139325369	8.689352225	8.772324838	9.438216166	8.052984121	9.399070796
200744_s_at	8.268601575	8.304669024	9.102078022	7.0083937	7.892300691	7.559100581	6.221909579	6.799971334	8.538725092	7.19744258	7.808531857	8.227897118	9.196649546	8.21038263	7.641575828	9.079201726	5.746857465	8.759431245	8.534484504	8.549940582	9.275778351	8.91054893	8.949826408	7.979208001	8.919550376	8.771695902	7.394604506	8.539036319	8.630844827	7.384749475	8.757026372	8.240553126	7.87146525	8.823148782
200745_s_at	9.045247976	9.908239622	9.511333292	8.071622475	8.2557265	7.638057717	8.225270738	7.14849367	7.751411793	6.312335541	9.1745956	8.453782258	9.674812127	8.293077138	5.991400237	8.760922452	5.438291195	8.984106525	9.219638304	9.007749974	9.961107698	10.28743226	9.035924967	8.953959913	10.08015234	9.134136972	7.230216156	8.631803265	8.016668574	8.784550762	9.526575744	8.212779166	7.186648357	9.393916879
200746_s_at	9.29373859	10.01655776	9.397294922	9.558706351	9.775794458	9.361459692	9.46027763	9.512317889	9.722789072	8.826560281	10.49407696	9.750478078	10.10203467	9.869718034	7.594247198	9.966663795	7.118147614	10.12213207	9.672086593	9.574001983	10.65828355	10.3919554	9.4938737	9.721803843	9.911519611	9.434247536	9.403982968	9.788352888	9.20847994	9.48184684	10.13167641	9.587900268	9.122683403	9.678517812
200747_s_at	7.90724878	8.078008785	7.669917159	8.104670693	7.671050062	8.029985807	7.424648153	7.888836148	7.880964057	7.877225696	8.680133331	7.747709834	7.918427396	8.36899687	7.458893771	7.957497011	6.958775045	7.760261776	8.092959182	7.837168332	7.850551747	8.336940528	8.022705865	8.144867465	8.167771705	7.783381332	7.953460929	7.640242599	8.052664379	8.01926134	7.847252558	7.970289403	8.140021668	7.578774912
200748_s_at	10.92862591	10.4121184	9.984321326	9.506815768	10.01875979	9.843156696	9.965321001	8.895941554	9.890645649	8.210281453	10.4291165	10.24440476	10.90279129	10.33743264	10.15025378	11.14663661	5.98584943	10.73008935	11.14003182	10.62696031	10.76515116	10.51577128	10.63697	11.30278868	12.02984653	10.85897231	10.73424793	10.75184973	9.854519402	10.79831801	10.80168067	11.03868959	9.230608654	11.4982713
200749_at	6.519747761	6.891541547	7.586404755	7.319699701	8.150224318	7.894570731	6.317731218	7.425794486	7.762532082	7.660276945	8.058413007	7.57707989	7.364855027	7.635572758	8.372480407	8.187081451	7.108364531	7.837034454	7.762869459	7.193559457	8.026146108	7.974541644	7.711181685	7.848871614	7.526480862	7.452805086	7.942851907	7.640772944	8.15468799	8.757991269	7.997250192	7.967812863	8.518734241	7.13680517
200750_s_at	9.062649636	8.814817727	10.7145809	7.632915728	10.44759752	7.164965462	7.205579629	7.943794987	10.32158163	9.833639051	10.05556725	9.600160797	9.638831268	9.675506283	10.09966694	10.76331317	5.808878382	9.684719475	10.52312301	10.26337573	10.4951038	10.17239557	10.85231662	10.40930607	9.488797824	10.59389375	8.005675036	10.17176266	8.654281737	10.22547467	10.29759849	9.721382234	9.416329419	9.958391021
200751_s_at	6.526507683	7.381792102	8.603742889	5.815723271	8.35412782	3.229448047	4.173124734	4.045112624	6.294095034	5.399750164	7.275850875	7.132351663	8.079732901	6.53872818	3.39121559	7.88154446	3.229448047	7.342980203	8.263182462	8.342400185	8.408914673	8.749409311	8.72543997	8.48612366	8.836398722	8.290047622	4.791612969	7.705526057	5.33958855	8.325191854	8.154038859	7.609895417	6.103311202	8.77550449
200752_s_at	6.275092468	6.386145451	5.938004374	6.379405369	6.022385276	6.159783784	6.439893695	6.286656337	6.123957971	5.604380495	6.675074987	6.250812939	6.312636819	6.232732239	5.896522719	6.30381798	5.483928505	6.190921221	6.025956873	6.113692401	6.019258366	6.931024054	6.437573295	6.328750968	6.697059795	6.014020998	6.606615272	6.262525012	6.710715993	6.297090576	5.802181154	6.254078333	6.103802892	6.038778132
200753_x_at	6.556564365	6.920586311	8.248822966	6.538562016	8.269980482	5.81539524	5.983152386	6.090144903	7.114678803	6.097245339	7.32438723	6.803726086	7.928374882	6.661686086	6.697889189	6.978760397	6.540624973	7.345479721	8.280119294	7.842199747	8.011571432	8.332592921	8.305233746	7.626136955	7.725291024	8.240877553	6.042572619	7.634878314	5.70888743	7.992001271	8.112946101	7.527332546	6.75303282	8.086296097
200754_x_at	9.148388523	9.542640785	10.50269886	9.216901866	10.39723229	8.193132852	8.533425228	8.572500635	10.06957763	9.937083436	10.15879644	9.856640009	10.01971852	10.19290292	9.801524401	9.384445239	8.427776699	9.864818869	10.23585436	10.0259806	10.22938153	10.62938143	10.10862063	10.39216455	9.729831462	10.19043132	9.002056012	9.957837103	8.315086433	9.759336323	10.28078996	9.783507297	9.477951395	10.07550379
200755_s_at	9.019005361	8.706930365	7.963878022	7.449379416	9.532826823	7.103347354	6.380682223	6.911738169	8.552061715	6.766885725	8.531870087	8.215560608	9.106542363	8.745166719	8.306232597	10.05519697	6.93952378	8.322137909	10.11167477	9.647380952	10.0453643	8.194265464	9.059475618	9.215848681	10.27636753	9.520765366	7.691521027	9.557304743	8.391555545	8.97765681	10.49538597	9.375838012	8.435121895	9.787632708
200756_x_at	8.429393957	7.980528648	8.093056107	6.671263926	7.873150325	6.594417242	6.866851047	6.889845855	7.450518698	7.199892402	6.842452436	7.392698649	8.774198524	7.078288669	6.902066487	8.38603707	7.661156451	6.789817881	9.067411001	8.349447259	8.575995739	7.28109045	8.271675147	7.641078896	9.595732142	8.537071496	6.690005179	8.021021429	7.002049768	7.788087599	9.295948199	7.657187543	6.936636005	8.953510011
200757_s_at	10.04753345	10.00972148	9.172081601	9.429392966	10.81737535	9.480190765	8.957172574	8.636730546	9.858139512	9.478949576	9.956870398	9.53516758	9.830626229	10.28450636	9.847853575	10.68023282	8.707361086	9.385759308	10.30218942	10.04125452	10.74074998	8.999401555	9.537884524	10.0633406	10.76269903	10.00319717	9.497096113	10.78680837	9.670227067	9.230539262	10.53203088	10.36416578	9.82886573	10.54258671
200758_s_at	8.965736143	9.588627905	9.146164175	8.927331453	9.128043091	8.39419887	8.485394554	8.480148332	8.825895021	9.457790968	8.812103112	9.368537789	9.458345162	8.597654631	8.490438687	8.787108045	8.970998298	7.96023142	8.610582318	8.277578638	8.165618204	8.381823001	8.838622975	8.183571772	9.267684276	9.335247817	8.308815432	8.688193447	8.408877948	9.376266549	8.339872785	8.906020029	8.364763715	8.613121594
200759_x_at	8.906332695	9.463694816	8.473577977	9.309590995	8.893358418	9.197135898	9.041388544	8.610539255	8.819586045	9.476629139	9.158004847	9.397788826	8.74135457	8.977686544	8.549981636	8.865529348	9.606828299	8.565988601	8.783122109	8.485536472	8.279299452	8.324131511	8.458071039	8.463308553	9.217923955	9.54144534	8.746466682	9.011589738	9.575268575	9.582768843	8.417319997	9.01380921	8.907928519	8.688891066
200760_s_at	8.694093434	10.11902831	8.761568194	7.364315808	8.111783596	5.772856521	7.028421765	6.184770554	8.152266928	6.248468014	7.666427871	7.948218465	8.70839613	6.597689052	5.795631289	8.084292211	4.836594276	8.327212638	8.584393706	8.138576943	8.206098781	7.650724458	8.057428715	7.820017621	8.542541744	8.407367711	6.068923678	7.471524144	5.773605951	8.776706484	8.070131734	8.154043853	5.899227611	10.15940034
200761_s_at	9.162334511	11.12317536	9.366290142	9.170595505	9.730802853	9.950077707	9.929446659	9.872775583	10.96881038	9.831950968	10.0874199	10.06394905	9.50613612	9.702246318	9.818048832	9.636612799	9.633658077	10.58257249	9.452939448	9.292730194	9.42188159	8.211183091	8.886355163	9.045617237	9.017676156	9.248661297	10.08470392	9.577565496	9.03159693	9.467270801	8.851805209	10.12604112	9.245918329	10.39658411
200762_at	8.862367405	9.941564563	7.602776983	9.213708857	9.84752846	10.37480346	8.439229625	9.621632654	9.859416937	8.302948067	9.053709858	9.111695924	9.35749727	10.71390411	9.674420783	10.07356666	8.782509516	11.1129971	9.87012301	9.319289486	9.903621956	10.23368978	10.36254371	10.93206723	8.540324024	9.481062858	9.454874081	10.53323049	8.308273706	8.605800745	8.120399602	10.72235436	9.829017826	9.802108909
200763_s_at	11.83941948	12.4227367	12.96450014	11.96731507	13.10314631	12.67853893	12.07443168	12.2807638	12.71625045	12.52260187	12.91043281	12.50867286	12.46844786	12.38176182	12.36410688	12.71590305	8.888970331	12.38458445	12.58230911	12.52331451	12.72903834	12.86307875	13.11777948	12.78751735	13.08625242	12.79389852	12.72850227	12.69892627	12.61741727	12.52668563	12.52702758	12.85809342	12.55937871	12.640829
200764_s_at	6.33266812	7.560791048	6.912757659	5.800991424	5.988755444	5.19249714	5.158455443	5.124971025	6.263954043	5.987076178	7.174907458	6.040846565	7.160073861	6.358068696	5.87859803	7.226135663	5.071288694	6.633776183	7.190326319	6.750200997	7.772041663	6.784437205	6.870006344	6.993664041	6.848247845	7.170827916	5.550911027	6.405718839	5.371931438	7.632920798	6.500715054	6.996580914	5.814067249	7.176900855
200765_x_at	7.751224955	9.014289992	8.189431025	8.279371517	7.538662636	8.578215305	7.292745457	7.980263104	8.150233423	7.859112465	8.835669812	7.451416288	8.213435858	8.496239849	8.840677546	8.888909619	7.553715409	8.736865831	8.399569481	8.222805878	9.119835447	8.398558961	8.271226291	8.663266935	8.258974538	8.34734708	8.250176019	8.080602174	7.045791816	8.839245265	8.020790944	8.700499514	8.433311277	8.409636906
200766_at	8.442190876	7.862771846	7.841978828	6.956143833	7.766792243	8.767037113	8.543151651	7.150462086	8.335064002	7.082254895	8.078975104	8.178161603	8.69625938	7.851294554	7.361319026	7.536625081	6.04802166	8.945205074	8.461338453	7.562518751	8.413755609	6.315824831	7.77484622	7.897432654	8.621263648	7.677282702	8.544413374	8.414442051	7.542025159	8.376013783	7.952186039	8.288071128	6.927196825	9.153784938
200767_s_at	6.88886441	7.641988701	7.151968398	7.021129187	6.536011767	6.29065965	6.963053396	6.635814805	6.580909041	6.643589931	6.722424726	6.481017362	6.912248392	6.844406364	6.014737041	6.690682257	6.698008997	7.123724801	7.586537215	7.459538212	7.088908782	7.310223164	6.957727349	6.560694508	7.369761493	6.896708373	6.975564176	6.693372088	6.815848942	6.59486839	6.677483388	6.770304899	6.849538643	7.348890541
200768_s_at	7.320582546	8.609739308	9.247242295	8.223480211	8.61602299	9.28485858	9.307835568	8.560201531	8.814567257	8.939952255	9.341742053	8.68577513	8.955456555	8.749268339	9.253442937	9.076243856	8.188447021	8.924395816	8.940553074	9.068642596	9.055836685	9.438157977	8.4994997	8.862692795	8.071174653	8.590252982	9.24891082	8.841224497	8.754875635	8.40897606	8.549619456	8.721434208	8.588973964	8.464713416
200769_s_at	6.903444475	7.307138592	8.780267188	5.765656623	6.355860543	5.334996973	5.697302474	5.516387411	6.04704092	5.496885577	5.634450982	6.058404929	8.11424699	5.855526912	6.558495022	6.975332234	5.65484155	5.837900812	7.018796698	6.912389611	6.415383396	7.546842228	7.337068344	5.9430017	6.761970394	6.781396036	6.033465753	6.182920802	5.569537645	6.698487569	6.817073507	6.380739618	5.503836711	8.188313707
200770_s_at	8.237062103	7.970458024	8.194941965	8.529217413	8.573103659	7.994218293	7.998710476	7.899681549	7.846612275	7.836073794	7.233247051	7.720656915	7.787284267	7.738383012	7.870411664	9.220320582	7.703805643	7.601263843	7.557812549	8.435023851	9.188230991	7.341744688	7.260176685	8.826874759	8.351955671	7.940226098	7.851794117	8.065404128	7.954609805	8.208384993	7.930205798	7.976251657	8.659769154	7.713207338
200771_at	9.413001025	9.364751789	8.875050351	8.47407884	9.717780236	8.451591245	7.717050267	8.54701923	8.371073371	8.591571553	8.727883042	8.827111602	9.089071502	9.341424903	9.504763821	9.434573342	8.18091259	9.132227313	8.502626225	9.307453373	10.16357016	8.994344583	8.21973727	9.93262532	9.383302829	8.618759785	8.972355814	9.002646186	7.840590276	9.565722097	8.575417916	8.856580436	9.921266567	9.045788835
200772_x_at	9.692582453	9.609211799	11.20236883	11.14759707	10.35121546	10.39838172	10.74697702	10.11067813	9.784474161	7.569910381	9.73802765	9.144734649	9.303848679	11.10419058	8.790523501	10.93562574	6.191025885	10.00814512	9.972002384	10.89593776	10.42023868	10.83576659	10.94471478	10.73133884	9.757354099	10.91939897	9.276515811	9.921272927	10.15092125	9.454743599	9.395976734	9.256766026	8.753167687	10.89735629
200773_x_at	10.76532124	10.99120379	10.89407078	10.65892915	11.15520218	10.3979576	9.559670846	10.08173634	11.193318	10.58773514	10.89806522	10.05185438	10.75247679	11.14521475	10.38163484	10.95135672	8.818943148	11.09721926	10.58347729	11.02014373	11.02163909	10.92946084	11.50760064	11.28615549	10.84997224	11.36947251	10.14972169	11.25739253	10.50928019	11.08531989	10.78486659	11.02612398	10.89694571	11.3002433
200774_at	9.078317786	9.00998314	9.098075174	8.135711522	9.938875916	6.56644116	6.074557884	6.231584134	9.002398394	8.599025371	9.382251891	8.840292044	9.257756532	8.342374682	7.533016118	9.329666177	4.990265433	9.291483989	9.878318831	9.672676904	10.1089091	9.304975863	9.647462959	8.583321461	10.0646303	9.800403516	7.903682937	9.778013009	8.145637878	9.51533694	10.03757534	9.531262323	8.598221801	10.45738113
200775_s_at	9.967464724	10.44094947	11.47518499	9.443004003	10.96483303	9.691095326	8.463479434	9.743564654	10.55493553	10.08202865	10.86475517	10.21611889	11.14030511	10.58354115	8.850877206	10.2477977	7.879202786	11.26644324	11.55945971	11.19282847	11.68772722	11.48446126	11.178988	11.26001106	11.25945892	11.10587161	10.3874892	11.50551518	9.97408244	11.08999683	11.44334563	11.13098745	10.78137361	11.01649193
200776_s_at	7.586396209	8.738159449	7.899018364	6.826210913	8.115463665	6.85981968	6.376208321	7.161899731	7.918819615	7.267786783	7.12735882	6.674425132	8.667450716	7.434565992	7.1633622	8.650520282	7.088350023	7.724682804	8.119963298	8.633204471	8.500126541	8.092757368	8.552952574	8.247719119	8.868745351	8.288426968	7.46867512	8.404877266	7.214346198	8.861345903	8.178456729	8.337933537	7.485622084	9.300256879
200777_s_at	8.023183689	9.165486811	8.052620175	7.313595711	8.842291011	7.98747072	6.69791017	7.362099349	9.23481533	7.815141101	7.941491411	7.349906926	8.821133953	8.622869299	8.568998158	8.971356379	6.752777373	8.610903521	8.45299692	9.24466789	9.341217355	8.524241609	8.598315979	9.263378039	9.123749594	8.591041167	8.000527106	9.216923531	7.793587362	9.084520387	8.917100963	9.114708277	8.362966717	9.201054155
200778_s_at	9.066112806	9.026328665	9.58411837	7.87903043	9.656927666	7.285000974	6.968359705	7.755082107	8.924591964	7.712412648	7.51359996	6.880115329	9.152123241	8.932942142	9.189356604	9.878888274	8.484970811	8.066005159	8.726571961	9.078129149	8.992157859	9.592013924	9.417443128	9.064024415	9.556122027	8.967932146	7.251116517	9.093702634	7.829891981	9.210072485	9.050546913	8.654907265	8.69594839	10.14671121
200779_at	9.067400414	8.457880105	9.364093424	9.540113312	9.885487223	10.1265118	9.477420839	9.844306572	10.02708786	9.701702755	9.634622877	9.78847502	10.32935551	9.915966972	9.732549544	10.37316602	10.13755844	9.313881618	9.773405694	9.948690743	9.745409538	9.291536063	9.939150457	9.115223262	9.517372747	9.590289907	9.355602181	9.324828709	9.492443854	9.64555121	10.02600451	10.02775847	8.754248326	9.456392317
200780_x_at	11.53924483	11.0653065	12.72064533	9.995077483	12.27911146	8.59611587	9.212069906	9.257734416	11.23726429	11.82256932	11.68897752	11.09204311	11.44675155	10.83302134	11.22833488	11.74178777	7.802540366	11.56474445	12.00011703	11.85580842	11.73498838	12.15754576	11.59722744	11.80490652	11.36224342	11.38861427	10.02494086	11.8322671	9.981938649	11.49050361	11.83597467	11.91010512	11.07865853	11.95283718
200781_s_at	11.43628442	11.69928712	12.09865294	12.13358106	12.39074459	12.08769074	11.29456276	11.39804403	11.99251172	12.07601331	12.28277167	11.76647164	11.47398022	12.13844916	12.29212213	11.97098353	9.941999102	12.15763728	11.96556301	12.66890629	11.92280968	12.96026882	12.5441688	12.48387053	11.75849922	12.7409176	12.30124189	12.32807904	11.70001442	12.5560371	11.89598579	12.71284667	12.66712599	12.099373
200782_at	10.94000384	10.86081829	9.612496978	9.522270762	11.16018691	7.381088361	8.021412142	8.499087078	10.24885173	9.889098244	10.68112389	10.10261916	10.70724171	10.42187499	9.920491088	11.1766374	8.33766353	10.18644878	11.11342277	10.22709216	10.7574614	9.689964602	10.10769853	10.14692825	11.71946008	9.895717528	8.740214906	10.80793096	8.427824485	10.32961591	11.02986151	10.69707204	9.744826673	11.08628734
200783_s_at	6.681993737	6.443900395	8.668900069	7.660013666	8.048611251	7.572539737	6.995861667	8.29516072	8.672268045	8.077542464	8.153785609	7.453765319	6.804953776	8.448110052	9.172156841	7.2809697	7.951868294	7.838376451	8.183578683	7.537661009	8.208323151	8.547852039	8.208103064	7.76146839	7.269193206	7.743729804	7.742185864	7.957017493	7.011982464	7.526617913	8.132523305	7.930415595	7.80556779	7.262788816
200784_s_at	7.602299513	7.432726998	6.62898439	6.611294573	6.768248561	6.659409988	7.032351852	6.70457731	7.275170205	6.446164639	6.484965964	7.1182148	6.854256295	7.183859713	6.770214071	6.401173922	6.444285169	6.542749759	6.596958564	6.838493652	6.308577047	5.978344071	7.001916099	6.689882218	6.93770328	6.912114444	6.936383387	6.676681035	6.879795397	6.034617486	6.945487768	6.566414226	6.353311165	6.997699011
200785_s_at	7.74556992	8.126603628	7.283081518	7.530601583	8.029836652	7.710991566	7.225743529	7.228695103	8.245825939	8.428343895	7.884314257	7.693913346	7.539394429	8.708604779	7.321025263	8.302303103	7.52390918	7.499917614	6.991082157	7.305033713	7.389036454	6.821535754	7.55113428	7.635990734	7.720564252	7.574280343	7.844353851	7.682459807	7.201723442	7.112511696	7.548710942	7.614113692	7.363495585	7.652601024
200786_at	8.368505117	8.631014498	9.70177577	9.514125854	9.476513098	9.074164206	8.15310089	8.8262656	10.03671204	9.724828305	9.853487338	9.689488228	9.309163121	9.223120178	10.37356508	9.45196114	6.743937831	9.295776496	10.15734064	9.406772501	10.3424218	9.836070187	10.21085444	9.098380207	9.460008689	9.600129648	9.009538726	9.81512814	9.581686149	9.970965539	9.453920277	9.882337721	9.480913958	8.726680187
200787_s_at	7.6044079	8.285519576	8.369092497	6.563186943	7.831889572	6.901714267	7.339753535	6.63288699	7.572493359	6.39958191	7.392708343	7.665905854	8.183350726	7.317887501	6.841287787	8.191281775	6.556632955	7.904932408	8.39333563	8.223855338	9.265447658	8.047757284	8.036232239	8.403554222	9.840141183	7.902176582	7.484610053	7.734180418	7.136703518	7.395087312	8.942513423	7.448036208	7.003135906	8.302701566
200788_s_at	8.429015342	8.286877742	8.123873204	8.136671221	8.981474028	9.089201629	8.325309546	8.699021806	9.243916908	8.149796217	8.875441803	8.793165327	8.47896227	8.979070167	8.868438031	8.99071934	8.731818636	9.226391939	8.587792378	8.503478074	9.81878667	8.18702722	8.179558469	8.921250133	9.95253707	8.08688297	9.111653855	8.602095377	8.047582371	8.162171121	9.601277241	8.680910298	8.803972122	8.296228715
200789_at	7.675883025	7.416788418	7.863425778	7.083050602	7.389213221	7.627826481	7.091319972	7.072324046	7.416789229	6.893756129	7.484646427	9.100532528	7.315712344	6.93837461	6.986616368	7.880262517	6.716106004	7.749748235	7.148996261	7.991781158	7.544649612	8.006508408	7.683926447	7.597717593	7.837797038	7.323218201	7.655645409	7.613059268	7.88826479	8.589531088	7.349411059	7.587162057	7.990639976	7.537141031
200790_at	7.64926195	9.046748076	9.893520833	8.240941018	9.272609423	7.914485988	7.006364091	7.679959647	8.871207481	8.913093833	9.172305419	9.683803478	8.813764218	10.17031153	8.568647915	9.35258559	6.332609323	7.885907143	8.294887864	9.679331843	8.690341831	10.47048678	9.996517799	9.363453175	7.316723775	9.42455277	8.310596519	9.764668067	7.565049309	9.700082429	8.493133919	7.813945619	8.90597132	8.458808015
200791_s_at	8.121019391	9.548369833	7.793082154	8.247733291	9.293769891	7.246985767	6.740304267	7.76707954	8.484885557	8.061675264	9.648012595	6.817181654	8.249353138	9.282696864	9.488567367	8.888315091	7.976762295	9.58213305	8.641797125	7.834378034	9.863678086	7.557972444	8.582492727	8.098032708	9.577691535	8.444071623	8.490906832	8.879569417	8.506503391	8.834440003	8.787903404	9.169072138	8.506650512	8.748489415
200792_at	9.024002321	9.339375052	9.67748218	9.185720668	9.48199088	9.852509906	8.093120961	9.449761683	10.24984844	9.613104969	9.472449249	9.779131563	9.901491405	10.29014488	10.09066242	9.145758074	7.996953461	9.402795811	9.599014115	9.4061444	10.44888088	9.394422342	9.950187019	9.708442581	9.091778184	9.806298377	9.309418761	9.168247436	9.056938613	10.03391308	10.04925463	9.815993168	9.587148266	9.318223164
200793_s_at	7.483190417	7.535039001	8.09265825	7.152603843	7.18969289	6.795995249	6.860073029	6.660962642	7.922693358	7.014849012	7.327274194	7.894867953	8.694117053	7.618174531	7.34374645	7.917779258	6.448390103	7.984433328	7.337153443	7.613604571	7.895302231	7.93798551	7.580420175	7.506024004	7.18280619	8.032674386	6.789169681	7.500231678	6.952786995	8.504054356	7.60173917	8.323576337	7.319202277	8.037304223
200794_x_at	9.618346926	9.911090435	9.37331223	8.055714513	10.2235839	8.879481469	8.030631795	8.737892452	10.09223882	8.784379065	9.599122204	9.944810666	10.28275547	9.983709578	10.00185393	9.515904226	8.250898432	9.558622053	9.943445172	9.260156771	9.552630512	8.839282355	8.963743989	9.245662791	9.859883646	9.745578385	9.000001985	9.046470049	8.266277805	10.71882	9.39758957	9.958331007	9.503126718	10.06741244
200795_at	10.47860624	8.458696466	6.380465842	9.006267925	8.586994005	8.748933702	8.3290557	7.891928693	5.486509509	6.061456494	8.917800347	6.186798082	8.964105257	9.316081567	8.756401908	8.255222337	8.559899581	8.472565586	8.089503676	7.355373327	8.439555563	8.209602135	4.912019627	10.4299043	8.533195203	7.055985591	9.500113876	7.867031699	7.048245715	6.086679844	7.50364699	8.88692659	8.966431816	8.114505686
200796_s_at	4.639000374	4.946159142	5.8578415	4.267910687	4.396842274	4.502120375	4.848497986	4.530090493	4.143686642	4.178757637	3.964352525	4.22197192	4.778181118	4.287814902	4.412060933	3.981939417	5.111159046	4.177078596	4.690028791	5.514730493	4.90251948	4.488578567	4.571351602	4.321401429	5.32349148	4.595465582	4.821011891	4.474741386	4.863433257	4.879158922	4.854687514	4.556874608	4.471266815	8.369954262
200797_s_at	9.637824383	10.75767443	9.946170822	9.876486397	10.00985807	10.89162229	10.25638557	10.0596139	10.16776185	9.723704442	9.716327125	10.02525695	9.674821444	10.2267721	9.421133046	9.522297105	9.025869501	10.19293044	9.039827074	10.83903433	10.67634554	9.616828608	9.021650786	9.850248141	10.76144916	9.013324689	10.62288974	9.853290103	9.575746878	10.29333881	10.13932556	9.237350358	9.796022916	10.98746499
200798_x_at	7.352429696	8.299369198	8.266252754	6.477412077	7.621600356	7.221942319	6.461579114	6.883074362	7.79497911	6.175768146	6.114952607	7.29503234	8.225313812	7.436342712	7.695274716	6.943417832	6.731228733	7.666383376	7.495785429	9.225986845	8.465129709	7.471459407	7.906020767	7.171682489	9.506725646	7.500672667	7.241738324	7.187485271	6.487753908	8.723680733	8.668950265	7.466043206	7.215104981	10.49926046
200799_at	8.337195962	10.26419245	11.30150894	9.988317452	9.7357959	10.22258729	10.84017373	10.38277238	10.06394218	10.48481775	10.37837883	10.02533769	10.69552836	11.37843227	10.60004629	12.22483234	10.25681832	9.738032598	9.214386304	11.44948112	9.607605541	8.174925677	8.828155285	10.21349276	10.41584573	12.0373312	9.772561348	9.806331478	9.149254236	10.27738182	8.822590357	9.589075967	10.34452876	9.694725163
200800_s_at	7.079993341	8.715474126	10.70195019	7.298504837	7.506170391	7.214233758	7.817383626	7.126512235	8.287665282	8.07495227	8.861451936	8.285012612	8.992353486	9.423468951	7.827166202	11.13797358	6.838372152	8.303195069	8.493720146	11.10362734	8.941117038	7.38919299	7.533816678	9.183846197	9.66938822	11.77838651	7.389392739	8.255162374	7.124500807	9.531793695	7.504108139	7.638285746	8.369125951	9.061047593
200801_x_at	13.12261792	13.11716311	12.69813317	12.14434993	13.01315553	12.07354697	12.41220033	12.6468019	13.1023153	12.23084103	12.9761306	12.97200824	13.00403143	13.33170628	13.066894	12.7121908	10.12214426	13.07680326	13.18170051	12.90879421	13.28192889	12.48527219	12.83601511	13.09384454	13.29569696	13.01830308	12.84026343	12.79472581	12.07123933	12.42626604	13.51336449	13.20701802	12.59909643	13.11562585
200802_at	9.246750453	8.947891091	8.688935727	8.921930153	9.68594144	8.51487314	8.134404585	8.662779946	8.990670289	9.085571856	9.358651461	8.611952902	9.577506681	8.416994543	8.932457191	10.39393854	7.836907665	9.171267044	9.227770178	8.469382594	9.256530657	8.021920567	9.195499501	8.154438561	8.616718901	8.867760662	8.670072326	8.781388586	7.847611495	9.597450446	8.976667404	9.373743272	8.605538809	8.50232105
200803_s_at	10.3374336	9.431881569	10.10429527	9.133808106	9.806639464	9.628362461	9.369133204	9.457204566	11.17526463	10.41267315	9.379553831	11.31323909	10.93697725	11.29259676	11.22095481	10.54548376	9.297815185	10.6290225	10.20365636	9.918453285	10.25362366	8.630702667	10.48865061	10.30500346	10.2338278	10.43800196	9.855556546	10.44244844	11.33719009	9.843704167	10.4450887	10.7183012	10.11592453	11.01783705
200804_at	9.273720018	8.719347181	8.984188769	8.197225148	9.202738639	8.238948934	8.108935695	7.939872403	8.3994674	7.989708398	8.500297256	9.124229592	9.70078514	9.059105906	7.532782183	8.801505675	6.837405571	9.230290105	9.377883404	8.865853889	9.19333541	8.775769153	8.833506466	9.297254916	9.677818916	8.530908515	8.37179349	8.97015464	8.82202547	8.81235928	9.263046519	8.774943286	8.256845562	10.38867625
200805_at	6.622496335	6.583382665	6.646793831	6.650630359	5.981662858	6.805718716	6.511027159	6.787067531	6.905003877	6.732703726	7.049761152	7.12466469	7.017713277	7.607815121	7.114099057	7.2869467	6.402349875	7.118421384	7.411209188	6.940350662	7.802635326	6.381267452	7.219584298	7.422473177	6.518051484	6.97229041	7.129918049	6.366415739	7.368103256	7.185656066	6.309016226	8.158088163	7.122472808	7.043867693
200806_s_at	8.667833102	8.725359417	11.56572201	6.215064735	9.347944785	5.298423755	5.622434527	6.349128804	7.747742789	6.340706766	7.955695952	8.668654371	9.957553343	6.111213393	5.337781087	10.2745846	6.458359978	7.829223557	8.869287439	10.69480086	9.102767622	9.882745467	10.43848224	9.11825474	9.315361119	10.32029871	5.98900141	9.102196362	6.165155179	9.919623968	9.245231363	8.79918618	6.652338257	9.689891775
200807_s_at	9.307004955	10.07393175	11.77873247	9.191260371	10.94849054	9.080711654	9.565085273	10.22330039	10.81513114	11.3171228	10.52310719	10.58870021	10.42150388	9.962908264	10.54445704	11.61864701	9.177763813	10.57484744	10.07789471	11.75970241	10.64143882	10.86250806	11.26732244	10.83868085	10.34759077	11.45991678	9.694524668	11.12825511	9.984476224	10.86672564	10.42173579	10.73389901	10.83663577	10.59356096
200808_s_at	7.329118948	7.811854687	7.17394309	5.768664453	7.332795233	7.351192372	7.224527657	6.591659952	7.33146829	6.1909461	7.319777885	6.775228142	6.890507844	6.965451736	6.567926109	7.925897953	5.842309158	6.980262101	7.157766702	7.392148966	9.237221071	7.185765959	6.728060737	8.140502928	8.947232006	7.469192162	7.49415787	7.414174165	7.424603459	7.949299939	7.01000058	7.04593972	6.637820248	7.782878224
200809_x_at	11.5610945	12.33093037	12.15611127	11.65403161	11.94699116	11.97527615	11.28413133	11.21557788	12.0608124	11.96505325	12.07813345	11.83029329	11.7550172	11.50453531	12.21204773	12.38345024	9.869737577	11.83590236	11.44209147	12.83483098	11.70351611	12.41378233	12.22742855	11.55175184	11.71273147	12.05831656	11.89603435	12.28784996	11.52706088	12.3862636	11.66016352	12.20623636	11.83532915	11.94438307
200810_s_at	7.642609739	8.661468747	7.547308741	9.358228101	8.926529879	10.12752124	8.049798852	8.448593235	8.359081103	8.069863852	8.646943659	7.863462287	8.461583324	8.417595189	8.484961951	7.769886807	8.729050067	8.229317349	9.148573361	8.798445704	8.2886661	9.670091719	7.993443747	9.13912509	7.750546611	7.681938345	8.909697763	7.924365783	8.805807987	9.508941029	8.262157734	7.923155709	9.9017623	7.489583224
200811_at	7.989309492	8.435855568	8.249628874	8.262330421	9.07126065	8.979292885	7.86634937	7.981434616	8.323571422	7.801980289	8.703918022	7.553474549	8.673813782	8.306921845	7.981334939	8.213446368	7.658391386	8.182399912	9.261026979	8.669582822	8.328409379	9.778430711	8.418996567	8.73063996	8.129304382	7.876001911	8.391234453	7.924051374	8.327228091	9.44595727	8.441156816	8.234330603	9.250934965	7.818983805
200812_at	8.272900494	8.165083725	10.0149586	8.076407221	9.04354142	8.371972371	7.333299763	8.270876215	8.957298555	9.077675669	9.431881403	9.05241875	8.34829805	8.983364697	9.256593933	9.587812851	6.320772949	8.8222598	8.903557323	9.571682718	8.977590602	8.649679264	9.516097322	8.568209043	8.15940966	9.169975493	8.206362483	9.008456415	8.570093169	9.042241777	8.961080059	8.818995067	8.585522737	8.632904372
200813_s_at	7.646207159	8.086892267	7.550297124	6.86417875	7.639655153	7.240285932	7.353410384	7.517448538	7.136362786	7.280116444	7.263364821	7.051880864	7.903630858	7.389930691	7.584416366	7.547595762	6.660557325	7.299146248	7.571246243	7.217457504	7.668289521	8.375967694	7.199994701	7.418704212	8.183177636	7.257212809	6.884863662	7.097750638	7.209269053	8.334128692	7.743631864	7.519181672	6.949117119	7.617563921
200814_at	9.655777245	9.545482815	9.849128445	9.00948554	9.219383461	9.237282112	9.082230854	9.207687513	9.612797576	9.350309636	9.483918569	9.102202632	9.795793784	9.228874015	10.60117481	10.29609059	8.236348204	9.805991898	9.86379075	8.859496102	9.221236625	9.789865155	10.12456168	9.575881632	9.256912641	10.338883	9.68974469	9.566817832	10.27559136	9.622858999	9.597436811	10.2537931	9.089685083	9.656394693
200815_s_at	7.132729131	7.466958543	8.005286949	7.714378671	7.704682145	7.525436549	7.543832911	7.732647586	8.116687321	7.40327432	7.151953226	7.546009591	7.312237332	8.221192764	7.920264388	8.791208334	7.579025638	7.824448055	7.235919059	7.740720752	7.89619022	6.982494523	7.212985952	7.844896505	8.276621329	7.819354389	7.439209618	7.848553072	7.986945541	7.526086671	7.487399666	7.32365813	7.483603674	7.764505803
200816_s_at	7.033144573	7.929620867	7.319505187	7.230564255	8.826078533	7.399609948	6.112351058	7.522462503	7.669232969	7.00992428	8.479521864	6.611387179	7.702544843	8.139660611	7.925584856	8.064788314	6.225370465	7.961266129	8.139014341	7.125391483	8.476572302	8.432612019	6.679380265	7.970273586	8.618442307	7.608046018	7.395795407	7.599338061	7.166175478	9.031309189	7.955521467	7.802787427	7.659838086	7.60112973
200817_x_at	11.55504759	11.87268762	12.78887629	12.22798383	12.95963085	12.42930185	11.61090277	12.48008767	13.00007277	12.42638987	12.90646104	12.61551054	12.74456527	12.08056184	12.78338803	13.1125493	9.377538649	12.5527063	12.11604848	13.24815799	12.63868661	12.78091582	12.96839123	12.56359258	11.93741925	12.87497079	12.5673784	12.79190855	12.00324285	12.81977469	12.55177911	12.47069795	12.47131022	11.64070117
200818_at	9.030511075	9.675258928	11.03716288	9.791393533	9.837976909	9.58658703	7.975119634	9.940416058	10.29769229	9.989805517	10.60800305	9.737776246	9.668772989	10.28486759	10.44058363	11.08294343	8.30941028	10.29175198	10.82311851	10.65401538	10.77428272	10.69142008	10.10302276	10.59703791	10.3039291	10.28790904	10.07733908	10.75164931	9.919088456	10.68386621	10.02365963	10.82237949	10.37310995	10.09306247
200819_s_at	11.83098263	11.9538159	12.26441274	11.14854102	12.8267638	11.88012735	11.15401037	11.16363328	12.11067548	12.5990032	12.45038925	12.22498583	12.06696195	12.3012781	12.06615955	12.79094827	10.77604994	12.09365861	12.26382677	12.66292095	12.1529384	12.58075927	12.81071465	12.29257913	12.31013339	12.24771848	11.93407559	12.1140052	11.88840467	12.82762829	12.28096082	12.33549032	12.41740625	11.97335625
200820_at	8.204740159	8.728333324	9.072402759	8.126762163	8.460187309	7.529190034	6.813614902	6.420611906	8.722746768	8.070782618	8.848166768	8.586085825	8.280616938	8.432743871	8.064482178	9.90514934	6.675885048	8.295077149	8.133944493	9.433003677	8.598826169	9.175720898	8.727032119	8.951852683	9.149408277	8.767432652	7.898078023	8.932460594	8.384368646	9.556290562	8.363322305	8.84511894	8.631733492	8.614410157
200821_at	5.760527044	6.286440574	6.0428981	6.931364837	7.174072384	6.127915253	5.391293162	5.645819996	6.132593669	5.639341874	6.796657407	5.992102657	6.091375674	6.103897071	6.566676864	6.784889947	5.820026855	6.485336909	6.831351699	6.425993026	7.363469319	6.002078863	5.353019638	5.916849752	7.645262686	6.324636126	6.169474396	6.534557808	5.337702889	7.065242185	7.647606259	6.547041613	6.88326153	6.235003749
200822_x_at	10.06514192	10.60959393	11.23679708	9.512992781	11.3973276	9.507414337	9.650082054	9.978756167	10.73454545	10.79777419	11.34150612	10.63422994	10.67057435	10.85726094	10.80048422	11.18302826	8.119579019	10.47790789	10.85558038	10.23449261	11.02629076	10.41607357	11.02348022	10.94389193	11.526868	11.00984561	10.28831095	10.60247055	10.42269757	11.48404071	10.29597034	10.55642154	10.02852041	10.00205277
200823_x_at	10.18070682	11.18339699	11.47472522	10.08424181	10.93525737	9.910421594	8.960374932	9.570602297	11.58798473	10.76974774	11.7982607	11.38089744	10.95553037	9.955737053	10.5352709	11.35605747	5.341066647	10.93334334	10.54272134	11.95937477	10.83372653	12.28400352	12.01792249	10.87401898	10.91161184	11.56858793	10.44339979	10.85334301	9.481232263	11.46444671	10.70285984	11.2470699	10.3681588	10.72137823
200824_at	8.840558394	8.665644805	9.508254618	8.796809671	9.495828774	8.382137305	8.234707238	8.081840989	9.441023391	8.960122905	9.312958092	9.790961534	8.240149001	9.77834905	7.767121775	10.45636641	6.726805579	8.362860795	9.295839417	9.848450902	8.416242103	7.315821549	9.802685115	9.589090018	9.04616028	9.674537148	8.803535344	9.233513513	9.244106781	8.740743307	8.214290969	9.703188407	9.007652648	9.122962174
200825_s_at	9.023541065	8.468030571	9.646588741	8.698212609	9.705886375	8.33790492	7.989524091	8.984066786	10.05871368	9.990431839	9.373310579	10.23020541	8.846691862	10.52413375	10.76740558	10.33771771	7.771365044	9.436751744	8.869686505	10.1476563	9.573478877	7.714849556	10.53488992	9.269175634	9.239015484	9.603199264	8.985164059	9.579856958	8.854132932	8.959895222	9.275920276	9.053614934	8.115408843	9.258408341
200826_at	9.262141574	9.765065391	10.50129923	10.53468699	9.934093314	9.710560998	8.776376874	9.156875298	10.53202268	10.21112197	10.36924297	10.34833485	8.548166317	10.12960142	10.84007171	10.81835649	7.431337402	10.0414589	9.003132359	10.98390648	10.2854106	10.56500457	9.985031592	10.62257537	10.58736014	10.3238296	9.862744601	10.7226233	10.34134936	11.11746723	9.805683154	10.10609495	11.3535588	9.341260217
200827_at	9.264426044	8.564922018	8.527419348	8.753035627	9.104559439	8.818170786	8.306773249	8.334646096	9.231789822	9.110330783	9.489687134	8.524993234	8.511116413	9.363945679	8.461272149	9.467603625	6.882561441	9.43535131	9.101719357	8.706426914	9.484748136	7.3877615	8.81437958	8.639054228	8.687573927	8.940687224	8.638003669	9.263308125	8.827723136	9.050789154	8.888538118	8.277497205	8.761162818	8.362483134
200828_s_at	9.240107309	9.209359928	9.551725717	7.463672845	9.433522301	6.511564365	7.108202172	7.818453559	8.580518069	7.970414885	9.306224367	8.311753679	9.730199103	8.319760492	7.869512224	8.890031664	7.337207404	8.35149047	9.527033694	9.364742586	9.020239749	9.264185363	9.556547838	9.003722611	9.304168862	9.358803846	7.467697153	9.10072218	7.556979877	9.808145283	9.27148924	8.759355229	8.168561208	9.411762229
200829_x_at	8.558187279	8.610499325	8.939028281	8.69184188	9.312201862	8.699873409	8.930171321	9.24769474	9.12933098	9.100799146	9.102453604	8.271466614	8.535228263	9.266646259	8.956418013	8.505138824	9.248670411	8.650080398	8.77421469	8.719374575	8.779022001	8.734458562	8.783100147	8.730899779	8.593360029	8.618610944	8.589218516	9.214128104	8.273959102	9.313866157	8.79712866	8.77665014	8.827774412	8.60609515
200830_at	8.267803718	8.245514417	8.873916863	9.225710762	9.536421224	9.439058765	8.640942899	8.310047541	9.560892726	8.607128433	8.896440735	9.479659385	8.946374501	10.26850403	9.345053139	9.457979918	8.003006	9.56445211	9.479274419	9.139959665	9.306204521	8.541124767	8.987459259	9.079612655	9.15964322	9.109471323	9.281582301	9.344911971	8.907993711	8.896766466	9.911426145	9.245579436	9.272151268	8.757689294
200831_s_at	7.77341686	8.165945308	8.332596214	7.53937138	7.73044864	7.332540374	7.641766914	7.814848692	7.462292411	7.661867903	7.46957416	7.931622881	7.248513669	6.988703957	7.347482076	7.411694605	7.720885705	7.444868168	7.649409237	8.295069272	7.476321118	7.677521268	7.998833655	7.67269959	8.483138349	9.247113367	7.671273611	8.129283024	8.140909595	7.94577903	7.889730202	7.781611138	7.794913579	7.704266102
200832_s_at	6.118816066	7.14240633	8.07447511	6.302172205	7.552721374	6.544861129	6.548235742	6.363583483	6.791707078	8.035644312	7.600826588	7.61337536	6.610760745	6.750684881	8.137332304	6.940414476	7.948955694	7.302843321	6.546209002	8.238096029	7.957977088	7.279120653	7.218812437	6.896380313	8.909068682	8.950330294	6.517260829	7.879923347	6.898473297	7.454724203	7.882878648	7.49943597	7.369446348	7.253464722
200833_s_at	9.560935309	8.929066628	9.922617	7.918990299	9.963452969	8.455345936	8.217022394	8.22521078	9.651399106	9.635012496	9.553740871	9.720547372	10.25923059	10.24598093	9.714003409	10.03581497	8.524028318	9.647341248	9.785082806	9.281494971	10.18027315	9.043804214	9.171401391	9.645845592	10.18439828	9.86787707	9.029670989	10.04436004	8.837977543	10.41816807	9.994776277	9.699225635	8.749571157	9.671559218
200834_s_at	10.68613961	11.02871547	12.35353852	11.17263526	11.77290114	11.54190794	11.32423704	11.55412077	12.02888245	12.17881228	11.89856926	11.96503076	11.45408463	10.96908275	12.19844604	11.93533849	10.50894673	11.31616288	11.28470259	12.18042308	11.53070008	12.05631453	11.4233163	11.97947324	11.06502803	11.88981739	11.85330635	11.85598495	11.45299565	11.7848325	11.26339394	11.48913783	12.13666174	11.07110466
200835_s_at	5.825494931	5.800387416	5.696934051	5.932979331	5.519895138	5.578874542	5.645062239	5.876158206	5.369160334	5.67725595	5.260912431	5.365119649	5.191145578	5.19163953	5.369665877	5.267362667	6.172929987	5.337882576	5.806165048	5.596228126	5.809951545	6.268092684	6.376233453	5.54693198	6.377258573	5.956631549	5.68785582	5.203104659	5.923865811	5.554917121	5.704462671	5.206850837	5.989082858	6.876077344
200836_s_at	7.531630058	7.063598073	7.348696281	6.946586776	7.48903864	7.044715911	6.774041884	6.714753661	7.814711912	7.224237488	7.529577739	7.503736366	6.717636953	7.363440872	6.861525858	7.787790747	6.358581785	7.532319534	7.671482289	7.54310799	7.853822656	7.695177131	7.991143192	7.087935415	7.459337238	7.820438703	6.975098689	7.171497569	7.126752614	7.012319576	7.360524985	7.243645275	7.092904962	7.539642119
200837_at	8.575597865	8.832886279	9.495721447	8.539941577	8.943669288	8.477418535	8.163436102	8.564229575	9.812409418	9.17338889	9.26237599	9.102831509	8.723757328	8.675360417	8.210021984	9.619643906	6.036396733	9.351756017	8.554110558	9.443523622	8.915576342	7.434248791	8.384898616	8.638273066	9.413556852	9.591583681	9.207051496	8.988592477	8.780892029	9.30878682	8.952649352	8.760528677	8.388085068	9.083669231
200838_at	9.515651825	10.85009878	8.3027365	8.224180164	9.257782168	8.5329466	9.205315853	8.313573614	9.302960315	7.758869281	9.194316958	7.936398215	10.14700083	8.74566588	9.238370763	9.475221749	7.381279857	9.794794369	8.423319478	9.135332333	10.3802932	7.830370322	9.292857489	9.442331275	11.5067742	10.32421451	10.11690681	9.67690574	7.946964212	9.696938848	9.479342197	9.98929123	8.483641576	11.07120414
200839_s_at	11.16799563	11.41971532	9.599138262	10.66548454	10.197584	11.83045807	11.71817633	10.60935751	10.5059164	8.842079393	10.59250938	9.87201281	11.6042511	10.33105653	11.69424876	10.69674069	8.566181856	11.16666347	9.390574668	10.12165259	11.55886982	8.318259902	9.796145861	10.58975809	12.36828977	11.27117113	11.93448102	10.89360151	9.379545035	10.59561062	10.30413771	10.93855751	10.2300389	11.9050931
200840_at	9.302444058	9.320735521	10.05439952	10.83806855	9.625056471	10.61296319	10.47613253	11.08410217	10.54274258	10.58780896	9.857310731	10.18087722	10.41137633	10.24113336	10.98064834	10.78472563	10.91917049	10.16351747	9.898622322	10.82479191	10.47416897	10.37422231	10.15190943	10.27570703	9.55503623	11.03657173	10.73631289	10.42125427	10.73808645	10.37781019	9.717635237	10.69866912	10.91339822	10.01729859
200841_s_at	5.526946347	6.087690152	6.830019271	4.96996076	4.511968916	5.124071134	5.215170683	4.815430044	4.916725144	5.267947994	4.651295068	4.731523892	5.317810953	4.625021519	4.72314565	4.773119366	5.379167961	4.960803994	5.921890471	6.500643233	5.588541132	6.364985469	6.4590725	5.561783896	6.26793593	6.604085494	5.074359449	5.469255002	5.718685701	4.919109018	5.148990733	4.684923288	4.583654949	6.313718511
200842_s_at	8.15703003	8.338464672	8.896523364	7.667305087	7.377608208	6.670231606	7.686955399	7.536018671	7.703702536	6.021422516	6.514717598	7.889602542	8.062604748	6.449134215	6.303149236	7.575634806	6.682282952	7.70254927	8.221426669	9.249548919	8.200687427	8.368450504	8.501948933	8.561809179	8.551714262	9.047748196	7.411128021	8.251861941	7.542213935	6.977981353	7.353565685	6.752358071	7.227898155	8.437130407
200843_s_at	7.743050259	7.799944607	8.187017085	7.476553514	8.553336625	7.513201298	7.433903432	8.089400123	8.916537955	8.718844552	7.973234774	8.389429745	7.816385491	8.376056753	8.68814282	9.409370728	7.707688277	8.158197555	7.881759355	9.16429452	8.08166767	8.12283859	8.037648074	8.320499613	7.592973951	8.42245281	7.418337102	8.745777479	7.659927981	7.396116894	7.926594232	8.162737436	8.63962008	7.809480932
200844_s_at	9.686330403	9.605730382	10.55347728	10.28507667	11.18299086	10.14878447	9.135893755	10.85426879	10.8627602	10.68658186	10.65008847	11.18448055	10.41327028	10.27457157	10.84349912	11.24349388	8.808466425	10.68008356	10.39316096	10.70127724	10.94765882	10.09582052	10.62938143	10.74801001	9.691105775	10.49169502	10.29440591	10.51329457	10.09890813	10.4129224	9.312153645	10.6768824	10.12114194	10.14045441
200845_s_at	7.951601565	8.21160081	8.702216062	8.747647901	9.819036795	8.923199008	8.472841193	8.826155884	8.710550982	9.005903718	9.035763778	9.325754457	8.183975469	8.733784585	8.745495083	9.377705399	8.524067289	9.140134986	8.806292195	8.644447147	9.360086949	8.645560564	8.501968332	9.19327196	8.06633502	8.459176339	9.244083441	8.627713864	8.136405212	8.979010296	7.761164988	8.950160431	9.418593201	8.241824872
200846_s_at	8.207970277	8.211029828	8.659853744	7.987707539	8.359891814	7.396776284	7.551169163	7.37002597	8.174312734	7.654372169	8.452465055	8.336024963	8.51166001	8.043078948	6.613481189	8.272350944	6.29605511	8.162137146	8.544569725	8.660167198	8.702547155	8.680730819	9.139862414	8.708533943	8.53693956	8.972627293	8.009351398	8.588857822	8.379067773	8.914753079	8.260472735	8.980230341	7.900011742	8.78529228
200847_s_at	8.638170322	8.940432136	7.554994133	9.517537755	8.778494823	9.445784537	7.755319205	8.739522048	9.196728973	8.263316639	8.3439512	7.529927303	8.890955025	9.017580258	9.426926585	9.547059985	8.509673852	10.59798478	8.815685708	9.846740231	10.13698554	8.845254963	8.557018544	9.516854447	8.307274547	7.919168608	9.640139977	9.693488685	7.507144843	10.38303525	8.262016166	9.621532826	10.1012591	9.662063709
200848_at	7.53853966	8.582250532	8.591273006	7.962738645	7.871157297	6.660400325	7.680950754	7.91638861	7.555823376	6.450619462	8.701013474	6.70669992	9.57734364	6.940180674	5.595609762	8.590561476	6.414703112	8.484818401	8.759476432	7.965441085	8.697661955	8.095788892	8.361616814	8.189010419	9.299442663	7.993499632	6.607955032	7.643796492	6.523873336	8.426511638	8.120770061	7.696523038	7.000008012	7.8046109
200849_s_at	8.777778815	8.393571926	8.087290374	8.467786696	8.420795018	7.067520591	8.794456592	9.047351213	8.996857769	8.337086761	8.883725252	8.589517168	8.858693598	8.119892087	7.564160801	9.210637409	7.610386739	8.932256954	8.499904779	7.804277854	8.814127587	7.688343758	7.966042561	7.963132025	9.104408179	8.196780478	7.424225405	8.345475207	7.180420644	8.729369549	7.893837581	8.258663115	7.710046103	7.90614728
200850_s_at	9.538793714	8.586413426	8.944371748	8.211860197	9.396211869	7.80592035	7.301878001	8.302641852	8.788506359	9.447449514	9.383858463	8.405178991	9.694357599	8.455985305	8.571451048	9.777401235	7.264212691	9.349664886	9.485319485	8.986019871	9.306282873	8.477183759	8.771367342	8.499164937	9.783424713	8.913859684	7.718510978	8.979283486	6.886273187	10.14199051	9.259569576	9.180655266	8.576732226	8.520821045
200851_s_at	8.376757471	8.61843421	8.935239284	8.983676561	8.951464486	8.832478204	8.328043171	9.152591821	9.596854666	8.871576015	8.861540549	8.278378024	9.365032827	9.007198554	8.990107989	9.44177894	8.158524039	8.347035574	8.452038614	7.972824935	8.356077462	8.608976829	8.120236698	8.350169682	8.23653572	8.90596404	8.527871661	8.366517115	8.174763217	8.835346888	7.9173869	8.77139881	8.957946289	8.506312062
200852_x_at	8.195367883	8.260589647	7.884967757	6.511088794	7.206135546	7.189025388	7.712512148	7.408506218	8.013518405	7.426745884	8.501075593	7.590733345	8.576020344	7.612632467	6.30889104	8.360740462	7.105483963	7.350773609	8.066520864	8.010758081	8.238359237	7.830883552	8.107520094	8.085605496	8.085163648	8.007461162	7.241157896	7.799635902	7.59089283	7.262538964	8.188755853	7.891747483	7.077052968	8.061176474
200853_at	10.09116112	8.447719049	10.07952764	10.07955033	10.40214587	7.815730939	7.824420866	9.629866903	10.35514777	10.04442901	10.93412164	10.66258866	9.049992029	10.8526374	10.509226	9.878341173	6.940554268	10.25994261	10.8971841	10.16808611	11.10006953	10.16824354	10.70861547	10.45697131	11.01034219	10.7428886	9.1627113	10.66387284	8.196371691	10.24829826	11.35534982	10.70698282	9.721949724	10.43343607
200854_at	6.820750131	6.708212772	5.692790705	6.202117827	8.147921912	5.979941217	6.309978956	6.255268322	6.718978841	8.337265913	9.572893091	7.454232485	7.054428352	6.965742407	6.433707526	7.433456299	7.220514022	6.265463629	7.049667037	5.724201446	6.645391756	6.489493635	6.97389653	6.122419723	6.627274473	6.827744856	5.557986654	6.443392921	5.909315662	6.974603031	6.559746761	6.99286689	6.029053836	8.207037082
200855_at	6.037699574	5.836587837	5.159613448	5.36312592	5.527988532	5.064755067	5.914845296	5.83965298	5.079896679	6.244439727	7.113227572	5.531940319	5.484982657	5.480777396	5.064309319	5.49837282	6.198036417	5.179656501	5.731773038	5.142088361	5.120976344	5.557872024	5.728437867	4.888344913	5.422590412	5.656269129	5.190068249	5.362498645	5.372432093	5.333832584	5.790796748	5.485721075	5.220911622	5.906318465
200856_x_at	7.322729318	6.722693567	6.326256195	6.68291832	7.537100237	6.721118879	6.949686845	6.854550353	6.493468139	7.490656829	8.93359521	6.992566405	6.568071138	6.684455931	6.74772511	6.655237893	7.418530274	6.681024365	6.82554295	6.078242715	6.597654181	6.581572823	7.001068506	6.216842236	6.760121005	7.046295364	6.67215959	6.429284256	6.589794546	6.80116598	6.604197809	6.822330218	6.414894554	8.018173697
200857_s_at	7.687679664	7.364387471	7.08581774	6.867343395	8.255924633	6.081788133	6.959157744	6.957037768	6.940304755	8.258101986	9.866691022	8.08481679	7.206638894	7.211746447	6.188459027	7.377891719	6.931635632	6.740441351	7.771676292	6.457801018	7.142134457	7.290828952	7.542484127	6.491035318	7.561153504	7.725246369	6.053942851	7.013255861	6.410278691	7.451673156	7.101786228	6.934107498	5.814435523	9.257444516
200858_s_at	10.21542258	10.20738741	11.77707066	11.21099537	11.11940548	10.29928249	9.101579259	9.439716408	11.13903873	11.56986195	11.6927993	10.54996223	10.71867763	10.80612254	10.43861453	11.77835898	5.039683153	11.42321617	11.45365243	11.7961717	11.46554488	12.06540692	11.91858962	11.47856551	11.04933883	11.44513958	10.93718845	11.45962298	10.75941752	11.21263059	11.1700105	11.37735283	10.95238852	11.50939747
200859_x_at	9.607809861	9.605252201	9.531853479	8.338749417	9.399348067	8.113343699	8.321298617	7.850319839	9.283254915	7.990083834	9.833072678	9.363023156	8.639324249	9.312755638	7.888893049	9.533097646	7.357470818	9.630747104	9.789058818	9.496576626	11.21453786	8.105478452	9.168000102	9.702994198	10.28037364	9.635273386	9.221772464	9.16274397	9.167412114	7.886424544	9.888427608	8.514439069	8.08342085	9.496972144
200860_s_at	8.689173552	9.300911816	9.650986491	8.937824385	9.000675225	9.009512571	9.07554167	9.381270415	9.519956113	9.402818858	8.982965923	8.772897565	9.158743215	9.23291789	9.314507414	9.414025227	8.543253582	8.882372414	8.411390039	8.76337884	8.757368606	9.124080612	8.807042552	8.651137971	8.849064254	9.252551543	9.02436399	8.630216382	8.971633985	9.227764457	8.745212049	9.20835795	9.29713018	8.946505906
200861_at	7.640888748	7.916815839	7.742340075	7.75778337	8.178551662	7.646935528	8.18567584	8.167079324	7.95838137	8.238848057	7.759086149	7.636916977	7.860176864	7.88650822	7.215455499	7.670657856	8.472021693	7.836136653	7.553569637	7.510349482	7.34856026	8.386553776	7.860575873	7.630939728	7.49503137	7.987041309	7.80854361	7.643112585	7.79250139	7.94620005	7.792880405	8.007131522	8.038475856	7.509857422
200862_at	7.015917021	7.914885818	7.972058148	7.172933937	7.424465013	7.634592799	6.941521988	7.341088495	7.942519021	7.448293684	7.173393646	7.406521693	7.050561144	7.601356227	7.05859652	7.278135352	7.033348552	8.074045603	7.962279454	6.34087043	7.733241722	7.333047135	7.04380894	7.579444672	8.133232851	8.005885668	7.323823014	7.962767152	7.317420647	7.077254286	7.430911556	8.180147006	7.184083126	8.43833339
200863_s_at	9.74351961	9.593435122	10.31462997	9.096663453	10.24346081	8.918307784	8.644044517	9.080498262	10.0174647	9.538795967	9.735755661	9.358139029	9.775266571	9.605090042	10.35982794	10.04921448	9.507883571	9.262715037	9.437882156	9.378055169	10.04364943	9.276888198	9.814975695	9.342383637	9.969912382	9.634646978	9.466185828	9.57798095	8.60201932	9.815535228	9.246002783	9.727848291	9.038287571	9.635207359
200864_s_at	5.55694977	5.945271845	5.984444683	5.454947407	7.12345748	5.401987149	4.704540994	4.847568495	5.285588088	5.902450301	6.218402106	4.988750318	5.483710933	5.772527764	6.633824616	6.654572312	5.263342124	5.49885285	5.33165264	5.125894994	6.775042285	6.150429014	4.742716462	5.344489119	6.556062317	5.655123689	4.882279641	5.878206234	4.39434618	6.090387969	5.137894379	5.739193213	5.653490419	5.919070357
200865_at	3.743399705	3.693499733	3.831043579	3.798330902	3.644854935	3.910051702	4.041988363	4.196410706	3.749683953	3.89360731	3.5454059	3.883621253	3.607341901	3.676000462	3.691673246	3.578323605	3.893960961	3.521516724	3.598139555	3.613635845	3.490514863	3.561925204	3.675406704	3.472246598	3.656262146	3.610759898	3.637184844	3.770396862	3.832259987	3.66781818	3.578490606	3.630229165	3.780712411	3.490702479
200866_s_at	10.09387274	10.53636218	9.503108195	7.458751708	9.761091239	6.994033371	7.436007395	5.836865668	8.694585512	6.562036534	9.03548048	8.327456652	11.09560308	8.429818374	5.850164442	9.733655353	5.687171782	10.10033767	8.863741774	9.731495822	9.874102322	8.513579703	9.553787198	9.374858568	9.571329088	9.770067602	8.930347559	9.279328569	6.635670112	9.849436779	10.38329651	10.24147512	7.54192553	11.22348693
200867_at	6.352778659	6.598863744	7.711117231	5.66614123	7.736621147	6.265835934	6.251374739	6.453079042	6.755650251	7.001079772	7.250069346	6.468514734	7.878769276	6.423806179	7.140274397	7.609717909	5.198170686	6.575034384	6.837206686	6.394574782	8.159968149	7.187591484	5.876303707	6.697899256	6.595413433	6.362303628	6.081002094	6.981349106	5.56207237	7.831390712	7.30516308	6.775312829	6.652362658	6.62976382
200868_s_at	7.11168089	7.132803189	8.278628858	6.602304318	7.76380434	7.141162934	7.333337329	7.401517066	7.637395152	7.231636847	6.977919194	7.561581373	8.134502299	6.754622759	7.895811577	8.611635646	6.720981989	6.73060822	7.098460038	7.364684609	7.311592361	6.963815718	6.898817854	7.08850315	6.875035765	7.264994419	6.543263613	7.253216868	6.582019836	7.609990962	7.075918994	6.79043576	6.877246283	7.051781732
200869_at	10.80178226	11.16152025	12.09095031	11.12895029	12.04738611	7.7746705	7.933014524	7.388197897	10.56482758	9.879028834	12.26266168	11.08323735	11.38742453	10.12838786	6.706295724	12.19926202	4.878864637	11.04646947	11.63787024	12.37583045	11.18161384	12.29489505	12.38470472	12.00404146	11.25306533	12.03747165	10.80222098	11.58124062	9.937029432	12.0914475	11.47058808	11.84743305	10.06450203	11.52723193
200870_at	9.465062175	8.988655804	10.06914428	9.045316105	10.89950849	9.309415416	8.564487255	9.464088471	9.649394059	10.83405545	9.993585295	9.785313256	9.532262103	9.583148355	10.25867068	9.824912149	9.407339103	9.629687259	10.06930083	10.00429294	9.924344575	9.860313468	9.139323838	9.902123992	10.02296959	10.1244705	9.683485091	10.29121625	9.477720581	10.22806715	9.641613748	9.987213198	9.674546963	9.431285228
200871_s_at	11.74592683	12.09377937	10.48848926	11.3898096	11.45906881	12.50075425	12.61506998	11.58482634	12.04911073	10.67777024	11.1372632	11.05636604	12.31001034	11.50858604	11.8165494	11.69435511	10.12862551	12.37298077	10.36580228	11.07745448	11.4626136	9.989527082	10.85053933	11.09036291	11.02037901	11.04368262	12.31175951	11.22891775	10.4812527	11.21047971	11.74767155	11.98961261	10.59966174	12.24705343
200872_at	10.72218927	11.15519668	10.47659639	11.24478881	11.58902211	9.79107825	9.572416092	9.790725875	10.71852477	10.54833044	11.51948271	11.24173277	9.895001664	11.73259511	10.24617589	10.87412887	8.243817436	11.23216372	11.24483726	10.15902194	12.39921454	7.759679614	10.50896909	11.04432692	11.60411518	10.48017021	10.86292996	10.89562799	10.93120832	11.24939633	12.19262209	10.98188996	11.08778673	10.96821313
200873_s_at	8.351468019	9.153423456	10.4578177	8.910717331	9.883364932	9.003021988	7.911434242	8.494293966	9.872104138	9.605947175	10.15213431	9.086018316	9.13598453	10.33430627	10.24266419	10.12897131	8.867995946	9.925465967	9.960658771	10.75781478	10.05308194	9.696355408	9.487627581	10.13464247	9.766188813	10.02026206	9.677589443	10.08872137	9.026633625	10.1128856	9.569228135	9.763408947	9.49786667	9.236295218
200874_s_at	6.925608817	6.588938419	6.871524128	6.140502588	6.435466635	5.927624505	6.893963455	6.361392787	6.34891317	6.393994279	6.271600891	6.864609599	6.042308547	6.337564694	6.019208916	6.326885851	6.278974213	6.254326531	7.088600932	6.650954987	6.777020982	6.648312492	7.357445203	6.394366767	5.912561921	6.601600363	6.14017061	6.248458356	6.587824119	6.512524799	6.20924587	6.260891102	6.044736137	6.44983361
200875_s_at	6.750184268	6.546133372	8.385360524	8.485805127	8.178491448	8.074647815	7.830370409	8.294741876	8.299535145	8.811700311	8.024117521	8.828730209	6.778141954	8.795897346	7.624493436	8.416373471	6.677824535	8.069840532	9.101277479	9.318197046	9.242785935	8.283932848	9.840885561	8.869327154	7.004054162	8.722231128	7.408869884	8.759874271	8.50576791	8.240327906	7.75473628	8.28407362	8.417640627	7.426141632
200876_s_at	8.436496127	9.515534622	10.0684602	9.436785335	9.786225548	8.802574257	7.567402288	8.525031555	9.802091253	9.727992286	9.455794064	9.687478186	9.146128839	10.38898668	9.583622517	10.04526571	5.790394938	9.397689808	10.15232456	9.612514907	9.903820997	9.492093301	10.17207593	10.50360204	9.179877086	9.684180073	8.829979483	10.5493477	8.883551664	10.9185679	9.88856778	10.57199312	8.441125807	9.433612533
200877_at	9.443247788	9.217177994	10.85950264	8.563494693	10.21422086	9.184054731	8.999036233	9.588713323	10.04129203	10.35033569	10.25112219	9.838191914	10.04547554	10.16157261	11.02172376	10.45819334	8.269483913	9.984541919	9.564393179	10.42947787	9.774509588	9.949656983	10.04496364	9.662900427	9.525548226	10.02018066	9.343359487	10.20932135	9.266616016	10.14903823	9.438909272	9.57214574	9.408896193	9.632744718
200878_at	9.252620657	9.028255792	6.293083744	7.565753167	8.293583373	8.298487958	8.389044455	7.881389179	8.632696063	7.090523804	8.22137916	8.166681003	8.172404084	9.113986146	9.198590981	9.270359199	8.067637939	9.149018002	8.357147831	8.760202519	9.257468131	7.311994656	8.588673432	7.852918958	8.64889467	8.077614202	9.153322341	8.204135599	7.209610305	7.531536949	8.021636218	8.693730098	7.845813323	9.116607865
200879_s_at	6.265193499	5.762467507	5.013750859	5.121016823	4.576705246	5.046935852	5.342344814	5.336458962	4.903932677	4.744600707	4.965312972	4.995166689	5.283056925	4.843914962	5.00071949	4.787842188	5.512014367	4.958843756	5.136478991	5.134684787	4.914377571	5.015030602	5.584862882	4.903854102	5.042944696	5.034849166	4.874266282	4.692457935	5.265199233	4.950693789	4.860246604	4.818141049	5.127891476	5.462442181
200880_at	7.01082713	8.16962692	8.957807607	7.435180519	8.712679945	8.055750384	7.829208374	7.685340412	8.759442215	8.785906879	8.531858288	7.751765819	8.354237801	9.797671249	8.765010568	8.950716797	8.009500728	8.534780847	7.805446248	7.95793761	8.216705957	8.67435685	7.468420341	8.055161485	8.226011787	7.512367398	7.974469366	8.837424413	7.714928267	9.699795104	7.540097159	8.535327473	9.547084618	8.098211625
200881_s_at	8.30143754	8.740038987	10.24233447	7.512283217	9.540538796	8.538646784	7.666623543	8.492119734	10.2300667	9.81314947	9.283638889	8.812933708	9.431059824	10.50134624	9.25859618	9.530164959	7.979601164	10.10616232	9.681858624	9.414080053	9.796718528	9.317576551	8.968285145	9.009370795	9.110853341	9.062949231	8.674139194	10.09497968	8.0053504	10.32853394	8.928558847	9.698555302	9.867599491	9.464985834
200882_s_at	8.331662302	8.132012699	9.603179806	9.670720088	9.77203364	10.00453159	9.283192252	9.584776211	10.24157709	9.64312383	9.591805863	10.10028944	9.053612252	10.4687826	10.83786508	9.527456288	9.01144573	9.62211953	9.457687148	11.03152133	10.35256039	9.39024719	10.2642225	9.705723572	9.395617686	9.434300787	9.319632532	9.421939944	9.363299479	9.064592521	9.548018711	9.230071747	9.706955813	10.46718585
200883_at	6.763358865	7.072059003	7.818963962	5.77667651	8.479321184	5.255786781	5.006703064	5.093718938	6.742163463	6.170939307	7.277051315	5.668662549	7.728770693	6.335192579	6.113195778	8.145933902	5.016857584	7.5037318	6.986008049	8.154779698	7.540041111	8.421528932	7.520241853	7.216791524	7.124370666	8.552523225	5.58009219	7.353483959	5.299569041	8.92766166	7.001230757	8.322895199	6.865232124	8.308563718
200884_at	8.438389916	10.38687905	8.244434567	9.39758191	8.472020034	8.8619824	8.475738423	8.844377566	10.83555297	8.021927985	9.028549903	9.36746759	9.513148908	9.589299804	8.061180702	9.910652702	8.05742195	10.38687905	6.890305057	8.209273497	8.51130781	8.992828922	8.817644151	8.208501095	5.794997265	9.063564071	8.83898595	9.511480139	9.345077757	8.707338295	6.854166276	9.958745654	8.741809272	10.02916534
200885_at	9.202971343	9.569410344	9.158011621	7.407484788	8.328810222	6.990240789	8.093287057	7.618600986	9.069847102	7.888197426	9.351174552	8.755339151	9.567523545	8.46273519	6.750559299	9.432341246	5.940903469	9.381599697	9.566010601	8.579572461	9.977261857	7.186074954	9.461428615	8.350241983	9.210210592	8.85476319	8.137946663	8.742690171	7.6479182	8.731948639	9.32902037	9.465799265	7.106397721	8.984485923
200886_s_at	9.53315352	10.39687083	10.52446426	9.532283221	10.04709602	9.921919836	9.10383625	9.988280298	10.71700416	10.43926589	10.53225654	10.02086575	9.839685533	9.974132253	10.07394961	10.15295511	8.840630083	10.27851697	10.61022633	10.50104348	10.37538609	9.181925098	9.782444085	10.18146898	10.31488294	10.39568009	9.550232026	10.19717607	9.571333401	10.55641047	10.16659835	10.45082997	9.390203677	10.03013459
200887_s_at	9.92991842	10.37277837	10.00830946	8.285284074	8.528660858	9.019558591	9.044739082	9.693213875	9.114685812	7.476447502	7.492074683	7.919271268	8.804770517	8.682650779	10.6288224	9.937592804	9.233026921	9.873776534	8.027982207	8.130098851	8.157677192	7.093005013	8.428049942	8.816584805	9.127744809	8.169076654	9.302132236	9.111935458	8.585922802	8.911303424	8.321650156	9.117194667	9.111144955	10.0852997
200888_s_at	11.20247546	11.47051891	11.48089526	10.95885813	11.43610952	10.44880113	9.560447287	10.29758474	11.24038495	10.96839736	12.00232469	11.44142997	10.97036177	10.74760923	11.08263608	10.78907378	7.647421505	11.25012249	11.27390732	12.00839387	11.48404664	12.22343591	11.83485487	11.59174559	11.02488388	11.50197699	10.85400028	11.75340951	10.20081496	12.01949613	11.3675196	11.59564535	11.52241479	11.45808221
200889_s_at	8.418715953	7.923037279	10.40538379	7.573208276	9.790639161	7.532806379	6.652961698	7.614867667	9.464949615	8.457890624	7.179543509	8.450225886	8.740664316	8.181404584	8.309105229	9.107035799	7.845108941	8.260286379	8.627450818	9.693937796	9.115178686	7.111575907	8.558948732	8.747099755	8.19126212	7.956266071	7.063711025	9.748103122	8.390394049	8.44385289	9.653582269	8.571946234	7.800349192	8.952359595
200890_s_at	7.216796067	7.381334253	9.779736682	6.40626301	8.530893951	6.883409556	6.638772461	6.385524226	7.678831441	7.258440023	6.26863358	7.252255709	8.237236906	6.773451473	7.224864442	7.36044756	8.322543435	7.227062265	7.722152263	8.564739043	7.429101343	6.343240488	7.480550214	7.246413815	6.414632162	6.722947304	6.37870553	8.061631692	6.625106725	7.494601281	8.620321797	7.35282445	6.901304485	7.378835051
200891_s_at	9.407665229	9.767377085	11.37621936	11.11833972	11.39335487	11.2679507	9.885459801	10.23627813	11.03961342	10.61425992	10.27257078	10.71672539	10.10850936	10.68429603	10.37419969	10.49027664	11.02470704	10.82583043	10.17836583	10.89238418	10.66265336	9.093715971	9.616272897	10.50644106	9.63505261	9.851554959	10.75863423	11.276077	11.4655578	10.02054503	11.28661815	10.50096345	10.80261058	9.868546783
200892_s_at	7.304057314	7.539252577	9.484256556	6.627233329	9.083496236	6.26191485	5.461834108	6.6850065	8.546075688	6.925535622	8.031763016	7.694206182	8.654061141	9.054013868	8.029022344	8.288589663	5.70345598	8.252834056	9.067171449	8.258112357	8.910368825	9.120049238	8.870873121	8.794504374	8.165755442	8.382712822	6.751212271	8.742665383	6.494117487	8.156968216	9.068015131	8.306517753	7.769763606	8.646108632
200893_at	8.15930194	8.659203037	10.12193991	8.805422022	9.692487501	9.056827203	8.392414639	8.837676732	10.0319853	9.465677983	9.42426808	8.795796294	9.31373667	10.07511445	9.92524633	8.926490002	9.517483151	9.709199201	10.10465642	9.188516653	10.13569158	9.888418032	9.637672635	9.892679238	9.119937015	9.153605694	9.474356558	10.0187048	8.798739954	9.155196909	9.869681207	9.600609778	9.559811989	9.114352148
200894_s_at	6.018362124	5.877560733	7.813570921	5.577151332	6.926576442	5.414512791	5.592983239	5.941321307	5.563862412	6.40197563	6.348758996	6.272716043	6.201556679	5.576773854	5.713747867	6.900967519	5.672237141	5.976407661	6.140147858	6.76921019	6.460325586	5.880790066	7.956634678	5.900221402	6.296069474	7.145359733	5.740872897	6.13057123	5.976376409	7.348242635	6.029469455	6.072087585	5.541417176	6.379218277
200895_s_at	8.537153802	7.928378117	9.321568124	8.050466812	9.085757495	8.619661806	8.929938848	8.6619197	7.670126895	10.0354386	8.803587574	8.458991781	8.309681778	8.392582855	8.741894185	8.993178301	8.636654572	8.714996233	8.453732358	9.028174751	8.595298753	8.254540367	9.684324536	8.411871776	8.673004268	8.922403925	8.708048134	8.689407211	9.263540283	9.340311587	8.167536607	8.334800874	8.581576435	8.25587931
200896_x_at	9.886487356	9.484185412	10.90504393	9.421990524	10.45561137	9.376724345	9.290106987	9.978953515	10.36242813	10.01108258	10.0075746	10.92845581	10.38495932	9.851431453	10.32005087	10.51543887	8.486689723	9.851793869	9.967533501	10.66742887	10.48989608	9.95850202	10.05047956	9.935304765	10.11552199	10.00063466	9.663070211	9.720227556	9.382863492	9.372675339	10.2949985	9.873665225	9.800730375	9.491469136
200897_s_at	9.798468508	11.30017035	9.740975048	10.13698243	9.681781983	9.342282314	7.573804408	8.654875668	9.05592768	9.063991877	8.947322191	8.719810444	9.820342682	9.213624945	9.752009212	10.19994536	8.717769767	9.430634119	10.34421169	8.901261811	10.9335119	9.741551225	8.935782649	9.220671422	9.071539574	10.99731014	9.304818252	9.805811485	8.262773822	7.432759199	10.84589562	10.04139248	8.444650223	9.907355581
200898_s_at	6.934062357	7.00097425	7.393541586	7.084777374	7.073633224	6.642969089	7.425079981	7.266776907	7.400606146	6.437021505	6.660643408	7.152632685	7.459627453	6.748172861	7.01277319	7.03545479	8.370266563	6.729752955	6.787525279	7.311099484	6.57814435	7.786678446	7.096756533	6.992258171	7.274411799	7.49602817	6.477566857	6.935369083	6.355909493	7.088524244	7.14948839	7.103064081	6.86907689	7.112283511
200899_s_at	6.600389556	7.835230381	7.294323492	7.670727894	8.004976557	8.235226025	7.568095117	7.76650577	8.605242682	8.471367532	8.675907872	7.682736842	7.79358094	8.375195243	8.326889216	7.741999835	8.634592694	7.985026294	6.936145363	7.585186469	7.80923147	8.708989496	7.210447149	7.850817367	7.780456247	7.855090922	7.373869365	7.182625815	7.073894554	8.319041486	7.46806167	8.185088219	7.724959735	7.537294249
200900_s_at	6.172727914	8.2562017	7.633120685	5.765138635	7.066274815	5.194087469	6.125235754	5.689925483	6.339155492	5.961032813	5.813880348	6.519890329	7.758197063	6.37298265	6.90618065	6.316717275	5.99958008	6.37780235	7.160459001	6.404478545	6.370154155	6.279995773	6.219953339	6.160093475	8.563458215	7.02364163	5.384882588	6.410110161	5.393232515	7.203842467	6.221471443	6.591947777	5.270215631	8.024483336
200901_s_at	7.969002671	8.695438065	8.145728429	7.499512087	9.228721618	7.753594025	7.680838579	8.132615455	8.842749771	8.004942817	8.58263139	8.666211065	8.772850705	8.471056664	8.82567907	8.544072587	6.84331881	8.98925724	8.280470951	7.753836958	8.107293462	7.301009963	7.597660846	8.04014677	8.945327438	8.607972129	8.639789684	8.453286314	7.495335408	8.626063969	7.947024555	8.314111336	7.693296446	8.730673253
200902_at	8.379256738	8.576594344	8.394832743	8.238943183	9.708385371	7.690281462	6.910427111	7.676571128	8.661665585	9.023364964	9.464585524	9.56145684	9.869388011	8.473495288	8.892590449	9.189564043	7.508358399	9.419243479	9.949263987	8.841094965	9.601267516	8.096294367	9.191189078	9.453902576	10.1321881	9.324126839	9.041835892	9.817340745	6.710787252	8.913911911	9.498355743	9.5168875	9.338131703	9.325573025
200903_s_at	7.431902174	7.172669626	9.442050227	5.962495871	7.213662576	6.075101857	5.852481177	5.930750125	7.463192733	7.518482014	8.527514515	7.727306444	8.705562858	7.044555058	6.49623841	9.139130621	5.434194866	6.873777229	8.037783854	9.799246407	7.839398692	8.505228992	8.254729923	8.335037692	7.309467317	8.552929252	6.728641463	8.07153405	6.207487849	8.34188921	7.692600103	7.886244271	7.125863019	7.779447598
200904_at	8.981692208	8.387828994	7.363447988	8.269154937	7.641372108	8.452241712	8.318444871	7.966200634	7.755622137	6.799668538	7.599458977	7.339714114	8.530180626	7.975711952	7.499995938	8.424340684	7.915497383	8.924235888	7.404101534	7.972544759	8.331076568	6.591094247	7.870359813	7.915963321	8.579793736	7.519317695	8.775058053	8.002638302	7.23105248	7.893583341	7.990833468	8.498412705	7.818962104	9.232662522
200905_x_at	11.26663428	10.4056887	10.13208281	9.975176214	9.742994062	10.24889311	10.44037532	10.09432412	9.995398316	8.471595527	8.983511448	9.52113802	10.66986505	9.789767975	9.773068985	10.36822664	8.464464202	10.86108375	9.510433791	9.854393435	10.47162883	8.31706283	10.17972332	10.18761133	9.993926124	9.395885671	10.70469652	10.02433808	9.716440596	8.864698602	9.743377238	9.927612831	9.410429896	11.429794
200906_s_at	6.667248781	8.067865523	7.662161276	8.238418993	5.569966397	5.365110859	5.559149984	5.689455798	5.337062412	5.537344262	5.080997309	5.286975595	6.249217109	5.14136589	5.156642775	5.892866636	5.960219673	5.674705952	7.998760678	6.309331808	7.464492298	6.971683414	6.359679579	5.773522906	6.303815323	8.696989648	5.566537356	6.173835347	5.470429616	5.226120233	7.242796375	5.6440459	5.235135877	7.856688054
200907_s_at	8.975565766	10.45747874	9.219368312	10.10961617	8.290174706	7.540830413	7.204986336	6.511315879	6.652901205	5.988231916	7.33077068	7.029057855	8.772016248	6.861519606	5.774335578	8.936311805	5.517312115	8.418231573	9.894266548	8.296575266	10.39128493	9.50592362	8.474258688	8.667059022	8.670999512	10.58635112	7.366983532	8.923074291	7.692000219	6.995888071	10.18270133	8.660628051	5.996454438	9.092404013
200908_s_at	5.235158599	5.176980482	5.168146701	5.873044053	4.71944235	5.944936192	5.725590723	5.875519294	5.681695013	6.096607413	5.317314673	5.487982961	5.031779348	5.31375266	6.107979695	5.49009702	5.7824502	4.780463768	4.541295273	4.54865266	4.59959792	4.936540616	5.098721719	4.81653341	4.503046195	4.739673707	5.282578019	4.979752503	5.47127436	4.915380028	4.897197821	4.889694552	5.06201274	4.862229494
200909_s_at	11.27912521	11.25753578	12.88670604	12.03801992	11.20667789	12.34989339	10.88258025	10.75332374	12.11247935	12.40397271	12.50146928	12.30234935	11.78256375	11.60274039	12.27407862	12.05751954	8.904665049	11.74596253	12.2913068	12.58402737	11.85063869	12.46786381	11.75624989	12.343766	11.95430032	12.60859338	12.10116709	12.29448777	12.00550936	11.91572614	11.88515437	12.47098789	11.98217978	11.78792638
200910_at	7.966699387	8.717792992	10.83153607	8.944259803	10.64353548	9.079660312	8.514728635	9.607529901	10.23977141	10.04082798	10.37935075	9.855964106	10.06079995	9.885653574	10.2133202	10.46182904	6.978932842	10.34690317	9.434623438	11.33732215	10.96854006	9.893175658	9.852056492	10.26211204	9.850344129	10.16397549	8.892901873	9.918441316	8.920026059	9.687902707	9.888724792	9.475482169	10.2219334	9.161238626
200911_s_at	8.656370043	10.05519118	8.172510523	9.68367526	9.924235776	8.882132637	8.498605931	9.151746505	8.850450654	8.911907652	9.264468646	8.204957474	9.279575526	10.33594021	9.396704654	9.523582411	9.159254263	9.858915778	9.429488352	9.091887152	9.434464266	8.297599649	8.706414441	9.222402172	9.668133149	8.55992378	9.333658134	9.478902005	9.493852932	10.39122729	8.651446893	9.85673941	9.278477058	9.528647416
200912_s_at	9.374312172	10.75888893	11.89134481	9.507090731	10.90451261	8.932180786	8.608072812	8.540113922	9.797388335	10.22881572	10.53613596	9.640670325	11.10488146	11.24349552	9.553850962	10.70977634	8.584072613	10.61256015	10.84354192	10.84117064	9.937969702	10.57811526	10.34301602	10.67340636	10.55343128	10.53086319	9.47398964	10.19242983	9.104651108	11.33092269	10.73259164	10.43025656	10.56846777	10.42818357
200913_at	7.061661079	7.270675997	7.406175478	7.080403025	7.458595133	6.573940372	6.634049695	6.900536291	7.701904874	7.079723155	7.700588675	7.792548232	7.507949643	7.954300712	6.687109543	8.047878363	6.395997529	7.099027296	7.349809259	7.2892308	7.545857587	7.067568036	7.834487206	7.710015167	7.064673469	7.995718968	6.56029404	7.990219509	6.722655632	7.17374828	7.583376909	7.601407374	6.509601219	6.951840063
200914_x_at	6.713219729	5.889594279	7.196921901	7.343466093	5.87143561	6.730440021	6.092977822	5.20682471	6.372275101	4.939819357	5.353900775	5.913398632	5.915993951	5.89917069	3.857202562	4.686189616	5.013220658	7.159609131	7.248329069	6.76921019	6.989988984	6.318724841	5.994025057	6.808978804	7.716970353	5.96536858	5.576540954	7.091271584	5.843604668	4.499039202	6.25664039	5.005840235	5.541708476	7.275890364
200915_x_at	8.41196948	9.467562168	9.381176716	8.129681451	9.763207676	7.664003214	8.08819101	9.245889612	9.801154952	9.458393274	9.781718553	8.771482418	9.911733524	9.859417223	9.64071342	9.504107783	9.72585251	9.866379309	9.074694483	9.177622374	9.836934447	8.884614234	9.015050107	9.47552043	10.08123608	8.756331065	8.82097754	9.618073838	8.651416706	9.496390179	9.850691059	9.401699732	9.433811945	8.775715869
200916_at	9.74104249	10.45228254	10.00633917	10.69097377	10.6691674	8.493063331	9.127796071	9.555796712	10.2067521	8.515658038	10.86683617	10.15459822	9.448024513	10.00510033	8.302871006	9.790441267	8.03069982	10.22023014	10.61038389	9.670978738	12.50346886	7.590164151	9.609639528	10.25198123	10.80648027	9.618339707	9.981909879	9.988345298	9.476488336	10.46258906	11.28904073	9.987116487	9.890700951	9.954748068
200917_s_at	5.849836494	5.774968186	6.520598119	5.895134902	4.624324072	4.85255495	4.844216295	5.341193925	4.717654746	4.804148397	4.526025076	4.78898196	5.636177223	4.893547718	5.018183277	4.809405241	5.258374527	4.386563494	5.863134778	5.937723066	4.81241593	4.940817835	5.732190151	4.777922402	5.966082219	5.410079839	4.611212816	4.838924303	4.842584533	5.335854369	5.42098003	4.863248794	4.488906445	6.305384271
200918_s_at	9.291583757	9.027041359	9.37140317	8.569419785	9.650529889	7.463738584	7.278742522	7.59836335	9.675069502	9.135779527	9.348846995	9.501400824	9.118458377	9.109643546	10.17016951	9.969590657	7.461485574	9.047411217	9.69556786	10.02109962	9.001588603	8.123053598	9.64587032	8.978277685	9.627578205	9.693999019	8.509055432	9.686055159	9.117543903	9.975536803	9.673122803	9.791262254	8.799817574	9.374650855
200919_at	8.630920754	8.380480015	8.257835621	8.403178254	8.665098209	8.511698837	9.067666763	8.28154244	8.851681814	9.040618755	8.419016579	8.588623949	8.417916819	8.530926791	8.40345039	8.336198829	7.459116362	8.736237967	8.725947344	8.434193694	8.840864911	8.608235506	8.736513968	8.401769385	8.642067259	8.460954442	9.144647277	8.404637717	8.3247	7.755521824	8.836593493	8.510418172	8.123265868	8.569960328
200920_s_at	8.551483651	8.752016339	8.060764391	7.626403374	8.531664261	7.996311671	7.498768109	8.335012775	9.034290754	6.492913356	9.483400905	9.052272208	8.357556281	9.053114361	6.289018191	9.009525833	4.170350337	8.604267561	9.119463234	9.830870566	8.683540521	9.844961857	8.413803525	9.873490532	9.076739072	8.668095151	7.564217818	8.732938153	8.276899426	9.585021328	8.110739016	7.538599209	7.649206049	8.159287036
200921_s_at	7.622653185	8.857373385	7.700206846	7.900854594	9.740443629	7.527077756	6.975710324	7.464567751	8.836244963	8.281642317	9.305777475	8.389246404	8.348323568	8.743573647	8.074527762	9.437131962	6.338597559	8.949241051	9.095627296	9.862411443	9.433521889	9.692421197	8.869465534	9.908058069	9.56897443	9.025481558	8.04220118	9.309727153	7.855381274	10.50770477	8.709460444	9.28813847	8.325304545	8.829726565
200922_at	7.830904574	7.766795484	8.826721318	5.578342514	7.199206927	6.075611876	5.749521383	5.955332553	7.204821891	6.405697494	6.919886824	7.783867418	8.164623169	6.12459756	5.403194992	7.837523578	5.863021158	6.690488026	6.586503921	8.364669927	7.474095243	7.526890057	7.690968981	7.745135756	9.289687669	8.148166426	5.903096081	7.588280161	6.138973603	7.589800757	7.738593277	7.678114237	6.54494876	7.965369025
200923_at	9.718681978	7.254419111	9.532290575	6.772275244	7.607127327	7.715491111	8.267506114	7.491244073	8.814846132	8.090130165	7.817777765	8.949412094	8.294437841	7.842558552	7.100421015	10.03406987	6.086634536	9.070970443	8.909931178	7.538882974	8.811141118	6.695441289	9.799936308	8.195463401	8.135599885	8.16211103	8.103183813	8.44650611	8.011158652	9.168676527	8.6947131	9.787660611	7.245111655	9.109960099
200924_s_at	7.918221673	7.958130008	7.723574056	7.770138315	8.544414651	7.843681717	7.668211248	7.988331639	7.787440389	7.746166703	8.199622014	8.664830601	8.216099552	8.516957862	7.618192869	9.012812586	7.60903647	7.839675823	8.032061202	8.076791508	8.149331441	7.152396506	7.902543451	8.377945305	8.745664416	8.463966576	7.723782821	7.943566033	8.261588239	9.389512622	7.90096429	7.685525536	7.811956078	7.890444129
200925_at	10.41134356	10.7748733	11.12127811	9.627367049	10.69487587	9.490748955	9.599982349	10.25274362	11.12181083	11.26228122	10.78983276	11.43808537	10.2953368	10.42156598	10.79782219	11.2998257	8.623925705	10.41451162	10.57613488	10.24929381	10.22736102	10.3698719	10.5732188	10.55309384	10.41201245	10.85657588	9.870547573	10.44346116	9.171296684	11.44961739	10.15775915	10.41188991	10.3712437	10.11899164
200926_at	11.88416041	12.05857549	12.99661433	11.91815498	12.47075271	12.28529916	11.57932046	12.39921921	12.5927567	12.63588884	12.72945579	12.41576598	12.62931709	12.33126626	12.71113154	12.78999718	11.74411988	12.40522594	12.15543537	12.77559808	12.47094251	12.88571461	12.91518586	12.54495092	12.34184031	12.9153086	12.58974413	12.36744173	11.51977802	12.81556367	12.17269876	12.66526238	12.61950852	12.43576719
200927_s_at	7.362119955	8.108077069	7.557633563	5.892295424	7.521007832	5.701695463	5.559580713	5.405979866	6.949175623	6.390116365	7.705336529	6.956045884	8.23458517	6.055551822	6.096983666	7.334535453	5.329593616	7.428738853	7.787422255	7.360795487	8.383998475	7.735694356	7.341661911	6.741486713	8.344175896	7.627122849	5.799004469	7.960706113	5.89478497	8.975836777	7.694293859	7.769526027	7.039331205	7.91024003
200928_s_at	3.877878461	3.88318991	3.680189682	3.940999488	3.794259924	4.094662988	4.045895623	4.439236059	3.919062917	4.380007305	3.87057004	3.899186051	3.858876961	3.739299547	3.998308086	3.603325489	4.617949414	3.928063611	3.895703623	3.639771374	3.908865753	3.675206635	3.812232433	3.816488541	3.85106679	3.713839879	3.866861927	3.661224224	4.374048039	3.854504673	3.839866107	3.865295976	3.994587122	3.739915617
200929_at	8.759066481	9.015944915	8.91266866	8.198091773	9.91268805	7.601208278	7.238570101	8.28249278	10.03442503	8.496559345	8.728893479	9.006952103	10.28036113	9.957851334	9.572197314	9.689871076	7.982859622	8.938702911	8.662611308	8.646968174	9.0766511	7.116701843	9.019409279	8.938418658	9.063223463	8.777988077	6.995698676	8.893491525	8.179743901	8.740512558	9.21807827	8.573419313	8.187434971	9.13320174
200930_s_at	4.206683092	4.213139029	4.133344345	4.31337508	4.025425306	4.373694724	4.575031758	4.737074308	4.155230238	4.468700778	4.085794562	4.072259145	4.026372107	4.125616645	4.07368069	4.052390542	4.149700455	4.025634974	4.113662457	4.137170787	3.989788898	4.137622266	4.255816494	4.076673409	4.135169573	4.228420016	4.246851331	4.100794405	4.340969199	4.07501578	4.157137539	4.204780503	4.11684163	4.093885422
200931_s_at	8.387827265	9.794353372	7.693236517	8.503718356	9.805522272	8.240299092	7.8922961	7.577501063	8.275219292	7.382654168	9.129142488	7.780834305	8.671095703	8.388552484	7.626075449	7.933132905	8.298363928	9.504887681	9.361086307	8.505415957	10.54213359	7.635631379	8.11659783	8.577133652	9.288443801	8.3865128	8.631726416	8.737267002	8.241206976	7.933604516	10.15395858	9.242115989	8.515809015	9.909501233
200932_s_at	9.17700618	8.821083736	8.542181181	8.642086824	8.874556739	9.593217779	8.680352034	11.05416214	9.219036673	8.849094693	8.927196069	9.018682394	9.073967903	9.215261881	9.282691111	8.91038347	8.636632129	8.450604437	8.519754895	8.195306025	8.6812518	9.114428979	8.328968524	8.915602095	8.271217647	8.505286715	8.998066832	8.357151388	8.629948637	9.670444133	8.690359064	8.669506089	8.845735506	10.64687437
200933_x_at	11.74769268	12.22472963	12.85960972	11.23335535	12.50089476	11.66894033	11.13847336	11.8291165	12.39638159	12.975296	12.45552727	12.71405119	12.89798763	11.83951377	12.14760393	12.38919289	11.66753678	12.05718448	11.82542469	12.59484563	11.3553291	12.67172841	12.2218726	12.21402002	12.55191692	12.19101754	12.12828353	12.04230832	11.53679039	12.29387487	12.07939825	12.37820985	12.22830809	12.02661452
200934_at	7.699749458	8.919889133	10.51212143	9.359628047	10.08380126	8.18038713	7.978628481	10.49206656	9.703989521	8.48889233	10.26876724	9.021763399	10.23076795	8.886536763	8.906879573	8.363313797	9.336924994	9.535078112	10.15775285	9.143785397	10.28547408	10.17277104	9.3764512	9.374707607	9.665611915	8.534328765	9.375807664	10.00020118	8.206663139	9.055268572	10.49697249	9.183761253	9.31045923	8.353157003
200935_at	6.318577979	6.967956721	7.51883696	5.297584333	8.174255688	4.686646149	4.682523205	4.53480519	5.770533859	4.881117624	6.751138579	6.174819327	5.990600022	5.441375814	4.477482946	7.054989747	5.236984209	6.520836768	6.531615938	6.212254916	8.261855559	6.473433345	7.909360367	7.294647545	7.741126342	7.710102734	5.488015682	7.920949756	5.133051066	6.958885316	7.210988566	7.073138887	5.824356466	8.634880136
200936_at	11.55198193	11.26745673	11.22865271	10.06419314	11.62724067	9.421734007	10.06330715	9.582783989	11.6150741	12.30587581	12.44428344	11.63918875	11.19156836	11.52152385	9.85714466	12.28283251	6.772998791	11.21202144	11.02439584	12.01062487	11.87005317	11.59784424	11.02034967	11.30841548	11.40830554	11.35340336	10.16005591	11.15672275	9.358805194	11.82226249	11.29015103	11.46208526	10.80905395	10.91648929
200937_s_at	9.214140871	9.555484637	10.68929883	9.301953721	10.60101878	8.466607484	7.418572855	9.051445687	10.55968998	11.0159092	11.4730147	11.60291214	11.35959499	10.29011523	10.39528	10.98088712	6.831696342	10.69870154	10.78247486	11.17585376	10.85415626	11.53175828	11.45113003	10.92078956	10.82802772	10.93058311	9.596069168	10.81877065	8.44435674	10.99554265	10.80837193	10.78526718	10.49332998	10.9984238
200938_s_at	3.836981845	3.930061	4.075705954	4.176498629	3.797687933	4.352630986	3.97089012	4.284013264	3.906306581	4.049259526	3.843227215	3.893175383	3.887199047	4.019231331	3.927048824	3.89235743	4.866950494	3.943850261	3.873151583	3.851645318	3.730566477	3.843450736	3.865724455	3.772335827	3.936135149	3.802626245	4.029888472	3.851763373	4.236497919	3.847252909	3.869001189	3.929288358	4.253908906	3.805740679
200939_s_at	4.280314381	4.300952176	4.290341791	4.307147487	4.227526031	4.358629912	4.672236194	4.310835525	4.408135678	4.289068264	4.145673339	4.297495702	4.107364115	4.032458896	4.430270139	4.217657767	4.373146841	4.200878482	4.259267097	4.135811429	4.26741522	4.3077027	4.378341431	4.240935494	4.103335562	4.310593638	4.298014559	4.363772413	4.289803119	4.192022021	4.387855276	4.174616769	4.291997125	4.228001924
200940_s_at	8.066330807	8.174520736	8.095293984	7.6310535	7.857635017	7.802105613	7.601199694	7.752925955	8.264874116	7.803835649	9.220858684	7.946910775	7.785824969	8.412865087	8.628553189	8.074649601	8.092397654	8.136234387	8.09025663	7.300690072	8.370247195	8.424388545	7.528949342	7.200302464	7.697809168	7.426132607	7.882426106	7.402298234	6.96513567	8.090782798	7.890867977	7.779755532	8.160413036	7.590305511
200941_at	7.829781083	7.542526279	7.09689205	8.787528383	7.56942073	9.006965297	8.831529294	8.882184142	8.290490309	8.588515484	8.161004989	7.87178089	7.89528813	7.860691635	8.690319353	8.698475406	8.61707101	9.038186704	7.684013735	7.803909445	8.354262992	9.801267383	7.85069044	8.550764303	8.011744318	8.114725861	9.137407546	7.701753896	8.42211871	8.720237055	7.720272313	8.546023914	8.965483326	8.277550462
200942_s_at	8.354677637	8.402696297	8.668877286	8.008335929	7.820554809	7.688828149	7.521543447	7.752395577	8.419442992	8.40513838	7.944791335	8.560949123	8.58891589	8.77781175	9.210088268	9.657082525	7.543995393	9.008216236	8.365043378	8.806194514	8.75397084	9.846494611	8.964745007	9.1203429	8.239408051	9.867244273	7.69813129	8.477185275	7.960485436	9.406516883	8.430271621	8.976403562	8.691233003	9.040425041
200943_at	9.622466957	9.391932544	10.19136403	8.905251023	9.785673355	7.506967922	8.234265172	9.433521637	9.946828087	9.389770003	11.0096946	10.36143506	10.10477012	9.808666131	10.57340904	10.65687738	7.722036924	9.909854543	10.5970947	10.15048049	10.67612679	10.15279863	9.719304155	10.49519116	10.84962517	10.05713166	8.290893903	10.10467095	7.574821976	10.53235737	10.39338347	9.641974927	10.00645165	9.984850911
200944_s_at	9.582352846	9.859567557	10.47925279	10.12588018	10.01129565	9.96326419	9.795504338	10.82023078	10.74480144	10.30899898	11.53436681	10.76585216	10.21104364	10.47867444	11.19063924	10.92903949	10.70513562	10.52153914	10.62692376	10.21395853	10.71706608	10.43427534	9.748364352	10.85528932	10.73517215	10.21835214	9.667512146	10.40152059	9.351913553	10.58228525	10.80628627	10.06019628	10.64270371	9.896068624
200945_s_at	10.19782472	9.906122883	10.11561675	9.429143622	10.95617067	8.982916323	7.790905461	8.969035012	10.4995548	9.735323618	10.78483393	10.05910688	10.42724521	10.60225439	10.50180149	11.22964086	9.65250012	10.67544378	10.80603264	10.82862703	11.20712841	9.706872165	10.58862597	10.62110814	10.83075338	10.4250563	9.5176998	11.04010211	9.682437389	9.413942088	11.11527177	11.20760296	10.57113261	11.00274126
200946_x_at	7.321374881	8.392017608	7.594186306	6.325885396	7.659418265	6.019950454	6.422442688	6.733656236	6.912601572	6.425725058	6.593124599	6.154892202	7.372562546	6.671939306	6.514855956	7.301194842	7.553244412	6.821715042	6.997007532	7.135922692	6.798225502	6.886402735	6.881899855	6.348140326	7.208960258	7.321180742	6.586446584	6.847074583	6.456076876	9.11422662	6.902096776	7.501818667	6.50307879	8.097096927
200947_s_at	7.845291553	8.676964451	7.787749308	7.399778978	8.357033035	7.754394863	7.525901898	7.727417152	7.702919736	7.484566837	7.930408	7.379761149	7.924311951	7.69017673	7.596072732	8.371076493	7.256600858	7.75353779	7.853300574	7.891629191	7.68819889	7.777428932	7.911762019	7.390051236	7.779255731	7.903784344	7.621469622	7.850335242	7.395680304	9.989122887	7.612003408	8.14638537	7.30094984	8.340890051
200948_at	7.418985657	7.698584425	7.7352586	5.90040978	8.813399818	6.117586073	6.155677792	6.581157915	7.520420179	7.586043828	7.554970699	7.736129092	7.02840381	7.148285979	6.494892031	8.40507595	5.743197197	6.798741315	7.332679204	7.093726079	7.449887892	6.736889075	6.92127822	7.280254333	8.065755892	7.943949431	6.541319305	6.900518758	6.171981144	7.66773578	6.887388383	7.349977192	6.740203956	7.161763925
200949_x_at	10.87976437	11.17175779	11.35803727	11.5373102	11.67317636	11.07741513	10.83348735	11.35935314	11.803481	11.39120704	12.13695719	12.15528488	10.75954245	11.99464818	11.79314522	11.64844909	9.166175404	11.88456189	11.45292393	12.05654849	11.72806348	11.9591116	10.9647978	11.84054704	11.67805468	11.27973979	11.27457207	11.56598877	11.04927861	11.76005398	11.40452435	11.56342234	12.08725904	11.1941344
200950_at	8.710110349	8.6936138	8.585319415	7.010913867	7.833581082	7.456387265	7.450883144	7.555015241	8.028856668	7.547061241	8.39151993	8.362100281	9.384582432	7.581699605	7.566783805	8.891905112	7.023904074	8.302016921	9.304691958	8.616940035	9.459335786	8.760925327	8.574807883	9.339552775	8.645820179	8.616418895	7.576698166	8.863856621	8.010947824	8.910618185	9.612873686	9.268198872	7.455168467	8.959808361
200951_s_at	5.344597703	5.521020673	4.656205255	4.682409022	5.723543301	4.833804955	5.68652653	4.908363486	4.686665009	4.976725252	4.582263899	4.598731821	4.932136807	4.60860056	4.881600449	4.907105667	5.050445497	4.607565481	4.907444158	6.835860271	4.575610623	7.321195287	4.967987701	5.536717257	5.035529197	5.092640918	4.73005465	4.761798633	5.519113848	4.733383936	4.964901983	4.763080967	5.802076736	4.976503749
200952_s_at	5.91070452	6.530737119	5.048949929	5.373332523	5.158822731	5.026226376	5.286656254	5.273197981	4.898921144	5.387820148	4.970714651	5.105631536	5.148703588	4.953634939	5.069719213	4.951779992	5.717215374	4.791353439	5.034925499	5.491254109	4.75739124	6.931570258	5.198318514	5.297205231	5.240104823	4.940506829	5.258035344	5.252721791	5.099566641	4.996561419	5.257079879	5.224617961	5.074987636	4.792734165
200953_s_at	8.054216369	10.73997201	6.661221446	7.586008653	11.13037663	7.968614124	7.424648153	7.500952026	7.145903236	7.109441926	7.247182841	6.93102209	7.219715178	7.537802777	7.869274786	7.982278358	8.029848295	7.321759104	7.028130589	9.902663464	6.897016982	11.26585666	6.965375884	10.51165007	7.310374843	6.992558532	7.808759207	7.022556341	7.728173676	7.516351951	6.692468569	7.605431617	10.61878969	7.506960768
200954_at	8.738874216	9.310138668	8.638682694	7.915321625	8.925324223	7.890229938	7.892243221	7.746015424	8.348132635	6.98548219	8.353824822	8.662608533	9.193449817	8.905971058	7.450420812	8.718359272	8.109393359	9.02709157	8.512556458	8.602613202	8.485189379	7.976897001	8.596734097	8.40337047	8.00642116	8.958031433	7.980371892	8.407547322	7.962518679	8.652831952	8.370175553	9.294345464	8.060111962	9.310637549
200955_at	7.19622675	7.520880228	8.771244386	7.496333138	8.539104763	8.010219004	6.947920777	7.633707595	8.255757781	7.977656745	8.376309319	8.031935024	8.287023276	8.408723681	8.499467999	8.317309489	6.663897685	8.501372437	7.828504856	8.31816575	8.186473299	8.305633615	8.129295646	7.965442055	7.736171921	8.280431003	8.214707166	8.158533572	8.206836386	8.139396156	7.94525898	8.146180392	8.034495741	8.205613425
200956_s_at	6.703615897	6.280619116	9.051041325	7.107927893	7.275692477	5.511774681	6.482880126	5.143314933	5.502523929	4.991730854	7.475194691	7.009939411	7.315310383	6.274390745	5.09193607	7.249575652	6.062687355	6.424107492	8.18998842	8.4270572	7.977073353	7.884446742	7.810988456	7.858755916	7.434075391	8.017862698	5.910780174	7.256337636	6.808950204	7.216528106	7.443485844	7.095052154	5.938096717	7.001785558
200957_s_at	7.593144832	7.3672917	9.368667477	8.161195054	8.813494715	8.231719008	8.447314414	8.3132398	8.283958619	8.38815426	9.128301759	8.345393283	8.449544876	9.260169057	8.144915456	9.171355996	8.440569389	8.340530099	8.424972233	8.889658296	8.36071244	8.159417973	8.596384324	8.776771854	7.860745159	8.806101073	8.127877016	8.551401659	7.866188483	8.179874323	8.413109065	8.603766582	7.918278442	7.154876544
200958_s_at	10.01823398	10.06757464	9.399339028	9.02910793	10.71641699	9.293948333	9.023746324	8.503819578	9.998498943	9.478165543	10.23045594	10.11207365	10.19793502	10.07280994	10.19138863	10.01621708	9.07828746	10.499869	10.7095387	10.08696464	10.60157436	9.431164589	8.899115354	10.11452576	10.75130453	9.483690919	10.24429455	10.04607573	8.213032191	10.30487738	10.12374753	10.06081083	10.20323373	10.39121897
200959_at	7.00689344	7.444706781	8.608464397	7.678591939	7.956969927	7.364504581	6.763210145	6.964599202	7.969105143	7.113419191	8.826820906	7.75021305	7.423669579	8.980219033	7.045670814	8.349282976	5.78392639	8.270098105	8.641640266	8.422281128	8.76435923	9.179162919	8.528801819	9.342842129	7.89596019	8.373198934	7.683464175	8.203889973	7.538357232	7.293357188	8.21560186	8.03380525	8.476022625	8.010311426
200960_x_at	9.782698414	10.08110123	9.627248264	9.635137333	10.1330702	9.684176969	9.854775783	9.628504049	10.78640702	10.57004801	10.27429676	10.24194603	9.833282398	10.77596911	10.02828719	10.19497518	9.183353662	10.1018978	9.094673566	9.895412157	9.815813028	9.48900829	9.42789366	9.706215986	10.33235175	9.477317722	9.64239558	10.27880489	9.05146951	10.00027309	9.319080648	10.38469254	10.07210938	9.636591016
200961_at	6.978581931	6.930444942	7.498168667	7.390487352	7.646343751	7.970989997	7.510958437	7.400164239	7.326167104	7.201040536	6.885360994	6.841464389	7.27341004	7.63135424	7.235666924	8.09174143	6.406532424	7.314437737	7.139152736	7.929347513	7.711357009	6.238987448	6.632942044	7.360519494	7.344575197	7.662793003	7.83431234	7.472210733	7.568044234	7.476790772	6.288962824	7.809976721	7.787312278	7.664818935
200962_at	6.858665363	6.795510672	7.633952378	6.863319158	7.115145555	6.384856264	6.963278551	7.288961971	7.096568766	8.150638542	7.522071956	6.776137861	7.227980641	6.542541827	7.437894154	7.48735304	7.421886097	6.495231664	6.785963144	6.818759428	6.707295566	9.339772622	7.973411917	6.646699189	6.926555186	5.825004034	6.513266095	6.90931395	6.61767338	6.51399535	6.750761064	7.258296212	6.648584654	6.982665334
200963_x_at	11.85771352	11.89931631	11.83390049	11.80797386	12.20157102	11.64455393	11.78680617	11.77480203	12.12053876	12.56951551	12.60056722	12.27732488	11.98667269	11.8628994	12.79306167	12.62412135	12.2999094	11.96055539	11.60697315	12.74201565	11.86357588	12.63128496	12.73015476	12.23531232	11.8597421	12.2159135	12.10075778	12.41135375	11.57689942	12.3926202	12.2651701	12.40375323	12.15881973	12.03941781
200964_at	9.036645827	8.489159116	10.31674492	8.519279082	9.420245165	8.160056354	7.949024861	7.786282312	9.606364686	9.321657976	10.18653491	10.10599887	10.07335411	10.36235552	9.742342898	9.578561108	6.062776687	9.608789769	9.338492782	9.628048293	10.3309829	9.044636498	8.90970927	9.361045592	9.347123079	8.902719804	8.886950999	9.234286362	9.017406819	9.207735357	10.47451365	10.10488619	9.453863603	9.347168967
200965_s_at	6.301471096	6.591384487	7.299212215	6.773179469	6.769753903	6.943207346	6.653208701	7.091861772	7.965053029	7.637668323	7.212432608	7.163813859	6.919812952	8.519883277	6.837418771	7.273806077	6.589649732	8.415056324	6.284423023	6.607308417	6.941382452	8.931126491	7.1070138	6.334107929	6.423542279	6.882113276	7.328013268	6.230719034	5.67551642	5.65248365	5.709266628	6.801916865	7.063301478	6.52491817
200966_x_at	10.90211371	11.38244318	11.6137408	9.751257349	10.83240475	10.40230568	9.810900249	9.047679367	10.18420612	9.898006734	11.11459493	10.49697746	11.23563989	10.81559252	9.560255365	11.10427582	7.992030345	10.91696561	11.09402152	11.26057405	11.24831065	11.7166645	10.69349532	11.36480457	11.04965166	11.84598262	10.18431327	10.77942551	10.90886303	11.52348627	10.49194842	10.68671967	10.12670041	10.97169759
200967_at	10.27173626	9.741175103	10.54460252	10.20544923	10.48009562	10.07697582	8.376554033	7.847540203	10.53206547	10.58348074	10.68880122	10.12094549	10.44990323	11.06156033	10.24446716	11.10135264	5.909666069	10.38593256	10.5778537	10.61890371	11.38450271	9.158993849	11.29100674	10.84935941	11.02651434	10.04914719	10.10584796	11.22094421	10.26360975	9.544982195	10.67679522	10.24769409	9.633505799	10.89517265
200968_s_at	10.51098264	9.859964431	10.93735056	9.414092912	10.34885686	8.417144835	6.896252766	7.07197988	10.17336506	9.764191819	10.73517598	10.11939591	10.66970591	10.93223169	9.430703327	11.19443501	4.326888793	10.0733497	10.6160993	10.39586102	11.23466119	9.173746877	11.34889464	10.69215823	10.90271293	9.984523768	9.310422225	10.83538202	9.422134704	9.222411767	10.51991283	9.881724186	8.821583734	10.85594078
200969_at	6.803392237	6.521479882	8.772734304	8.082377978	9.486170641	8.811292075	8.060650324	7.865123425	9.274886436	8.915232092	7.788253163	7.622984443	7.385393371	8.021926506	8.99515576	10.00242577	9.692382186	8.586105181	8.330055888	8.936895228	7.102483009	7.269610349	7.545451769	8.672616856	7.403030058	8.390512147	8.780223835	9.39091962	9.455709445	7.122510085	8.705586727	8.540139736	9.255061235	7.872141508
200970_s_at	7.119906536	7.228910449	8.371276764	6.423503444	9.561646117	6.790425358	6.247224712	6.191277143	8.292614609	8.294168107	7.393065563	7.169669138	7.796981019	7.617059242	7.62965321	9.288278945	6.978105854	8.098709737	8.348382417	8.376714458	7.200665703	7.245964008	8.066412765	8.269073891	7.451688412	8.178492942	7.051249187	8.805958567	7.263616046	7.308807578	8.453524152	7.785744755	7.821711693	8.015589165
200971_s_at	9.329175068	9.086761308	10.65647361	9.252396432	10.82119605	9.854462224	9.196293019	9.603015222	10.99325321	10.60406147	9.242483672	9.764466586	9.588679574	9.646633986	10.74890006	11.10108354	10.42152425	10.2015047	10.27494425	10.61182562	9.486898662	8.278557638	10.02815903	9.950842159	9.540587623	10.20374357	9.844039997	10.71073359	10.65539886	9.056520518	10.41359575	9.837717224	9.926699754	10.03594286
200972_at	8.483871643	9.654786692	9.822399253	8.244097576	10.28989654	8.233380709	7.908831878	8.049333351	9.613986228	10.29207001	9.751359043	9.271518718	9.477019804	10.07641036	9.032964006	10.02661687	8.252624222	9.93662307	8.699218957	9.223116288	9.588977274	10.60068857	9.60399025	8.992705704	10.26578015	9.424606329	8.360166221	9.932513948	8.133265947	9.474866311	9.013712995	8.836691083	9.376098508	9.300776222
200973_s_at	7.597114615	8.618402139	9.580270546	6.285116686	9.290546802	6.280774982	6.062722358	6.14289908	7.746662079	7.633997244	8.304387356	7.393072616	9.023025092	8.008801462	6.683769214	9.429641015	5.703410275	8.360703239	7.936146375	8.047028737	8.722418889	9.772492357	9.155789048	7.942655329	9.218478859	8.416091746	6.092309394	8.474951311	5.95067517	8.799373493	7.92068897	7.69608987	6.996915306	8.819895066
200974_at	9.701385863	10.51881733	7.250278354	10.00064944	11.26464605	10.54101374	9.372995769	9.451644754	8.059466998	7.867067776	9.72635616	8.781223024	9.252366878	10.376737	10.14234134	9.22757711	8.84078631	9.375512212	9.417916068	9.175143005	12.04005215	8.373202574	7.599362918	9.482634846	10.10437825	10.3132242	11.27923718	8.327747947	9.321643999	8.133690422	8.667744308	9.348089772	8.237558815	10.33677235
200975_at	9.131748894	9.240281085	9.552719353	9.615093156	10.11155336	9.437331431	9.283035647	8.349976254	10.43433806	9.768521796	10.11143761	9.299378152	9.800838767	10.23052121	10.44151038	9.628019837	9.076501629	10.57700204	9.987867073	9.20363413	9.193201739	7.194039395	9.854750862	9.758531083	9.066399968	10.03057156	9.515762257	10.161404	8.883854703	8.498026435	9.698471141	9.510536512	9.62276036	9.745818948
200976_s_at	7.369275776	7.657318806	7.909155071	8.090699886	8.21957025	8.037458208	6.888639306	8.694167401	8.387783007	7.834020395	8.579851872	8.47397989	9.944549393	9.204494249	7.939370467	7.967104057	6.639086854	7.982114894	7.757029312	8.354960273	8.344069387	7.086762291	7.531081525	8.036595301	8.186608061	7.681431609	7.674275847	7.684403098	7.625746149	9.4325389	8.734938902	8.759181608	7.712653493	8.135061751
200977_s_at	6.538814089	8.275813132	7.134735292	7.974869138	8.071923383	8.526844117	7.18303446	9.365259858	8.360621375	7.460401559	8.181272173	7.986282784	9.21035091	9.076031959	8.781043962	7.259174153	8.701977252	7.916708789	7.923212952	8.320332765	8.378055879	7.124224948	6.9850674	7.62657397	8.325348606	7.241467839	7.895013605	7.69905267	8.023455301	8.813460563	7.748658774	7.991721043	8.170363588	7.717733624
200978_at	9.084261259	9.472817811	10.22942207	7.968671226	9.701144685	7.376410869	7.83227194	8.714701808	9.654903696	9.664468348	9.854314672	9.689740079	9.718118429	9.389572894	10.28020989	10.07951414	7.147571904	9.53920145	9.38377235	9.553973637	9.168563445	9.807095672	9.40510555	9.223506317	9.297854203	9.317007816	8.553576334	9.412755973	8.094834695	9.769774285	9.210600227	9.460174363	8.625288184	9.507230343
200979_at	6.102002114	6.180542717	6.734718118	6.05913888	6.841847776	6.277244708	6.152605963	6.546384325	6.652025429	6.599095768	6.286976738	6.231544424	5.840897656	5.968223224	5.895250095	6.791643886	6.111654977	6.416295049	5.926804121	5.830444187	6.381929371	6.183417424	5.837317681	6.055893081	7.037798236	5.918573752	5.821763655	5.95518627	6.069555816	6.471227159	6.195853193	6.719780958	6.067438639	6.113449874
200980_s_at	8.102877296	7.878076726	9.867714038	8.33320565	8.817478293	8.170435143	7.674008509	7.851096639	8.931551238	8.73248997	8.529236345	8.637269409	8.080831162	8.350305789	7.7771863	9.114716001	7.271861996	8.745273304	8.331956322	8.371542973	9.301296475	8.747387631	8.352907845	8.560136089	8.245497435	8.919344795	8.284130234	8.53214885	8.481084071	8.397207481	8.515924801	8.959117838	8.399979577	8.584885563
200981_x_at	12.0020955	11.39687813	12.73680235	10.30233201	12.19298771	8.786013285	9.277407142	9.413028237	11.23012319	12.124688	11.69646805	11.33746493	11.7500102	11.13568552	11.3066586	11.96452221	8.23528955	11.48818463	12.00412482	11.90222354	11.80723197	12.13480752	11.54652566	11.85933619	11.34566819	11.61035824	9.961156674	12.00240373	10.19533449	11.58267927	11.81437815	11.92218373	11.10274409	12.09629969
200982_s_at	8.745181202	8.978969162	8.210882261	8.715445435	9.484517119	7.857063945	8.609648865	8.706612632	9.437878723	7.845144826	8.477618277	8.966244994	9.06202122	8.300054113	7.686772747	9.108307683	7.388202979	9.268702032	8.821381113	8.378557619	9.791625112	9.868487741	9.274183223	9.997589752	8.628473592	9.019099421	8.831761271	8.715455437	8.773005748	6.682292376	8.256700955	9.266457085	8.500642267	9.338487662
200983_x_at	10.46007515	11.06214323	9.418223137	9.083614284	9.219121811	8.619474094	8.611178136	9.128966903	9.868011019	7.77826572	8.925886593	9.378109195	9.729821952	9.174870689	9.133559758	9.347534764	8.236419471	9.034160262	9.122664639	9.20653166	8.944543156	8.876776482	8.155588787	8.434734654	9.739640385	9.275817348	9.096082416	9.229999684	8.426134434	10.99675492	9.144100839	9.581986054	7.96584241	10.71676718
200984_s_at	8.866480726	10.0036162	8.146844222	8.436465793	8.735857235	8.443460728	7.533864836	7.864990914	8.858175459	7.453506558	8.086276662	7.860827254	8.808174593	7.980863009	8.256923253	8.39772825	7.205245532	8.289058773	8.206979347	8.446013463	8.082977989	8.357616723	8.017296139	7.796005377	8.817396645	8.350078082	8.27482435	8.336102007	7.651320051	10.23168656	8.574668774	8.936148732	7.987151536	9.745818948
200985_s_at	9.292058242	10.62805615	7.981509071	8.882669355	8.845254448	8.49135429	7.793187416	8.04891624	9.252539433	7.426017309	8.79634133	8.737054147	8.834079325	8.811542443	8.639200522	8.405147039	7.618778063	8.59578524	8.687078113	8.898637936	8.320687564	8.702013629	7.727274431	8.179453862	9.041080033	8.503506546	8.757245804	8.838955824	7.068620581	10.23414904	8.600300892	9.064834306	8.367819997	9.801378158
200986_at	8.541830729	8.602168639	6.433759543	6.279272667	5.927180741	7.755033855	7.299778986	7.034445916	8.499252938	6.326298923	6.663335703	6.257580031	6.807208649	7.631299809	7.349042148	7.208668219	5.347857731	7.357200768	6.245950116	7.002689361	6.047002856	6.369370647	6.796131268	7.915651621	7.137308512	6.996974653	7.56936124	6.409932154	6.324971758	5.659658009	5.76196467	6.190240536	7.205274039	7.452851044
200987_x_at	6.772985618	6.294403564	8.269756319	6.600318202	6.699829899	6.760633676	6.664155551	6.714744739	6.620691333	5.953519322	5.997860521	7.194198016	7.151428404	6.047691239	6.43767544	6.555449816	6.763681108	6.541323222	7.243897244	6.927599274	7.069933361	6.601000657	7.374805681	6.539248161	6.888875624	7.370255414	6.410032165	7.282422835	6.636426602	7.345723365	7.274687274	6.70436043	6.292261476	7.211557581
200988_s_at	5.959612502	5.510365752	6.392212158	5.714343927	6.182263721	5.624048813	5.119813264	5.581205304	5.63188836	6.106149087	6.204540567	6.105571567	5.71086694	5.426417496	5.909113952	5.98430599	5.711762844	5.369850473	5.703921982	5.383254484	5.830837028	5.534180775	5.87814117	5.541145251	5.610955454	5.599411589	5.78151946	6.50035124	5.481992466	6.459890581	5.811446517	5.63098702	6.134081339	5.732058454
200989_at	9.165113788	10.31520568	9.416131658	9.393376061	10.63908622	9.607965111	10.30053036	9.432185699	10.73041335	9.767543061	9.920379292	9.834401127	10.5067425	10.02453438	10.42692858	10.3115681	10.04534998	10.67153775	9.746317213	9.771068784	10.7491886	9.416140947	9.777968829	10.23874419	10.97507088	9.722445416	10.63266925	10.69233251	10.00541858	11.1984392	10.15865149	10.53600024	10.09087906	10.39377687
200990_at	7.743733181	7.432259331	10.21653223	7.445902735	8.403787325	8.383891573	7.831479799	8.208737582	9.078636754	9.420881486	9.24788829	8.880850861	8.365640566	9.19207863	8.135833923	9.082692731	6.389230415	8.335888406	8.406449892	8.721855747	8.609952865	8.78703421	8.401685947	9.103087254	8.150815122	8.549476965	7.850121193	8.345332062	7.973392627	8.908737623	8.026455266	8.455331279	8.444727706	8.096958745
200991_s_at	7.75269723	8.027117981	7.793108399	6.667909339	8.092567346	6.839104966	6.815400275	6.444272013	7.545790246	6.803620448	7.656326852	7.93144602	8.298793436	7.676107375	6.89821964	7.754360605	7.024096202	7.752339455	8.300234668	7.805636212	7.699710584	7.84831424	8.333752009	8.104575781	7.776352465	7.93205397	7.478400104	8.057169918	7.855046361	8.289287121	8.42899442	8.31223512	7.350195925	8.114883867
200992_at	8.165073414	8.799116228	10.06342321	8.612161973	9.19000809	7.966252038	7.06159223	7.092773112	8.916578424	8.182751037	9.097959781	8.21525923	9.300288228	8.902332222	8.808835454	9.010610894	8.749096896	8.628339939	9.996296947	9.598506134	9.23413785	9.138350066	8.989677995	9.217869639	9.650093194	10.05128818	7.628222062	9.240086312	8.049897966	10.07850122	9.237989723	9.362857207	7.990307568	9.028564501
200993_at	7.621058577	8.707377132	10.10067881	6.989730089	8.883984265	6.081443199	6.362583099	6.548836687	8.898791748	8.195636963	8.662024854	8.477774507	8.771140694	8.519633876	8.23418688	8.502923438	6.488930924	8.16911408	9.857805879	9.256932364	8.83664516	8.936925123	8.289054986	8.684599708	9.114540511	9.478445843	6.366760462	8.570241603	6.120452679	9.600398115	9.096063426	9.019696585	6.608706929	8.244304528
200994_at	6.537055715	8.052128476	9.102206805	7.435165511	8.761661333	7.613760807	7.249457455	7.973675875	9.046900001	8.519846623	8.653351408	7.80331551	7.951419398	8.563420733	8.922160344	7.810670147	8.727763769	8.168575644	9.050917018	8.705684553	8.385937283	8.169073597	7.500297522	8.15962958	8.289947622	8.825363886	7.36032756	8.535683152	7.544517134	9.175723056	8.459987235	8.970804344	7.280357037	7.846832182
200995_at	5.575134261	6.415098558	8.23534534	6.870720158	7.435354836	6.359213743	5.951979139	6.724787161	7.136845813	7.113545731	6.8509517	6.50203859	6.336100095	6.549521061	7.104078134	6.42046142	7.411232139	6.957683798	7.02863393	7.146967188	7.046923734	7.118664809	6.036139062	6.779340015	6.758595244	7.915749645	6.637375696	7.040646085	5.914314544	8.315465545	6.527833081	7.187545731	6.426987026	6.554080022
200996_at	7.924447565	9.717147418	8.631703366	8.625041155	9.413220598	7.67739882	7.187146101	7.440007705	8.951979404	8.02422815	8.057081578	9.09205146	9.376825312	8.990672219	8.41410607	9.304959119	7.02843	9.097612805	9.555502351	9.818126293	10.37798004	9.118905965	9.171876269	9.418622342	10.14018608	9.852204802	7.947803877	9.684290752	8.553848141	10.02097879	9.509263222	9.434935263	8.083485429	10.28961944
200997_at	7.979856394	8.030703557	8.706054855	7.420128549	8.66633432	7.831646142	7.665079642	8.218915499	8.721466	8.552166741	8.888462923	9.055379624	8.83365895	8.670821092	7.922309371	9.264825642	7.104311765	8.287009691	8.394185369	8.402671628	8.642747505	8.935740964	8.538042143	8.783916929	8.280195248	8.355314633	7.857966052	8.485776168	7.742056511	8.581620103	8.169711511	8.515710072	8.038941075	8.375141039
200998_s_at	9.637468015	9.793164824	10.23618413	9.792467007	9.174378731	8.556377567	9.026727263	7.998151765	9.535718287	7.592180256	9.415606905	9.524335394	9.934266772	10.35320136	6.966361093	10.92071685	5.857687662	8.020374699	10.60971835	9.504296907	9.366121592	9.775153649	9.946372645	10.16742417	10.33070402	10.14075046	7.654737477	9.858780037	9.650004881	9.820656832	10.0742025	8.552635232	8.645112009	9.538370187
200999_s_at	9.503784201	9.059962832	9.224575783	10.45230272	10.3968209	9.771731222	9.869980396	9.92811885	10.66410431	10.550784	9.544612525	10.35288541	9.598976962	10.09175121	10.02367797	11.13411178	8.870217273	9.281114052	10.43541006	9.567572183	9.906840545	9.46858139	9.525602866	10.44198543	9.599049662	10.07857347	9.621383259	10.69069481	11.1201645	10.0534555	9.999371456	9.264636894	10.72667714	10.44685709
201000_at	9.331393033	8.220041784	9.026826724	8.814484034	8.784069624	8.585275953	8.193721817	8.201319465	9.723948651	8.632107947	8.635579251	9.100411547	8.997836449	8.917794871	8.195825566	9.938508551	8.145398551	8.888084733	8.760652722	8.831263865	8.763598003	8.850627102	9.11600955	8.656346861	8.958913639	9.74884385	8.503306862	8.552279408	8.67923193	9.218132585	8.979994763	8.810410973	8.801722372	8.983697221
201001_s_at	7.073812946	6.727640346	8.182091357	7.076034994	7.806941404	6.033286344	5.924166532	6.140153265	7.095363096	5.746478444	5.603026465	7.159983023	8.429761729	6.274078421	7.806187777	7.440416848	7.608684837	6.558732893	7.703653202	8.282834512	7.698398007	7.774790813	7.288223875	7.481577574	7.436321652	8.359470011	6.456072303	7.787183657	6.48186154	7.963790248	7.671680241	7.638574146	6.346672936	8.198822361
201002_s_at	8.569000535	8.570714377	9.267571164	8.235977437	9.341986992	8.312045565	7.772957791	8.670215306	8.50430945	8.65827975	8.483785026	8.443370456	9.678485212	7.807144161	8.923523164	8.795772995	8.046460045	8.436721249	8.399407082	8.695140347	9.243529221	9.296029111	8.005537853	8.785226157	8.512099443	9.046538951	8.519647559	8.882024903	7.582314153	9.394978853	8.900843287	8.981891779	8.732545855	9.004944942
201003_x_at	8.119086154	8.163405291	8.215265487	7.832385567	7.692165499	7.851184301	7.622612736	8.641767664	9.086907508	8.220949927	8.108166261	8.688347002	8.396834147	8.344450672	8.908920041	8.947379937	7.85776629	8.20005819	7.57662289	8.065106329	7.809232663	7.04767501	8.034848987	8.289696941	7.959631444	8.356352905	7.849923238	8.502666402	7.935449772	7.903913747	7.725925679	8.123279057	8.132223352	8.029460931
201004_at	10.05927556	9.803370615	10.69428864	9.657503326	10.16610271	9.191728882	8.683580478	8.94112529	10.74906609	11.05881232	10.26032536	9.422010511	9.150722593	9.992644726	9.824649742	10.68487645	7.687233493	9.628209401	10.29225209	10.8433588	9.728395315	9.026509227	10.48680791	10.4026028	10.25212613	10.61444987	9.552161302	10.36180265	9.62797918	9.826997029	10.10512723	9.989585424	9.828981817	10.14802661
201005_at	8.816352965	10.96174506	6.9010217	7.127823437	10.77356321	6.149696939	5.367521403	6.29683828	8.61320316	7.1520691	9.511591902	7.931197996	9.170178397	9.47810542	6.265433857	9.834077462	4.898842907	8.214006444	9.559249502	8.186002501	7.171202658	6.467483524	8.520182583	8.519607187	7.550801551	8.458389641	7.089502393	8.578833042	7.074204096	10.3101691	6.757202026	8.750069122	8.735142011	8.926581919
201006_at	5.73644713	5.596809417	5.879712895	6.58123851	5.689000802	6.098322928	5.665579744	5.673853056	5.674198088	5.752466673	6.254484368	5.678790588	5.287802035	5.877036094	5.309093518	5.800013293	5.485185335	5.841674804	5.65080215	6.325726092	5.624633075	6.340134346	5.580078101	5.507521008	5.763457787	5.956551476	6.297177465	6.077094072	6.342191746	5.822815531	5.827533287	5.678133862	5.814389888	5.765213476
201007_at	8.566008117	8.698427076	8.977070583	8.141024073	9.162756078	8.739335381	8.43349644	8.582183102	9.216594144	8.868457289	9.213731358	8.778382358	9.400744825	9.321967644	9.323175463	9.533913146	8.960171629	9.361386283	8.998037181	8.940382345	8.745334204	8.590755026	8.641724091	8.552016491	8.51778398	8.64517001	9.121055512	9.301953044	8.657741517	9.658237667	9.120614547	9.223776451	8.951766787	9.039937873
201008_s_at	8.669276132	8.777087441	8.027639399	6.310299112	5.62870656	6.13922754	7.266349367	6.376047855	5.753273438	5.324530031	6.270766558	6.884126334	9.001800359	7.344954628	4.958828786	5.61290529	5.976945013	6.998954488	7.794618055	7.292381945	6.324361808	8.863238153	8.47109945	7.504548825	9.650115313	5.703466184	6.276678775	6.279886614	6.299390564	7.730496778	7.511264686	7.106195109	6.243052916	9.324714346
201009_s_at	10.70401977	10.46927486	9.22191863	7.679816797	7.573163524	7.281146575	8.799896325	7.910375377	7.605597016	7.402077865	8.542354196	9.314094343	10.63398277	8.342727344	7.26704297	7.905775788	7.645636446	8.990323893	8.759362079	8.443680154	7.865628876	9.905881627	9.45712175	9.006640133	10.40019528	7.65761884	7.669609381	8.129103619	7.466286786	8.641665722	8.507166066	8.867771682	7.829164283	9.8241328
201010_s_at	10.28516876	10.09008221	9.494918878	8.496105189	8.708756909	8.726782682	10.14278427	10.07798397	9.223164569	8.647149503	10.6393408	9.695413208	11.28199823	10.44809382	8.7155357	9.199992172	8.02993303	9.979139315	8.913078374	8.714472813	8.64790026	9.725270648	9.671047072	9.475567252	10.11542026	7.404551992	9.186524553	9.278829898	8.471848464	9.866600446	9.226535472	10.64670194	9.979661735	9.826994088
201011_at	8.145198426	7.609054484	8.201369956	8.34271737	9.018676001	8.407349975	7.173876395	7.676765765	9.327480852	8.128434358	8.728527064	8.3280074	8.468265813	8.924097921	8.596058887	9.18755747	7.041141691	9.419688442	9.30089537	8.753701088	9.151013269	7.582209974	9.166605762	9.33305865	8.535836303	8.997041363	8.417052516	9.237018	8.525954084	8.482769765	9.41247885	8.680910298	8.289596981	8.895114026
201012_at	10.29268091	10.6473868	10.06034526	9.993974554	10.3300939	7.861367912	7.704555682	8.448634954	9.338320804	10.39993519	11.00130765	10.16243117	9.643913372	9.681650195	9.792888996	11.00799154	7.684271464	9.916081866	10.29750676	8.717384427	10.260944	6.95194831	9.616782538	9.038942386	11.40356597	10.10891012	9.871199511	10.6051612	8.848679594	12.87584942	10.1935317	10.63151895	9.162656039	10.59366798
201013_s_at	7.567325419	6.834530456	8.708093076	6.86046628	8.703133135	6.448074923	5.89504658	6.859410063	8.154454183	8.322800319	8.762302191	7.886005961	8.251587981	7.601027089	8.69048346	7.978156308	6.178478578	8.175946149	8.356751103	8.799441815	9.059112325	8.320101491	8.997398733	8.205841091	8.501453919	8.677105839	6.941642609	8.883920523	7.46757378	7.724418853	8.267024846	7.806374527	7.971863093	8.023950118
201014_s_at	6.435737908	5.511211278	8.819913022	6.04039885	7.357461938	5.559798263	5.376378905	6.016685459	7.426123012	6.744538865	7.410600555	6.8121257	7.734146691	6.476355827	7.53751715	7.571528423	5.321836271	7.320716911	7.981016697	8.571927357	8.763211811	7.865855719	8.889421304	7.90122365	8.057585259	8.795803435	5.887715277	8.404637717	6.736765743	7.745982682	7.804373608	7.299748172	7.174009677	7.631717802
201015_s_at	6.439814274	7.425000877	7.113075456	6.182840472	6.172298116	6.613345139	6.906022472	7.192465557	6.527272046	6.034313206	5.904449239	6.334785892	6.128649158	6.519690714	6.682107767	6.102985357	6.828698316	6.572248646	5.960241623	6.228340186	6.658940745	6.713407979	6.359151905	6.316805344	6.197765403	6.381194554	6.843719812	6.340141426	6.372748606	6.804871085	6.32898013	6.673690223	6.418428473	6.644129611
201016_at	5.566047258	5.745533585	8.302996597	6.774591543	8.18131467	5.902137436	4.926898552	5.237091364	7.372823611	8.848456377	7.169229325	7.354724665	7.606701249	5.985622661	6.734497218	7.405888552	6.085377427	7.509806456	7.644593322	7.211839988	7.893306204	7.29532525	7.204479779	7.155302127	7.50833896	7.582469978	6.832120129	8.052375296	7.453892042	6.866131053	8.279841987	8.235011254	8.650014354	7.620702597
201017_at	5.952337123	6.178725454	8.53939389	5.834797931	6.909421987	5.55519338	5.367344854	5.128218936	6.127838932	6.555771082	7.415469214	7.266924156	7.254535567	6.141830148	5.111905124	6.345791664	5.9463462	6.16642003	6.567896179	6.813786578	7.158923267	8.209518324	6.954521618	6.878331754	7.596963418	6.936033318	6.181334591	6.41055897	5.968046807	6.453581931	7.774919717	7.223165919	6.90634185	6.952848525
201018_at	6.667868284	7.208442185	9.431706697	5.361705816	8.50288956	5.779767753	5.524104374	6.204051079	7.512670999	8.416783833	8.254851686	7.346379713	8.945007051	6.146837326	6.487373568	7.179335093	6.645775834	7.401147777	7.690256296	6.539353384	8.258392211	8.366946801	6.305683523	6.644066438	7.557889291	6.387578648	6.97447959	7.43100586	5.447368035	7.922338989	8.782083248	7.889445684	7.991805539	7.235194636
201019_s_at	7.714524946	7.501490483	9.643080065	8.623117986	8.38230947	7.567617019	7.92319629	7.765146643	8.519947147	8.525845903	8.547373053	9.271490636	8.854268446	8.527953554	6.410214719	8.692002887	6.042810848	8.724071385	8.90313929	8.903299575	9.132383274	8.874597335	8.341133223	8.987879731	9.32703162	9.126097119	8.614731993	8.520448382	9.123179316	7.422864053	9.575174453	8.497052129	9.118832405	8.57237296
201020_at	7.735079516	8.232025181	9.141119373	6.68451866	7.797317087	5.988123162	6.572346038	6.138394341	7.026958119	5.979261866	7.85171673	7.222593242	8.102043896	7.438183859	5.658799802	7.216700995	6.118832981	7.17096052	7.565777375	7.425647585	8.756508485	8.010628197	7.798234282	7.832895431	7.858247603	7.691474389	6.538167338	7.736683192	6.799733801	8.152662334	7.944722137	7.864308093	6.785083372	8.207073545
201021_s_at	9.089248836	10.93298463	10.92584378	8.496627788	9.444329532	6.905062095	5.306207533	7.518372496	9.886511933	9.122782048	8.218851024	9.902709373	9.250367557	9.395888185	8.355053557	9.87459018	5.799333144	9.130710696	9.131616956	10.79639185	10.32625936	8.672305897	11.3571017	9.882661833	9.845546604	10.72371681	7.049058878	9.742843138	7.475157441	10.17074893	9.54883735	9.575850212	7.806864286	10.30594736
201022_s_at	10.36130313	11.76784502	11.60055419	10.56729099	10.94237476	10.54998306	9.10041701	10.89919372	11.46879502	11.34782524	10.45330015	11.39706516	10.22322599	11.13101101	10.97471397	11.33105784	9.686461664	10.71320392	10.23623577	11.63955343	11.51528606	9.485678981	11.68638806	10.97608865	10.69417393	11.53370269	10.18135937	11.00440322	10.24443413	11.16261642	10.54207338	10.79270847	10.27013764	11.01591799
201023_at	7.071878245	7.454007124	7.125448976	8.067802269	7.331552617	6.691058802	6.732908246	7.525524304	6.805227049	8.611294541	8.478897041	7.80824709	8.717206252	7.96853571	7.792191736	9.146843797	6.76158844	7.446775292	8.166550045	8.06653069	8.228898646	8.222955608	7.755530322	8.311698511	8.284663849	7.609126224	6.469720359	8.02481417	6.474446276	8.800926782	7.203378021	7.947197764	8.262084639	7.980856104
201024_x_at	7.713365304	7.430792708	9.274681257	9.655438294	8.068910253	9.320605247	8.546654851	7.727935964	7.739034118	7.814594447	7.54742645	8.00082579	7.627489334	7.85387544	7.645189501	7.627954598	8.13867886	8.685419612	8.530427233	10.46642271	8.592016465	9.187379255	8.699564544	8.898788212	8.696621963	8.585875612	8.836879053	8.811877287	9.142584799	7.877099219	7.710257597	7.746062982	8.560953858	8.982375413
201025_at	5.918625168	5.602050148	6.676770587	6.0206167	6.705244516	6.56599799	6.059091414	6.031716305	6.291731625	6.691118344	6.65332996	6.132606727	6.103849054	6.132248521	7.06288796	6.344490559	6.589538928	5.76646479	5.367984009	6.314651404	6.017003832	5.689281407	5.876438258	5.922252813	5.753060088	5.776301362	6.203328799	5.658227069	6.074178507	5.880706166	5.445578987	5.878239582	6.073771452	5.439267274
201026_at	5.367197417	4.965667339	5.259871465	5.789107366	4.352796841	4.451517795	5.154337437	4.417528891	4.205172298	4.273166294	4.779284694	4.797133209	4.41492432	4.299972584	4.419499183	4.428552797	4.675917688	4.050356956	4.036640119	4.20825746	4.028985963	4.110042884	4.241191741	4.168306051	4.113592782	4.079314303	4.204181899	4.31692865	4.186889458	4.02265772	4.248722433	4.133704514	3.980307947	4.141473394
201027_s_at	6.557463637	6.349161775	7.422558598	6.299956903	7.585167856	5.741408927	5.947617582	5.345053049	6.687887027	6.999708762	7.518005523	6.949620243	7.062484164	6.827173416	6.628320201	7.469986081	5.143472887	6.724051261	6.661328988	8.16747813	7.509412991	7.135318511	7.112165449	6.805096647	6.72125042	7.020363372	6.367120171	6.544538077	6.402655194	7.133746672	6.609751603	7.294582195	6.579215349	6.626020624
201028_s_at	10.49179876	9.860119512	9.802505149	8.224433665	9.451008945	6.187970436	6.385014519	6.254722504	9.164583558	8.735668069	9.898551674	9.338709805	10.29519823	9.618405373	7.43150564	10.13931066	4.523914918	9.228051411	10.8533759	9.613437264	10.92017827	7.779459706	9.55159697	9.3868953	10.00853778	8.62571165	9.116038186	9.907135887	7.711107638	9.392137019	10.64834506	9.9789975	8.929434363	9.565200283
201029_s_at	11.41208381	11.010953	10.8565663	11.17579419	10.80850587	10.90443204	10.3549623	9.62146272	11.09773504	11.08099317	11.4951336	11.02692965	11.24808133	11.82053509	11.22084681	11.35524159	8.795136628	10.88564698	11.77918984	10.54340626	11.97301161	9.32171376	10.59554103	10.51841786	11.0201091	9.796864072	11.5658554	11.39251123	10.51704529	10.48700216	11.71221323	11.25070203	11.27330782	10.85245976
201030_x_at	9.877126699	9.861413671	11.53133526	9.050626765	12.00182627	10.02117856	9.365103951	10.12771949	10.2212674	11.87752921	11.18175183	10.78782209	11.08603719	10.60362513	11.11413838	10.667723	8.791004108	11.00116449	11.21040561	11.14399363	10.84212125	10.92625412	10.55231849	11.21317209	10.62015533	11.1338897	10.38978761	11.26570065	10.08764714	11.25564003	10.30109138	10.69622488	10.26989757	10.66420684
201031_s_at	8.430592752	9.302896998	9.075373166	10.45879508	9.683288257	9.785482575	9.559930355	10.69282624	10.0542163	10.94562334	10.18437623	9.974693524	9.288863315	10.69477826	10.03168194	9.549619126	9.369432236	9.680366461	9.787222252	9.121114071	9.884830871	8.586035458	8.455634414	9.41351978	7.547325882	9.370587282	9.716190313	9.947932385	9.295758626	6.849389873	7.02386175	9.199772352	10.00463465	10.25108838
201032_at	7.732530817	8.529582612	8.081887618	8.739575088	8.872409354	9.246549828	8.910502525	9.24764107	8.949357418	8.53720697	8.142617523	8.395397456	9.062337739	8.15682266	9.195161096	8.905588482	7.993365192	8.394966872	7.881997791	7.761184944	8.135463522	10.61278192	7.657124025	8.263738744	8.263246175	7.720640895	8.847644949	8.215115386	8.232949512	8.122555883	7.962947581	8.372413069	8.904009321	7.999675818
201033_x_at	13.00458074	12.97287352	13.48096604	11.7192881	13.44605709	12.48378226	11.41645645	12.47604067	13.33127391	13.26813355	13.15201034	13.29231983	13.28325722	12.44918943	12.59582687	13.33739596	7.982955928	12.40925247	12.76556024	12.83564274	12.5599789	12.95754215	12.7587822	12.69962415	13.15241835	12.68888896	12.60557075	12.72463559	11.78941113	13.16130089	12.79028775	12.8738823	12.55499265	12.38515886
201034_at	8.618475599	8.709888456	7.651860443	6.386717742	7.853871222	7.364529683	6.714328144	6.91768185	7.719416935	5.396871739	8.276950998	7.840658284	9.496266071	8.440551754	8.809454443	8.697504373	6.985783894	8.068582891	7.990884169	8.052689065	9.234739429	8.176624347	6.817424313	7.89787748	9.1619674	7.446475677	8.107959796	7.874471454	6.658818555	10.07900388	8.990928696	8.155521594	8.099554499	8.150634569
201035_s_at	7.809489102	7.300073443	7.621788013	7.142797749	7.643258753	7.539812407	7.185970619	7.535342943	7.7135626	7.663635291	8.973532192	7.100180108	7.225937	7.241926042	7.075791292	8.83896245	7.317002158	7.330869461	8.066109613	7.719919082	7.57792919	7.72077015	7.763671845	8.037648074	7.600463655	7.176272653	7.479417486	7.980586151	8.242521771	6.993957984	7.678044136	7.653171725	7.39388598	7.796747353
201036_s_at	6.625227504	6.128328446	7.138498953	7.006109649	8.166378965	6.849732475	6.216203826	7.735057009	7.972397838	8.200429559	9.330133358	7.317124734	6.905795204	7.859404659	8.880191922	8.077225564	7.155478656	7.345492356	7.540943584	7.532448307	7.559217481	7.841057051	7.453737968	8.051229128	7.565635379	6.30716882	6.897476642	8.296055997	7.165870503	6.801820479	7.527527772	7.88349888	7.358969492	7.149349115
201037_at	6.294269965	8.316087852	6.891827238	6.851344904	6.98555843	6.327922934	6.576006831	6.501911423	7.096356451	6.613143391	8.587905964	6.243428489	6.353725207	6.71719282	6.505832736	7.266427778	5.883811897	7.150955563	6.645145336	7.804911466	8.738500549	8.16579639	6.608192193	8.105254401	8.137621105	8.002212816	6.794333501	7.505469671	7.440454721	10.17792974	6.521964491	7.151865027	7.145807832	7.456523563
201038_s_at	5.058991271	5.09395739	6.921969841	5.649931662	6.649111881	6.250181576	5.473360211	6.172889855	6.980079511	6.877194668	6.202198954	5.836185647	6.295082287	6.341709886	6.923903382	6.10252544	5.618505578	5.932176717	5.491395843	5.821513965	6.529760389	6.515278241	5.981139875	6.142280246	5.448023586	5.508700135	5.535684677	6.366415739	5.527932943	5.559249366	5.604770965	5.763153102	6.219438929	5.378509874
201039_s_at	7.536043354	6.802317924	7.795797704	8.388238127	8.989739357	6.19256198	6.393357585	6.048759961	6.462602302	6.610375704	7.110978362	6.600300949	6.664562663	5.958316881	5.569510307	6.537330472	6.186899313	6.324839198	7.801143887	7.567768238	6.8232471	7.261483291	7.085630471	7.006007649	6.983604903	7.78451181	6.384808388	6.594277458	7.011487254	7.251748186	6.872788691	7.279205702	7.062263257	7.062583642
201040_at	8.403779756	8.040778353	8.1166344	7.614587094	7.911986916	7.775893069	7.906620771	7.916059179	8.220335549	7.73448736	7.743264751	8.151330721	8.666407933	7.379107722	7.31121592	8.014802446	7.735920914	7.846652524	7.830818322	7.805809667	8.211639747	7.143695567	8.161832298	7.820137133	8.111673076	7.941725831	7.864436307	8.005996724	7.745977478	7.986896244	8.340394401	8.522939072	7.809757765	9.390913596
201041_s_at	9.02860233	10.36293736	8.278225979	8.424344543	8.50245024	8.349613698	8.529969997	8.386715909	7.524538074	6.128603397	8.240795154	7.315961134	8.467893919	8.607303826	7.697243847	8.917586675	5.58172532	8.397917256	7.160672128	10.20208824	10.90187299	6.824454822	7.227253636	9.189608468	9.637523326	9.244348448	8.747115193	8.559905641	6.406218514	11.66160425	9.148681023	7.882394749	6.87425134	9.414219564
201042_at	6.932633771	9.395772051	6.225918608	5.406992466	6.386348621	7.354329611	7.051424353	6.785780872	7.261736052	6.199043039	5.99539773	7.551852961	8.171121767	7.337053786	7.733739523	6.68414933	6.754638213	7.381407107	6.2337236	6.405216516	6.389215539	5.856315431	7.069601982	6.154668474	7.467313052	6.441278477	7.181859934	6.622921047	6.25379373	8.795571498	6.127127277	9.10696286	6.249314834	7.337896588
201043_s_at	5.349971447	5.044447465	7.515772972	4.65074105	6.898013995	4.715629032	4.86283679	4.542363533	5.488665715	4.964943129	4.964522192	5.312416214	5.89236352	4.247383052	4.487600288	5.366160914	4.317948782	5.654952206	6.138123672	6.351180818	6.806553984	7.469553823	7.830190541	6.917869845	6.502250616	6.835400387	4.601273004	6.574301912	5.260644575	5.424205644	6.4702043	5.665579744	4.723622127	6.853060137
201044_x_at	5.53568086	5.571088053	5.075393739	4.90617413	4.789165136	5.122140038	5.867406965	5.275649055	4.887862582	5.593630697	5.03363814	5.041443034	5.174006607	4.996889586	5.080256457	5.147623644	5.451772979	4.918224222	4.592711522	5.787317252	5.846451283	5.044542524	5.041339444	5.081454869	5.344725595	5.335376965	5.026304737	5.038598315	5.345978064	6.484725105	5.114165988	4.909262736	5.077729803	5.584689822
201045_s_at	4.864611974	4.763827205	4.828671484	5.096213743	4.36531066	5.357822676	5.186504312	5.448987981	4.698863802	4.980199206	4.986691847	4.995320215	5.127252294	5.079212944	4.851404314	4.884987366	4.759698823	4.825021949	4.753139827	4.822428723	4.712772404	4.663695035	4.452010906	4.398400293	4.402056615	4.548119013	4.773255596	4.788715224	5.116535696	4.481175773	4.459008254	4.289491083	4.500788276	4.676578393
201046_s_at	8.06324853	8.318493121	8.640468922	9.92002513	10.51842952	8.978105081	9.033447782	8.695685769	8.936734355	8.740968488	9.616675052	8.852864559	7.759149242	8.331687858	8.481955629	8.597452358	8.987026534	8.704685082	9.317060263	8.959005432	8.337822064	8.615429737	8.976704865	8.675895727	8.222967839	9.357797129	9.576446897	8.603467011	9.72077368	8.814674972	8.403274051	9.296927385	10.5779739	8.31130438
201047_x_at	8.576492044	8.713104506	8.322526199	7.812796903	9.512730296	7.775084408	7.15585004	7.631225827	9.499468399	8.439616024	9.007666617	8.399437887	8.574173237	8.691479187	8.202804821	9.456917622	8.441189756	8.501815057	8.716259664	8.81518038	8.827480155	8.976600021	8.263012445	8.514160115	8.779083537	8.581884719	8.073774009	8.525575588	8.461193668	8.89349342	8.099217805	9.22873028	9.193413505	8.247416424
201048_x_at	4.52272198	4.608717128	5.238798631	4.354150955	4.615714782	4.349336305	4.314630855	4.679017493	4.498054073	4.572470868	4.435024316	4.369963974	5.059318265	4.339386393	4.539089632	4.348219963	4.608717128	4.254038074	4.658617755	4.892768527	4.467551368	5.129583397	4.862497946	4.460604319	4.952972915	4.612107933	4.432046724	4.419405777	4.321750703	4.556281856	4.458431762	4.409562279	4.403582964	5.009599709
201049_s_at	12.58190192	13.1854819	13.33178739	12.50877553	13.48960976	12.65518983	12.09394218	12.63959761	13.66198781	13.71719169	13.35287855	13.68440681	13.51693033	12.64300389	13.34048272	13.44348799	11.54096558	12.89831964	12.81740905	13.78711056	13.09305527	13.24107056	13.43773013	13.05475505	12.78347963	12.8111545	12.61991436	13.39682893	12.41345691	13.41235065	13.25739518	12.97807946	13.02805285	12.26267114
201050_at	8.166774586	9.115227116	9.442470923	6.997121961	7.779902537	5.806519777	6.879890838	6.491162271	7.96292651	6.219515211	8.005066714	10.30056578	8.652093191	7.011977096	4.779561354	7.384500509	5.931654878	8.335062314	7.026873889	7.739334482	7.817044588	8.637022507	7.538481386	8.099353292	8.329432177	8.54736225	7.359921762	7.850575428	6.915734678	8.428146175	7.51676797	7.798382788	7.588858181	8.494252739
201051_at	7.4855692	8.247423044	9.918386504	7.226634936	8.492488846	5.919981491	6.070696228	6.246810306	7.968413768	7.259551164	8.312352731	7.345183758	8.713813671	6.98408795	7.038809564	8.875202908	5.573044306	7.737218213	8.264468285	8.387713768	8.577065572	9.636438003	9.301513097	9.100294496	8.597274078	7.991708051	6.130756791	8.178667014	6.427623775	8.29506786	8.331043555	7.884570304	7.236979121	8.914593002
201052_s_at	6.874015898	7.268641052	8.005706369	7.029445364	7.35269879	7.253492531	6.55837083	6.751384647	6.773211486	6.895729285	7.379651836	7.962187341	7.743750649	6.67234413	7.306349249	8.646567412	7.549213921	7.063377249	8.067628303	7.311500394	7.738716413	7.003143839	7.722407717	7.819207244	7.277218862	7.351242278	6.901786661	7.104102925	7.387183238	7.439033483	7.299057592	7.748689572	6.643038509	7.138939957
201053_s_at	4.570557166	5.353002427	5.776830156	6.248839595	6.157144342	6.835548548	4.993268891	6.350427297	6.264620471	6.497343709	5.734043708	5.39807403	5.444268946	5.30054361	6.103006166	6.44903739	6.285819139	5.97569152	6.345623477	5.647845508	6.595318913	6.006587654	5.124046247	5.757327604	5.986755996	5.396285557	5.974634244	6.282445418	5.352251381	6.532393792	6.023690974	6.403504287	6.851685389	5.719316631
201054_at	7.231528901	7.315655243	8.654938905	7.534528868	8.300412929	7.117374298	5.623484148	7.171592031	7.740182836	7.733329439	8.402571867	7.810446368	7.920251549	7.842054961	7.842965193	7.915605155	5.891348132	7.52570765	8.0279557	7.2837972	8.717022849	9.134929435	7.53459626	9.038478133	7.633968001	6.874949806	6.527953556	7.753662622	6.698150906	8.073988416	7.661461209	7.847232533	8.825390676	7.556715915
201055_s_at	6.668600837	6.682123371	7.221351381	6.991635785	6.674654973	6.841827756	6.851859307	7.396644533	7.375290306	6.391302475	7.487294487	6.933053734	7.22910719	7.182713438	7.012211454	6.839397122	6.520768904	7.31292343	7.656512596	7.212786069	8.105815467	8.101179339	7.188334575	8.503138259	7.247355501	7.658736824	6.44885631	6.783510852	6.329910056	7.182579497	7.546706625	7.535138844	6.49471417	6.740248572
201056_at	5.430089456	6.615859537	5.399052569	6.908433031	6.524213584	6.757262772	5.875721452	6.521586434	6.576722218	6.585816868	6.261591768	5.937968223	6.268781697	6.053055806	6.248444206	5.746198955	6.943240678	6.049188686	5.944922049	5.848732646	5.897949053	6.361675712	5.846676085	5.42713482	6.04058853	5.982621994	6.398115468	6.016638494	6.109950753	6.821160244	5.7775019	6.428326365	6.025400924	5.670081978
201057_s_at	7.842115114	8.529941773	7.902148969	8.491096832	8.901892439	8.548705924	8.120761522	8.292786712	9.229823646	8.66378997	8.042496867	8.063904354	8.524631531	8.670509807	8.497702306	8.685502111	8.337127025	8.425344392	8.350565646	7.974538041	7.794573786	8.050581875	7.562801539	7.531272089	8.124429426	8.107548338	7.973153904	8.239090886	8.237129266	8.496983161	8.033763525	8.552123966	8.432297604	7.990788051
201058_s_at	8.954228891	9.608530696	7.393974065	7.155030061	9.069396545	8.958533073	6.542643846	6.954388358	7.910849181	7.870864859	7.142802568	9.098985936	8.673050323	7.911410553	6.538909669	9.242139006	5.609900194	7.571968564	7.087632372	8.358456139	10.23902762	6.633293299	7.303810757	7.588779336	9.157945504	9.348696478	9.043865723	7.625833007	7.250841353	6.039446713	8.416337091	7.8790719	6.529750576	9.062738712
201059_at	8.047348066	7.777666575	7.416371825	8.948467986	8.389687893	9.525936875	9.038511901	8.436665761	8.529076481	8.141134338	8.702219248	8.584643635	7.445029143	9.134336412	8.883470315	8.168923394	8.113453169	7.920830288	7.800923928	7.931711592	7.811676219	6.712761773	7.081548783	7.818583426	7.258997165	7.235858698	8.644101695	7.449737746	8.371247153	7.406999511	7.056651038	7.723570932	8.171673024	7.258441185
201060_x_at	7.714656036	7.567557004	6.333628181	6.686047062	6.993805971	6.709496528	6.575985066	6.562490203	6.204887467	5.952698333	6.896010926	6.584714738	7.088709466	6.672641884	7.161802442	6.887477325	7.502439328	6.989226774	6.564842189	6.517808846	6.673994935	5.258289964	6.552574374	6.151015282	7.785650578	6.789301674	6.605653778	6.450650879	5.614562248	6.843487887	6.20888257	6.616115432	6.710022458	7.467805409
201061_s_at	8.695727425	8.926541097	6.781942381	9.204388175	8.303097428	9.558785295	9.347531712	9.184885818	7.995878297	7.267354456	9.324189448	7.604602144	8.854732343	9.094987014	9.621676656	8.475875501	9.044975298	9.123745756	8.30231699	8.387900018	8.700187364	6.519932095	8.081125744	7.820268995	8.948944476	8.121628915	9.584399568	8.034675902	8.153076134	8.338318388	7.451611028	8.522513796	8.902595504	8.780667726
201062_at	3.730447161	3.70675234	3.621522129	3.8922031	3.646138221	3.923201078	3.851665716	3.782800664	3.736491517	3.667364003	3.688052193	3.691044376	3.890932891	3.799001267	3.863855208	3.783353855	3.931990865	3.798067046	3.650567211	3.776325239	3.711767565	3.505351289	3.609610337	3.565014134	3.709627768	3.701207158	3.937298806	3.74701312	3.694029733	3.62644391	3.64818769	3.655342953	3.700750475	3.815417713
201063_at	8.586425912	7.729913139	9.495886979	9.472653113	8.811191799	9.736896881	8.964559282	8.691747698	9.697166037	10.26430727	8.87287846	9.287700578	8.288467948	8.800442217	9.29372887	9.272544923	9.5784744	8.820725796	9.062246999	9.64391836	9.307399389	9.29754603	7.611657371	9.300214319	9.021163308	9.563573887	9.824621833	10.19539229	10.42213455	8.939448543	9.35970787	9.371474961	9.068914668	9.173574938
201064_s_at	7.633086656	8.272426533	9.233971696	6.906589309	9.296607626	7.253492531	6.642138331	7.282891022	8.482994003	8.353615561	8.926850624	7.685901878	8.615790266	7.649223841	7.787653409	9.760253614	7.096995759	8.33407177	7.844996567	9.186971698	8.269977498	8.638746763	8.18170215	8.53170087	7.506365482	8.420242301	7.602386213	8.373721813	7.583228559	8.216654811	8.328622513	8.184038813	7.89682813	7.987659683
201065_s_at	7.7523415	9.101167459	8.867615458	7.686444252	8.889613462	8.09608854	7.47956891	8.108658466	8.737539697	7.757883062	9.462532153	8.614498804	10.11441077	9.101232329	8.349447259	9.139564396	7.054188321	8.714204772	9.895555606	9.049223623	9.178849811	10.42678777	9.012740154	10.01438957	10.11839249	8.75400758	7.133438295	9.065642232	7.51544678	8.840633942	9.028284397	8.884149222	8.828450829	9.08403582
201066_at	8.45773407	7.428742041	8.957862961	7.210706629	8.753486282	7.407139402	6.891481038	6.891481038	8.792484979	9.700262289	9.26639645	8.575679911	8.380589785	9.099290954	7.461452782	9.469835552	5.893401666	8.30400038	8.760423373	8.579241181	9.255726342	8.709289232	8.075444983	8.347677725	8.125025373	8.467902323	7.476520941	8.488915374	7.757269554	9.509541422	8.557228319	9.007932724	7.67585121	8.628153146
201067_at	7.463936486	7.701947496	7.169819369	6.667211454	7.097716369	6.898900831	7.270488807	7.190611561	7.305525296	6.86907689	7.406050407	7.055462409	8.142355585	6.901206103	7.177456654	6.894006897	6.953657842	7.448577488	8.154614348	6.778739796	7.251412879	7.349943973	6.649354094	7.165594153	6.973508834	6.717620773	7.010573877	7.272063023	6.6404515	7.588269227	7.786703393	7.487840731	7.097281869	6.943349498
201068_s_at	9.127874482	9.043360147	9.545299213	7.900522907	9.607291298	8.047247518	7.557300779	8.554385683	9.736868934	8.452014421	9.322714495	9.021459923	10.04216696	9.541538651	9.609000177	9.543745581	7.761965278	9.598542294	10.60643962	9.779655604	10.27766687	9.01141853	9.413992982	9.628716136	9.634385392	9.910004011	8.741733485	9.942309327	9.103683265	10.04479105	10.34650402	10.04669245	9.440278148	9.740985687
201069_at	10.64301533	8.376368767	8.856569393	10.66526668	10.96095754	10.26324134	9.342376402	9.204373552	10.01317388	9.43896908	10.7571547	9.452515381	10.94802255	9.874431898	9.370378771	10.69798527	8.206973866	8.681664544	10.69927466	8.318789725	10.50172035	6.637532736	7.705969115	10.4170249	11.47017476	8.966660344	9.970243162	9.63609285	9.667336693	9.196870636	10.42806505	10.43059326	10.15238253	9.304449801
201070_x_at	8.270841075	8.910537424	7.89941178	8.449209253	6.635328655	7.279727189	8.181843095	7.986096254	7.338832844	6.795790387	6.905285837	7.948113094	8.025599741	8.55480693	7.211540758	7.986858491	7.55538276	7.287393555	7.923328422	8.351197283	7.066489904	8.286031243	8.165121714	7.650169493	8.226713744	7.753561921	7.291387563	7.003840735	7.669439386	7.190972079	7.209124372	7.05995044	7.205618645	8.288250562
201071_x_at	9.226052985	9.867713728	9.792129277	8.931421383	10.27623179	7.444975024	8.420931798	8.980635341	10.03740064	9.697052718	9.658847044	9.149462552	10.09399224	9.764681329	9.330321171	9.932064037	7.609919023	9.954413565	9.810226739	10.3746928	9.846541678	10.22981522	10.0446719	9.993414056	9.863405093	9.827786718	8.497741217	10.11961683	8.184597767	9.963212398	9.934138982	10.2479963	9.856842183	10.09109439
201072_s_at	6.365335638	6.224971898	6.975812137	6.989842014	5.802379495	6.144939441	6.659446947	6.384027301	5.990864329	6.357720217	6.192857457	6.197228834	5.895352595	6.295672096	6.091719979	5.79308694	6.398629295	6.478699462	6.538422763	6.912691892	6.225058816	6.782206557	6.525186153	6.160855077	6.39762459	6.445951597	5.917121118	6.096080708	6.223728723	6.024930821	6.009101147	5.652872239	5.879897601	6.496467504
201073_s_at	6.653787522	6.281249645	8.226323798	5.522960589	6.210243509	5.660336387	6.124353272	5.694775107	5.977380133	5.909328127	5.876821655	6.167969066	6.417093663	5.844621317	5.915757775	5.619015287	5.737177605	6.02633165	6.182922989	6.277649968	5.908829639	6.563490525	6.411073088	5.993802497	6.360812185	6.906697632	5.629190808	5.619883122	5.711208733	5.788455138	6.098024843	5.389422877	5.59244695	5.876747121
201074_at	7.478579852	7.160001105	8.803544841	8.121674674	8.838463175	7.540026757	7.539507743	8.37174393	9.006377744	8.180627656	8.849665151	8.652062125	7.449946751	8.656676033	8.420816926	7.991544343	8.114847107	8.616150382	7.870842419	8.806095012	8.44548118	8.552137886	8.401589367	8.372471575	7.875687549	8.974669847	8.13184723	8.077719919	8.106844199	8.44642386	8.036027352	8.261935506	8.234673181	7.907960595
201075_s_at	5.478831702	5.285420328	6.868171522	4.498177744	6.841776529	4.698757879	5.378628426	4.618981618	5.58752415	5.234317872	6.15658613	5.711029234	5.618724402	5.160085032	5.096510875	5.65209374	5.261963974	5.794346894	5.782198321	6.889319805	6.092708078	6.552612419	6.0668278	5.942449046	5.750308968	6.744117924	5.091521207	5.25465698	4.730513846	6.328081339	5.829262785	5.682093609	4.951995422	5.578793086
201076_at	7.983674126	8.270243951	8.079344855	8.738745602	8.472547177	8.531617078	8.261166359	7.709805207	8.381217859	7.978397194	8.950068344	8.194504526	8.004960609	8.514824812	8.464728957	8.30025276	7.520755478	8.15217702	8.163668345	8.2041897	8.59178846	8.245512514	8.423161506	7.866070429	7.549773712	7.718034698	8.632039197	7.611077086	8.478680444	8.447728857	8.353334827	8.239990968	8.394884472	7.575860943
201077_s_at	8.811362411	9.295860868	9.85921654	8.529331695	9.251137612	7.904445493	7.868200367	8.10951849	9.804342264	9.214409151	8.530789604	9.216885487	9.099807776	9.128409578	9.834569862	9.614739841	7.338521199	8.807221023	9.140322956	9.852487981	9.48189775	9.055472903	9.462386937	9.065766493	8.798534837	9.769706193	8.291427006	8.975641637	7.809637192	9.78857566	9.491964948	9.395829797	9.078327832	8.988164311
201078_at	9.427320621	9.598656131	9.081442567	8.654397184	9.401241859	7.614302388	7.042626423	7.644729419	8.926302908	6.744051135	9.618177082	7.958812662	9.901294111	9.114821208	9.061428248	9.870437792	7.778231014	9.272699202	9.217774289	8.924322892	10.39353421	8.228784087	8.819890917	8.857380138	8.565912749	8.717522254	7.962373149	9.338142367	7.824693499	9.657297573	9.401042642	9.73780409	9.248377047	10.37228018
201079_at	7.070847054	8.193231105	8.932143206	6.603371078	6.973773635	7.183629666	7.433077251	7.098060049	7.570926492	7.371358077	7.24550745	7.041031867	7.655133557	7.976201181	6.500879328	7.454238941	6.679064763	7.580615835	5.919931619	8.047288527	6.861982172	7.123243925	7.531939297	6.979799552	6.896987737	8.506959009	7.429111284	7.454967151	6.957262465	7.254742245	6.648622213	7.095767004	6.181996507	7.8017481
201080_at	7.379196058	7.619355257	7.383570394	7.326611273	7.391246101	7.660960454	7.639492188	8.296534837	7.423914151	7.896872748	8.004159625	7.686342189	7.364969118	7.298031078	7.350480865	7.464130415	7.872153454	7.467707709	7.054183148	7.223875215	7.199981241	7.965791252	6.997587114	7.572729329	6.957830987	7.0359965	7.460941955	7.510161438	7.579114883	7.681524144	7.523590963	7.422885667	7.549639316	6.751431779
201081_s_at	6.561210661	6.389144998	6.715314257	6.049599162	6.083271513	6.352294383	6.467785662	6.320835047	6.086937737	6.469924946	6.132577241	6.433872834	6.481123025	6.225410825	6.124940834	6.102428414	6.446848758	6.111375163	6.280866292	6.081230793	5.874441194	6.752832403	6.225643916	6.134141029	6.12663925	6.065022418	6.203409297	6.091998577	6.480953113	6.222256842	6.569694909	5.879617167	5.859083124	6.28879189
201082_s_at	5.588857702	6.098136138	7.240214364	4.294000342	6.606876158	4.502925886	4.18547941	4.350045674	6.046408209	5.24740445	6.800275629	6.436329157	6.026434978	6.340662146	4.257872579	6.288585383	3.858294473	5.830526836	5.863274927	5.76153402	6.523889668	5.797762901	6.245223984	5.848383375	5.701005441	6.051572636	4.509132629	5.679907661	4.398836607	6.034738306	6.522494817	6.355721687	4.939772086	6.016123283
201083_s_at	3.538748	4.073248775	3.838519222	4.260228294	3.767898101	3.458999146	3.494360167	3.243275259	3.619968016	3.084078961	3.250417225	3.522508762	3.894049099	3.410642705	3.462540967	3.252881543	3.802429363	3.528257802	3.964141519	3.726106711	3.982498026	4.890774764	3.747138474	3.801047849	4.810663722	3.812210764	3.373085982	3.570548934	3.496183933	4.235871732	3.777537032	3.653572672	3.660460266	4.259927036
201084_s_at	7.789949854	8.861917917	8.918900512	8.137605823	9.042872029	7.427995905	7.35224552	7.965374174	8.690192097	7.485414413	9.101877073	8.197711938	9.316894639	9.171098178	8.533363387	8.6442302	7.875987353	8.524129852	8.874083059	8.732310172	9.065433678	9.475234487	7.937857887	8.627450857	8.986603804	8.412797351	7.894019551	8.902884096	7.090507301	9.451282979	8.939705645	8.96811438	8.630031871	8.67802574
201085_s_at	6.515799758	6.589315056	7.92314037	8.119372556	5.87077913	6.68786464	6.866048282	7.041312905	5.717785923	5.517501283	5.832197613	6.440699375	6.087397749	6.403702965	5.200408568	6.035687726	5.715795056	6.778040157	8.502368042	7.817974109	7.262373731	7.315532848	6.555982402	7.009287464	8.212093002	6.912512865	6.26897625	6.187857861	6.420419875	5.703439594	6.238234692	5.884889084	5.853017663	9.346788662
201086_x_at	8.736534193	9.396814371	9.889563932	9.266059893	9.853986108	8.255985644	8.216308167	9.956570124	9.45338805	9.538289497	10.37570933	9.38253675	9.922833304	10.0185551	9.921702093	11.10389946	8.436950106	9.724127774	10.26650806	9.476141728	9.946455925	9.805811485	9.128011495	9.695931486	9.941911798	9.189094556	8.854585395	9.730875883	8.459987906	9.84655737	9.988515108	9.882815951	9.875275904	9.633069727
201087_at	7.823852749	8.116244094	7.226799122	6.980906888	7.181136553	7.510119659	7.629318432	7.442467396	7.67596235	7.349852325	7.641543597	7.881771718	7.83376533	7.590574253	7.615643429	7.95796473	7.004388586	7.823502188	7.299239964	7.126837168	7.748819606	7.68552044	7.294627303	7.178489921	8.130395245	7.289155828	7.721649106	7.52746235	7.262633871	7.823362598	7.825339742	7.757559509	7.070157957	7.804842113
201088_at	7.57541715	6.959312913	9.887743445	9.084099568	9.854865117	8.831819882	9.280828377	9.459413199	9.837215342	10.72016612	9.792015371	10.48517677	9.335116333	10.48019105	10.16983344	8.548586915	10.78145595	9.950724251	10.16411969	9.333854129	10.12220855	9.010641455	10.29545376	9.689490891	9.566921664	10.14499727	9.260049614	9.932831438	9.459299751	9.633186778	10.00625737	9.419263659	9.574706013	9.064925568
201089_at	8.767701027	10.05371946	7.969275206	8.088627269	8.767851109	6.984898905	7.929718171	8.112379965	10.22583046	8.170586271	8.266000173	8.178047085	10.39232141	8.151407983	8.221357029	9.64591734	7.48643428	10.22742658	7.867118272	9.214956618	9.334441759	8.780721683	9.093540005	8.500715403	8.940966081	9.131739409	7.989283268	9.280205369	6.886875554	9.355265138	8.406448987	10.46610762	7.702430672	10.78829598
201090_x_at	13.02107361	12.60260712	13.00538621	11.61988928	12.69291226	11.41154598	11.99144292	12.33884606	13.36875861	12.6940762	12.97580796	13.20882181	12.6077757	13.62806648	12.9976948	12.62948975	9.933821009	12.81181993	13.08087012	11.77644893	13.20209523	12.98684691	13.06868183	12.9725933	12.85534703	12.80986146	12.44893944	12.63430646	11.92001021	12.56138046	13.14937096	13.21541099	12.3772917	12.83758861
201091_s_at	6.522522643	7.084514479	8.088574102	8.463407309	8.347129705	8.056056431	8.061986906	8.689454773	8.560695421	7.637302273	7.937215232	8.124118921	9.457436966	8.199809763	7.699455152	7.399222792	8.056775238	7.477904125	9.03641065	8.727757959	9.22058471	8.808740418	8.178272967	8.54866918	7.990619288	8.269490863	7.759470853	9.31210421	8.425736384	7.832504506	8.555509723	8.044593671	8.082579474	7.658181991
201092_at	8.030875272	8.611689472	10.04989329	8.893463814	9.474532146	8.31079434	7.653627753	8.730087843	8.953343715	10.15350504	9.526448962	9.331996869	9.173378763	8.446084544	8.248895923	9.279995369	7.258050502	9.268296101	10.09071143	8.318822196	9.674277456	8.957072484	8.978480908	9.024049186	9.874569747	9.265023469	9.189764569	9.243268943	8.6460693	8.824423706	9.972505829	9.875642471	9.454355314	9.181995689
201093_x_at	8.042298297	8.008250455	8.119624192	8.279602556	8.139660611	8.236364485	8.657343813	8.481013024	8.932969524	7.747682378	8.733667155	8.023464168	8.069840174	8.843371463	8.530389152	8.934881286	8.120819799	8.949431213	8.548701644	8.493474356	9.084389537	8.697777721	8.194773277	8.859312802	8.44766988	10.24593014	8.229164646	8.324955509	8.5706846	8.731073723	8.442587231	8.312323016	8.275791176	8.341201349
201094_at	11.32742145	11.69386966	12.12324997	11.74188906	12.01132942	12.21106078	11.63107027	12.12824211	12.38104138	12.2453668	12.14382529	11.93804274	11.9622926	11.58542863	12.35889135	12.23072004	12.18430493	12.01251537	11.71801677	11.97909653	11.69588234	12.1625285	12.14799779	12.17058438	11.88180525	11.40625076	12.18312981	12.08886543	12.56365632	11.86633092	11.79848077	12.17151748	12.41470358	11.6991411
201095_at	8.508387196	8.241947899	7.69062814	7.873439678	9.651269438	8.204421955	7.424969628	7.852797476	9.894800017	7.657399139	9.387048826	8.811175992	9.325848992	8.945339057	8.185081857	10.49300349	7.355928387	8.360773018	9.386501385	8.413096364	8.741178783	7.547181609	8.605806341	9.524413713	8.990967173	10.10209376	7.589953216	9.015074165	8.134502947	7.905830106	8.554195194	9.398381965	7.55234944	9.268320901
201096_s_at	8.986665225	8.350268129	8.761525228	7.038509644	9.60712927	7.849869575	5.620075437	6.943940966	9.704519128	7.591058812	8.151563878	8.853936098	9.542421314	8.266759902	8.351146271	9.535759729	7.960841342	9.10592627	9.757326056	9.633358855	9.356401433	8.157054029	9.975503063	8.730094242	10.11865604	9.897589811	7.206455937	9.700417186	8.764682267	9.377745161	9.8221552	9.229100926	8.703111291	10.41408892
201097_s_at	10.8911657	10.70194979	10.50835719	10.06111786	11.58794736	9.866663207	9.403678734	10.23493437	11.68667414	11.41076253	10.80867184	11.2256968	11.18596479	10.87215797	10.51844745	11.17403423	10.37599841	11.25104694	11.13852805	11.09967706	11.02989323	9.998478978	11.02221744	10.5581864	11.38435454	11.0083028	10.73869513	11.33473879	9.846116981	10.88251601	11.48307887	11.12668753	10.68089923	11.44946115
201098_at	8.153589611	8.198848047	9.211874644	8.227435393	9.334389499	7.701714956	7.33191813	6.919968548	9.349554505	8.588302889	8.032953704	8.500692759	8.823043447	8.462526179	8.595600429	9.511086773	7.949300964	9.114613232	9.527742044	8.763898503	8.77464427	7.644974653	8.579860778	9.191685303	8.917962249	9.053852762	7.733292974	9.672360579	8.583675609	8.392885034	9.738846281	9.311539751	8.748429815	8.960527363
201099_at	5.68735515	6.341234088	8.261743366	6.338403861	7.10945253	6.371587317	5.308131764	5.931310136	6.842561703	6.960754487	6.686797798	6.832597703	8.681752543	7.869764505	6.983232049	7.068110677	5.921469073	6.941569329	6.55128594	6.923036088	7.263606148	7.103401472	6.149750449	6.267682128	7.793096657	6.583112416	6.87377076	6.577558376	6.903776978	7.255845228	7.912920687	7.221944563	8.366196067	7.073558796
201100_s_at	8.806161195	8.515191963	9.862488239	9.112991565	9.289859319	9.354835657	8.835842161	9.376175753	9.342786759	9.421002095	9.115476702	9.412422036	10.43741326	10.26747607	9.04514727	9.179077813	8.530305641	9.325161659	9.059175343	9.175453112	9.2954226	8.847343333	8.230057327	8.950584267	9.808463537	8.359668141	9.20137424	9.314762865	9.4379831	9.841669612	10.28169273	9.828814408	10.30018519	9.30001928
201101_s_at	6.40448681	7.464055273	7.24490334	6.608477772	5.795640368	5.363159821	5.838672787	5.983172466	5.365977531	5.567226231	4.882155229	5.68778993	6.714707045	5.770921136	5.597874085	5.483791224	6.118821061	5.475064694	6.529566348	6.379998903	6.222671117	6.730202589	6.417164703	5.678829345	6.856717687	6.165854311	5.715124762	5.608162356	5.748985224	6.052233697	5.922443849	5.432663419	5.12278191	7.759998966
201102_s_at	6.978165301	6.76830818	7.867651073	6.670772096	6.714603272	6.848346922	6.990757953	6.65223259	6.957276618	6.539521853	8.392232325	7.045342164	7.408160366	6.764752962	5.763460283	7.626582896	6.385937053	7.064614144	7.214384826	6.941006201	7.256104499	6.45746216	6.555982402	7.212425145	7.462709651	6.434180921	6.838906122	7.098368905	7.324336147	6.66344157	7.020633071	6.567150016	6.91884569	6.769445712
201103_x_at	9.241638406	10.10720761	9.97659284	9.865025722	10.62925552	9.214056658	9.265496202	9.883548463	10.84357995	10.50488955	10.93797639	10.44696581	10.4269908	11.15105324	10.74216425	10.84058096	9.243347353	11.02680764	10.97780817	10.56238084	10.99126186	11.21127535	10.95690127	11.13589933	11.3037358	10.53443198	9.198887436	10.30790355	8.531086259	10.23490111	11.3315204	11.11788631	10.33853065	10.1478718
201104_x_at	9.239407318	9.54492122	9.50394326	8.682524596	9.604909085	7.253492531	8.364762459	7.878966215	8.830472115	8.195299421	9.645774043	9.408403863	10.32901827	8.547311477	7.612529231	9.753429949	7.954830832	9.40339594	10.32860737	9.938621866	10.338382	10.76553965	10.3379248	10.24465447	10.88266596	9.946094675	7.97598464	8.996466818	8.06088609	9.526279486	10.68930369	10.08635012	8.12301183	9.581576006
201105_at	11.76412062	11.98896817	9.503336233	12.49216985	11.38403301	11.56670876	9.7311872	10.07460765	11.48757552	10.96448583	11.6041611	11.62685827	11.89265789	11.44373549	9.809610916	10.95392353	6.960444116	11.35674141	12.62733337	10.51293296	12.79000208	10.09444818	11.4605712	12.09249442	11.5941522	11.52534004	11.92845924	11.67296729	11.59443602	11.9070964	12.76911622	12.42208351	11.4185553	11.65180322
201106_at	9.238193471	9.897732546	9.826906348	7.678663672	9.34336156	7.135512109	7.721164453	8.204465325	9.230604026	8.360276834	9.434460039	10.12200643	10.43700345	9.476383802	5.945371251	10.31605068	6.93606624	9.618417838	10.04869814	9.689027224	9.652702827	9.401523568	9.569763377	9.777455879	9.752301527	9.873516804	9.36894266	9.389379569	8.42676542	10.5615749	9.453326845	9.260386104	8.164419171	9.673397439
201107_s_at	5.348576132	4.940541546	5.785248374	5.365827178	4.962164399	4.869510585	5.590099347	5.300371118	4.862992503	5.058379565	4.697984692	4.806668711	5.366905025	4.669266467	4.820842035	4.879829408	5.47501998	4.684667793	4.671311856	6.109508014	4.714914512	4.719995014	6.379579261	4.882795752	5.452826306	7.242610853	5.005528688	4.962105189	5.24052615	4.988622817	4.914791407	4.729666424	5.031266732	5.730206421
201108_s_at	7.477402992	6.870700313	8.204677648	6.617291751	6.82642549	8.673946915	7.33578734	7.076156568	6.736049704	7.227262871	6.455069396	6.761689325	7.649346494	7.370392769	7.227549535	7.848107374	7.765130326	6.560345702	6.022802917	9.350093271	6.585717678	6.395086199	9.594477204	7.008228561	8.219183093	9.752751953	8.113165382	7.715718869	7.940079851	6.150736744	6.163852374	6.676337533	7.027333479	9.161405977
201109_s_at	6.51329653	5.345430925	7.641037555	5.610394908	6.355293119	7.227337685	5.056755207	4.873153176	4.833486812	5.628915369	5.282103217	5.367778577	6.984236753	5.780818634	5.250145665	6.637397779	5.887341567	5.161125957	5.180042456	10.02370243	6.327280173	5.651008098	9.756106921	6.85681498	8.477239847	10.1642979	5.95635624	7.69791612	5.958692922	4.728600601	4.924279542	5.53253015	5.595415845	9.34013326
201110_s_at	6.063114829	5.778840488	7.194875337	5.303180033	7.029916372	6.477912962	4.491385257	4.07344111	3.870917668	5.149787258	6.085470448	6.131152511	6.705852732	7.101819735	5.456790484	6.668087902	4.95551911	6.418113374	5.449302314	9.926633397	7.587495587	5.361922681	10.01198262	8.003072064	8.713277956	10.23900888	6.713108782	8.748559127	6.419677172	3.473193323	4.34635037	6.161412637	6.365459216	9.171362719
201111_at	6.304835111	5.783125872	8.848058172	7.528923719	8.775368181	8.237588732	7.195277763	8.34634751	8.180683031	8.719874584	8.01695881	8.67651043	8.56933002	8.413544062	8.66757192	7.449056947	8.802974123	7.902795409	7.338631549	7.71352591	8.739949867	8.361182918	7.586031917	8.314832241	7.370723622	7.932124159	7.679454292	8.169403665	7.188005605	7.707851722	8.027539975	8.117639435	8.353622346	7.310676939
201112_s_at	7.680436871	8.204162451	10.31385763	8.125397523	9.958746325	7.316550426	7.146078287	8.056911891	9.656104477	9.687148483	9.217296741	9.264334963	10.16836269	9.012237796	8.910707304	9.243247332	7.639259959	8.880603351	9.423781957	9.66543151	9.945958926	9.200741337	9.514154206	9.449684126	8.878454049	9.869442716	7.876586675	9.535583489	7.915128195	9.491618884	9.501782694	9.481036839	8.971467684	9.24369356
201113_at	8.478755368	8.721150959	9.946686724	8.307919918	9.284575591	8.046870013	7.972407225	8.209730358	9.378758321	9.015716869	9.589749763	9.445782942	9.668891338	10.03777715	8.82471142	9.235459693	7.317552395	8.276400161	8.164107594	9.152223792	8.70376331	8.935799493	9.416771281	8.872022444	8.260866863	9.976732325	7.930104024	8.174395957	7.934037418	9.077529956	8.056496952	9.242270993	8.382975187	8.496219404
201114_x_at	9.501358894	8.694316814	10.64306578	9.318331152	10.49005865	9.293430802	9.155788508	9.072615468	10.06012115	9.167948178	9.629191272	10.1998282	9.892559136	8.96606006	9.537962763	9.967636584	7.695066101	9.111402815	10.43677245	10.09147137	10.25348508	9.345267913	9.615132831	9.858848456	9.307230467	9.757065649	9.134997523	9.981829169	8.776832251	10.39295773	9.8608061	9.696099532	9.23405608	10.09778811
201115_at	7.140754123	7.386996693	8.374094118	7.525487311	7.745719875	7.389133395	6.862240142	7.676068271	7.565985669	7.74073377	8.536373781	7.408113934	8.057683035	7.735464376	6.83661856	7.506523367	6.403152571	7.764166363	8.488418221	8.782120435	8.685541398	8.605977773	8.374131706	8.130186908	7.456538112	7.717491062	7.360609861	8.203999439	8.054438708	7.944861398	8.526729454	8.149869696	7.858125987	7.206150876
201116_s_at	8.096403383	8.559551347	8.587320142	7.619688927	9.910356212	6.618260917	6.690142014	8.581532649	10.31507336	10.0304889	10.04242559	9.228230019	10.28894368	10.86471465	9.460777354	11.35142054	8.13249693	9.846113769	11.05842213	10.14205688	7.983697875	6.581572823	11.19806359	9.9327538	7.515155115	10.3156763	5.488928161	10.38353584	6.414731637	5.636383498	9.222016899	10.31504106	9.247620737	10.52493261
201117_s_at	7.518237062	7.791417756	8.055721402	9.33908538	10.44188098	9.536437286	7.509164603	10.11015939	10.84305478	10.90802243	10.36170123	9.79223226	9.357681698	11.34835988	10.5258092	10.59580941	10.51468097	10.52573957	10.83990371	10.17417666	8.391420205	5.820715154	10.72194897	10.30039236	7.225509697	10.39557294	7.470047925	10.7808861	8.80007444	4.890207358	9.445010108	10.95292103	10.6063898	10.47025591
201118_at	7.409229571	6.984119484	7.292333073	5.093006275	6.841575197	5.248004783	5.456110223	5.69610656	6.53700016	5.883498678	7.415229837	6.525229244	7.193169656	6.388364065	5.834951692	6.783022372	4.978296882	7.21336491	7.163261266	6.552873582	7.739237676	7.989061705	7.376627189	5.915291791	7.68179976	7.759925043	6.361927231	6.528225316	5.764371633	6.854408987	6.703721401	6.93920791	5.956471554	7.768714884
201119_s_at	9.538004389	9.735225527	9.544685661	9.772278193	10.22870505	9.596837269	9.391857445	9.41516927	10.44485241	9.83635987	10.52204488	10.5669151	9.939218431	10.13713529	9.477747439	10.71423618	7.799511465	9.832629732	10.31116405	10.09272995	9.953687498	9.719538326	10.35316414	10.16466809	9.873499884	10.12465557	9.381538253	9.90843706	9.933394563	10.52192056	9.461125356	10.34690574	9.147416262	9.864646026
201120_s_at	8.473400733	9.092143322	9.302633822	6.223321185	8.230823796	6.626971046	7.15396231	7.119773027	7.463129888	7.509989264	7.374739184	7.331125083	7.77651232	6.495231664	7.854887731	8.121246438	6.476318532	7.210576599	8.754768125	8.483272412	8.048090244	7.592314572	7.884713117	7.711406316	10.02572255	7.698629321	6.650416604	7.601873719	6.76348555	7.939220731	8.845801385	7.271636537	7.186490795	7.900269964
201121_s_at	8.785307125	8.96682088	9.196424298	8.884599562	9.710913935	7.863097864	8.548547069	8.460431679	9.444726611	9.244626802	9.256589543	8.212364782	8.292673007	8.827994451	9.514336043	9.23531856	8.34896583	8.940137852	9.609321414	9.581844464	8.992272148	8.364868774	8.900731526	9.062670895	10.16496805	8.699609793	8.426588407	9.671542465	8.800453733	8.913521908	9.990066155	8.940913561	9.435516528	8.718397832
201122_x_at	8.290255998	8.236499244	7.237461199	7.265677739	9.062337144	7.07242899	8.0611086	7.798924646	8.290999606	7.340838435	8.580522562	7.637305825	7.204621736	7.44697582	7.193835593	8.159138152	7.338287685	7.270263471	8.018298397	8.670214992	8.757836113	7.940274931	8.415005322	8.110397043	8.511283937	7.865573784	7.73732967	7.42776059	7.910281293	7.70512956	7.21395873	7.174952343	7.211157349	9.360794704
201123_s_at	8.546415224	7.960617641	7.05064916	4.797291729	9.112840096	4.751046439	4.808477994	4.584166118	6.91311138	4.788926083	7.331180302	5.371777315	6.535984212	4.744190707	4.147817521	7.603127813	4.33077935	5.326461558	7.941597338	9.376694454	9.216917053	8.049482792	9.296966608	7.960653316	9.97790609	7.571986013	5.045216693	6.125295831	4.724221005	8.895844806	6.196104043	6.215361047	4.742140436	9.799579876
201124_at	7.103330417	8.175055853	5.74829703	6.834868247	6.700781342	7.497052362	6.914292535	7.081366905	6.653867944	6.332363131	6.545745319	6.435184946	6.680401775	6.595825992	7.042895717	6.531710815	7.646078411	6.508415994	6.506870309	6.198026931	6.348195847	6.639351835	6.495231664	6.392540187	6.646926045	6.358969259	6.967631651	6.942931294	6.864555976	6.922600563	7.20834547	6.886034373	6.445518723	6.518899439
201125_s_at	8.917017799	10.59504699	7.391427581	9.598375362	9.461024999	10.83823964	8.591420718	9.051885565	9.842489304	8.188406032	8.638577117	8.908542335	8.91026523	9.527952281	9.329032776	9.291881472	9.641896603	9.333814449	9.906604301	8.044091076	8.793502813	7.988531436	7.746858253	8.869823039	9.309844743	8.693841282	9.285042198	9.454664093	9.329164902	8.718870832	9.944299789	9.498040066	8.683148739	9.072615961
201126_s_at	8.241314067	8.546091718	7.95188118	8.770346163	7.936257093	8.666809749	8.635848679	8.369450677	8.512184488	7.852795543	7.861832571	7.654902948	8.384604	8.056108098	8.045037831	9.105611615	7.513687136	8.456644132	8.204195245	8.155014645	8.900401818	7.394453198	7.990024883	8.44486121	8.398813025	8.065285894	8.622118408	8.074212112	8.6159333	7.864365965	8.029448702	8.119521021	8.132145755	8.752529993
201127_s_at	6.716707669	6.428088448	8.058627316	5.963602532	6.547918593	5.634260451	6.799548245	6.08701995	6.346518165	6.010084291	7.041352949	6.52875428	6.982378017	5.619571323	6.176489486	6.661978342	6.262064677	6.163585832	6.429711237	6.806471351	7.10616333	6.190659578	6.505532901	6.034222087	6.478142923	7.013899048	5.847858446	6.32815766	6.455035808	6.609117075	6.739811601	6.156388727	5.640252057	6.799808436
201128_s_at	9.247117103	9.111291563	10.51933051	9.44433378	10.24289773	8.573205197	9.254043902	9.829459527	9.387547048	9.763643273	10.1886037	8.81055361	9.789275124	9.248405561	10.26302159	9.579589743	10.3475343	9.348864391	9.16015839	9.456352979	10.34201703	8.990815432	9.170670772	9.092724496	9.105901298	9.795902435	8.597445809	10.11503816	9.474315346	9.648791908	10.03491045	9.278808131	10.04009087	9.145607768
201129_at	5.919340049	7.337934176	8.709930061	6.585049445	7.886647312	6.555398928	6.62517231	7.1431981	7.730334357	7.782435199	7.667013365	7.118811872	6.761264303	7.379962123	7.979356965	8.474979315	6.565663373	7.20201481	8.023483987	6.675571807	7.085712942	9.28479409	7.098050011	8.444981506	7.245039677	6.417113854	6.430712037	7.57811039	5.826435469	7.331293827	7.915775386	7.542008943	7.458593004	7.25929147
201130_s_at	3.853097368	3.811770019	3.993732577	4.094726143	3.712187778	4.166144631	4.13875639	3.935970259	3.81755439	4.003445246	3.778384134	4.042961357	3.7325637	3.614634473	3.7399996	3.644503669	4.524986619	3.643441959	3.805810117	3.56848526	3.696479033	3.908396704	3.749581845	3.646074754	3.840964878	3.725402045	3.764674441	3.518373716	3.888357472	3.853867262	3.772003691	3.579048258	3.669433496	3.737726715
201131_s_at	3.865427698	3.78879359	3.726780345	3.941918118	3.60932843	4.6923501	4.164333362	3.679827922	3.591694799	3.836682647	3.715849797	3.999210441	3.536500342	3.783101677	3.763965423	3.677637633	4.033779241	3.776423845	3.593165892	3.485509404	3.530691451	4.673436946	3.79340895	3.494905043	3.400840046	3.602340929	4.728869884	3.522821421	3.540250186	3.715910867	3.597417225	3.589261797	3.649355347	3.55422999
201132_at	6.146109272	6.582929099	7.719931518	5.796846215	8.249681897	5.341249608	4.4634569	5.319386629	7.994263599	7.049152634	7.148174383	5.857242898	7.191889399	6.508988804	6.33260582	7.224728276	4.230649596	7.209142634	7.316198927	8.078421801	7.464972964	7.056361837	6.749098059	6.973141094	7.827298066	7.583233419	5.882830103	8.120935408	5.218550471	7.329569856	7.351532916	7.604561922	6.962874293	7.572617748
201133_s_at	6.280303463	8.483105786	6.939826033	6.140775315	6.926395129	5.608753269	5.146476105	4.716805632	5.474502632	4.821475018	6.837368153	5.42960879	7.831097831	5.498689331	4.576265735	7.042501274	4.922719698	6.412114492	7.520726836	6.542898888	8.74776732	7.842590056	6.910620123	7.606914556	7.582248244	6.886839154	5.335323027	6.639773692	5.15858047	9.003929095	6.790612172	7.507502245	5.944275737	7.43660247
201134_x_at	9.572688106	9.856599191	10.47049296	10.32137018	10.2262116	9.828273503	9.841845126	10.32690097	10.67836081	10.71614755	10.36751517	10.33042334	9.92261007	10.27371697	10.84316653	10.30759724	10.30412901	10.37388474	10.25890575	10.82631384	10.35844242	10.8264624	10.40957207	10.30979983	9.606202974	10.56706972	10.14310421	10.49571294	9.652667123	10.54837857	9.763578814	10.44636088	10.61095927	10.2300791
201135_at	8.169068736	8.535341146	8.133909213	8.679062813	8.985138208	9.196730373	8.578220844	8.521102391	9.572548685	8.47763299	8.857497528	8.029240692	8.627187543	8.599412555	8.131091122	9.403097847	7.349093301	8.823054417	8.962476551	9.151785761	8.920190757	10.5888684	9.70445153	8.384571929	8.90328426	9.209781545	8.745466225	8.876031596	8.802736024	9.498504357	8.546465789	9.201148707	8.840990132	9.064512788
201136_at	8.967116395	10.48662496	7.907254654	9.309732841	9.837925631	8.186988644	7.721061263	7.512962881	8.55726557	7.936384613	10.01762905	8.361738837	8.878867309	9.789383018	8.013183896	8.410255067	7.219431572	8.774011436	9.865555187	8.823203963	9.986371017	9.109686365	8.541957231	9.42937308	8.65237058	8.875415928	9.181741376	9.43515707	8.794536576	10.53110446	9.802920674	9.025162055	9.133416312	8.427695113
201137_s_at	9.39588025	10.94279982	9.615070699	8.411347495	8.827569543	10.33752387	9.733317316	8.837931654	6.88201069	7.432440248	9.266404933	7.54446628	8.936891841	9.104241795	9.153928229	8.523637885	9.359473229	10.38698861	8.482550095	8.989714551	8.443670438	7.949633833	8.771831594	9.648651398	8.618366346	7.522489166	10.92618828	9.405662511	8.274798383	9.985617357	8.820280531	8.184990077	8.845609212	9.370298917
201138_s_at	6.590319888	6.905488009	7.741595396	6.292592995	6.225029703	5.685550617	5.537037745	4.995593546	6.077770976	5.018438152	5.629765937	5.857394477	6.581579174	5.880440176	5.312365306	6.600617504	4.938565712	6.376313085	6.955649796	8.27284746	7.363646594	7.587029216	7.372114542	6.855159968	6.912869684	7.517524545	5.15142086	6.64657143	5.66417877	6.876444228	6.278176844	5.825240525	5.496424826	7.357081386
201139_s_at	5.6268442	6.787793971	7.516009283	6.480075081	7.450152856	6.19692768	5.720770468	5.70861582	7.472584977	7.902195556	6.821613606	6.700884046	7.171863104	6.886176194	8.017956557	7.831541082	5.357453936	7.63072489	6.743879022	8.800426015	7.989074005	7.971789486	7.928963755	7.302302845	7.176579868	7.733812413	6.501959417	8.479997938	6.393728106	7.780393045	6.908811724	7.346888975	7.279068252	7.460789036
201140_s_at	7.567259435	7.393805218	7.948576277	6.639104447	8.288293303	6.434186171	7.324712547	7.406454343	8.170252958	8.017468748	7.578450797	8.171503739	7.898867967	7.376854468	8.140047143	7.847480874	7.16999068	7.7574	7.344176334	6.891961581	7.786134449	7.071800083	7.690741036	7.723447687	7.835814662	7.910901442	7.277446344	7.283156039	7.049990665	8.910461004	8.066279929	8.257237066	7.291296829	8.046053475
201141_at	9.515724544	9.932993094	8.122148424	8.705037304	10.37483344	8.591225434	8.99124401	6.9795057	9.26817924	8.210359885	9.179071704	10.28830396	10.80920758	10.83933235	10.12712016	9.998789769	6.707439013	9.800605002	10.00917928	8.504301275	9.759354798	6.491866743	9.222549208	8.954677231	10.9876727	8.825913393	9.623218686	10.08382029	7.23799703	7.695192852	9.365110119	9.938482443	9.117199046	9.971662043
201142_at	7.352006457	7.859818959	7.888075541	7.805774234	8.121972834	7.131940408	7.311423729	7.441961526	8.537026341	7.375951511	8.533377182	7.753405443	7.978933954	8.300813056	7.5788322	7.97289976	7.683617997	8.427359427	8.287702358	7.856982678	8.692562499	7.892734646	8.075708182	7.788359029	7.88881955	7.295360514	7.441738785	8.330704089	7.683343823	7.335402794	8.038507349	7.533378181	7.817215683	7.915829396
201143_s_at	6.356318447	6.426818969	6.845831745	6.161358563	6.186199532	5.472727938	5.763875717	5.807735286	6.324467624	6.382147223	7.210241683	6.352953646	7.5071069	6.47957988	5.360491129	6.310395133	5.76886138	7.320009973	7.515180439	7.086908504	8.283363607	6.950995309	6.238701222	6.933856919	7.266684537	5.869668612	6.148035612	7.333412116	6.404147618	6.205549721	7.260091832	6.311770092	6.304828939	6.860005301
201144_s_at	7.963903514	7.870031642	9.388283801	8.169894954	8.629273698	8.221383653	8.130830384	8.495376715	9.29066522	7.884974342	8.248480806	8.603973191	9.331893421	9.013592576	8.385628708	9.051409988	8.894661736	8.518249874	8.700884572	8.774710833	8.921880506	7.977974945	8.930919047	9.04180594	8.590161467	8.311826329	7.867028561	8.764737475	8.15532378	8.197902062	8.34673015	8.457347006	8.291097654	8.212215114
201145_at	8.079386898	8.478898643	9.005563785	8.363168933	9.214023692	7.982647821	7.771582801	8.466701709	9.101528658	8.715658863	8.747167304	8.927249722	8.993931044	9.474709163	9.103835274	9.577677453	7.673369629	8.487499817	8.78378573	9.740836123	9.220701445	8.517652789	8.927255327	9.305655094	9.070647746	8.605091169	7.894243457	8.57954739	8.147688485	8.823547792	8.907499684	9.026669747	8.799588567	8.069612118
201146_at	7.934684072	9.236199145	7.762871743	7.102812357	8.620553259	7.268438779	6.950108062	6.594328116	8.455868854	7.005424968	8.319619423	7.481734994	8.874811112	8.520004291	7.686087974	9.781068931	6.575753088	8.399915068	8.606946434	8.675774555	8.950299149	7.550292423	8.085089798	8.231387546	8.490201099	8.099819441	7.701123833	8.61203654	7.285962883	9.10849779	8.245773111	8.533072823	7.855792147	8.766073241
201147_s_at	8.263769898	9.599996291	5.435738014	5.52650841	5.950695534	7.160024169	5.932317693	6.980390553	5.485310458	5.950789004	6.041773847	6.370389956	7.310783509	6.849947593	5.788675139	7.050596188	6.648253162	6.189345839	5.141371878	7.099125658	9.210143941	7.567033191	6.923545176	8.025172662	8.673160109	8.343528769	5.837699817	5.959084221	7.954243827	9.947859531	6.457429369	6.990694731	7.801101845	8.235815431
201148_s_at	9.389290999	10.5394095	7.582858437	7.818267768	7.781734574	9.930041901	8.285974249	8.756942334	7.554090064	7.894166165	7.856319936	8.034179278	8.278475946	8.026291722	7.708689121	8.074369168	8.556412552	8.074476943	7.638721143	8.171887057	9.37345521	8.547632121	8.117154989	8.499013099	9.48575947	8.68726021	8.532099434	7.942329265	9.740886027	10.18682678	8.163487822	8.241582455	8.58000544	8.924071286
201149_s_at	8.742369014	9.469868637	6.607330638	6.074222552	5.860622733	6.689493142	6.729734234	6.699758568	6.404094114	5.86567862	6.141813729	6.468540865	7.36047927	6.077003484	6.080838157	6.270066965	6.589817223	6.213556786	6.213026153	6.97126854	8.698019936	7.73080518	6.946893713	7.587619657	8.884035017	8.203854881	6.539216208	6.254410411	6.916411268	9.138802234	6.691890232	6.845592114	6.290323104	8.445923274
201150_s_at	8.010952372	10.62185058	4.985603894	6.915269517	6.634722128	9.184413888	6.009593016	7.801613675	5.946630593	6.049685994	7.543949487	6.353056307	6.905451546	7.422245253	6.278423794	7.616171368	6.382052332	6.202666269	5.090024845	7.104976289	9.498755028	7.657591868	5.754446946	7.776066887	8.636561946	6.953416802	6.588586275	6.315201826	7.252139134	10.5123055	5.884467813	6.991743519	7.231700954	7.104840098
201151_s_at	4.973604833	6.465297598	6.04507849	4.512267644	5.159837513	4.069727466	4.256139195	4.186635812	4.089232213	3.888923243	3.950814703	4.071657931	6.268033194	3.893099088	4.04319309	4.965779388	4.187452743	4.05636208	6.865749062	5.246414495	4.940586994	4.155907764	4.873883818	4.365181957	6.179399109	5.448141309	4.031922822	4.555420774	4.01522741	5.060823305	6.040968989	4.412960191	3.880750252	5.676210334
201152_s_at	8.32834306	9.897264201	8.997457819	9.596731888	9.078240567	8.284382315	8.568227787	7.893712359	8.50874161	6.870704643	8.293281243	8.49303724	8.887685428	7.737215643	6.777964529	8.910734995	7.028032928	8.818511763	9.957913672	8.686608448	8.949818335	7.932282316	8.651086248	8.920160269	9.424558094	9.003912352	7.773456811	9.128886716	7.405246452	8.28038482	9.335242054	8.288338867	7.882844904	8.966428623
201153_s_at	7.349520991	9.076775165	8.614680197	9.335172605	9.821760714	9.090130142	7.860262772	7.819169668	9.061840992	8.224895721	9.151849111	7.788754845	8.744018644	8.754202349	9.232297631	9.126079741	8.028592494	9.32496497	9.809201916	8.724195442	8.981418377	7.413674933	8.561520932	8.920699259	8.932972178	9.009865775	9.099701778	9.833616975	8.544249284	8.751625391	9.517139734	9.314305077	9.261658991	8.919003991
201154_x_at	10.78289214	11.95464656	12.55213766	10.97094366	12.41250255	11.22453527	9.711217842	10.52824985	11.94874008	12.1436434	12.10143681	11.36502647	11.9674578	11.10270455	11.30473548	12.07407967	8.821058721	11.41783911	11.14699275	12.35574966	11.94024818	12.67798855	12.59615429	11.97257345	11.71999528	12.24278394	11.44039892	11.95796247	11.10147223	11.93534446	11.49155953	11.82296081	11.6211837	11.18787664
201155_s_at	8.392856013	7.815567059	8.078842565	7.992033446	8.239818076	7.660034533	8.793885303	7.993849452	7.92200944	7.737401797	8.330662036	8.143383542	8.19628008	8.339191653	7.1748	8.371539225	7.096458689	8.461300534	8.071366019	7.48589804	8.349915524	7.940274931	8.053093615	7.53821212	7.897147864	7.929293253	8.121793245	7.714012639	7.920466597	8.053374409	7.92384289	7.647509289	7.701265542	8.002670294
201156_s_at	7.101415416	6.938610021	7.906127828	6.535068706	7.100261745	6.061559802	6.558919427	6.453067221	6.325989849	5.822204488	6.481220094	6.940851483	7.756384888	6.086912781	6.077854266	6.651586787	6.224442937	6.366187032	7.000915102	6.493120485	6.968314614	6.422800867	7.158161233	6.756230799	7.486057578	7.457983414	6.409051023	6.366415739	6.309669952	7.819704087	7.576777995	7.368618241	5.751464942	7.886674667
201157_s_at	7.271339871	7.06815068	8.593454597	7.850470571	7.909734467	7.688668493	7.65148441	7.711745802	7.851266256	7.769042135	7.467013777	7.756751424	8.192804259	7.472406597	7.427442816	7.231421877	6.873814512	7.763271439	8.367099019	7.854772941	7.657780727	6.629030044	7.90915785	7.088161943	8.155103445	8.627426662	7.774807192	8.254093149	8.141044155	8.26459549	7.939177641	8.720689277	7.701837745	7.799051879
201158_at	5.653803539	5.704648595	6.772514474	6.274341244	6.386416089	6.029119951	6.353280014	6.052651735	5.720405439	6.073992007	6.997109551	6.335144199	6.614680824	5.938714059	5.339785487	5.686247993	6.063630996	6.224057514	6.059613584	5.523924415	6.14791023	6.216473254	5.607659156	5.818028488	6.362512758	5.853466464	6.216725447	6.366415739	6.546318768	6.619044195	5.813713277	5.734166762	5.68217366	5.891878724
201159_s_at	6.244522851	6.225319439	6.168655861	5.881730636	5.719927266	6.169083024	6.789537016	6.164259354	5.750105311	6.081771754	5.897984494	6.295215213	6.107315298	5.654695836	5.680724238	5.647456599	6.516912002	6.164898611	6.157010194	5.671325507	5.879009461	6.266409768	6.037532381	6.16324475	6.49264267	6.209973481	6.320505271	5.941677622	7.027064131	6.263821702	6.142132007	6.087782917	6.246312887	5.829714081
201160_s_at	8.952526277	10.6690553	10.7703106	10.51406738	10.61445418	10.65714442	10.65217608	9.305878686	8.321025745	9.91941263	10.18621263	9.348027455	8.372684453	8.118583153	9.45755073	7.078162188	9.341601815	9.181461138	7.451063872	10.23769071	9.855264327	9.22389088	8.36334781	9.61084872	10.45878752	9.708567909	10.2238532	9.374082226	9.90546508	10.58623348	9.425009129	8.277808017	9.587250131	9.171659864
201161_s_at	7.294664823	9.063471721	9.693259498	6.70591744	8.561283035	5.611321726	6.224829245	5.224425557	5.506158424	6.733421181	8.018179472	6.977495973	6.952960265	5.822730211	5.814489005	5.874806519	5.696157532	6.855870297	6.00322077	8.999791323	8.134067248	7.558859558	7.132501	7.487849563	9.021971517	7.846904897	6.961749612	6.880464654	6.437991897	9.397617546	7.615297909	6.126731149	6.610774214	7.910171373
201162_at	11.69493509	11.84757932	9.145310104	9.388011493	11.1579119	9.649727936	9.001981516	9.24313138	9.671603084	8.266415496	10.20615681	9.281553865	10.92526268	11.31364152	11.05129598	10.60610923	8.248961977	10.49714069	10.59537244	11.25461986	11.41089933	10.21150206	10.1813882	10.53378855	11.34839195	10.41292109	10.83079428	9.823335141	8.524711147	11.28696292	10.20606649	10.88908266	10.28755119	11.62319935
201163_s_at	9.660622787	10.38139205	7.965400039	9.26525382	10.03687799	10.04849304	9.495884343	9.708484947	9.298205232	8.949722434	9.039912994	8.543862627	9.445693378	10.47856307	10.54503618	9.156743521	10.62309522	10.15695505	9.880856007	10.37409115	10.49245728	9.159781282	9.202893826	9.6482585	10.27315648	9.436185238	10.76662211	9.470110123	8.479539864	9.899540247	9.280642435	10.12905943	9.727047674	10.29899672
201164_s_at	7.352259871	6.73193416	8.292210625	7.386321138	8.054371275	6.440518486	7.11850998	6.900536291	7.300236908	7.406906925	8.580344608	7.021473327	7.256954788	8.247185426	6.728314548	8.025684334	6.271846798	8.060585836	7.928772596	8.345595761	8.305766899	9.102618111	7.879874153	8.035007772	7.774792788	7.73481351	6.63255877	7.82272168	6.937196561	8.253166106	8.17603028	7.675609845	7.379324621	7.290723611
201165_s_at	7.302291976	8.061494289	8.656229422	7.596032445	8.416112838	6.657249862	6.988567	6.441118551	7.064898563	7.327307032	8.169061279	7.226279943	7.849740979	7.227664207	6.474568892	7.848455979	7.114793807	7.990003341	7.799180017	7.940430404	8.632254976	9.268643429	8.262030562	8.193561095	8.317989473	7.966898081	7.065921595	7.95146338	7.074297276	8.002572947	8.199841545	7.632787638	7.493867635	8.444112091
201166_s_at	8.400533931	8.584319684	9.300567616	9.196194169	9.598576683	8.984611054	9.151162529	9.766754263	9.532045095	9.648370684	9.668055499	9.072203609	9.024459661	9.51822464	9.251928156	8.913334062	9.386146389	9.774182187	9.244550496	9.113232351	9.700867895	9.975620215	9.269732902	9.320998009	9.102896003	9.088907637	9.115307715	9.480907167	8.844985031	9.341005731	9.362719347	9.397448736	9.934470881	9.186845595
201167_x_at	6.068923678	5.448069948	7.328208666	4.018608992	4.685874603	4.286958102	4.340324275	4.23459965	4.246670478	4.444815983	4.488661399	4.585472703	5.601855382	4.398576033	4.099453016	4.496552531	4.591740547	4.361347709	4.954348801	4.903920047	6.009655544	5.536301565	6.344636153	5.294322876	5.960404744	5.964035379	4.712285318	4.999207597	4.792884018	4.981716778	5.287368449	4.633644393	4.218252875	6.540846305
201168_x_at	8.370995322	8.420278315	9.045075705	7.45042166	8.229882802	7.725556955	7.722186037	7.833471572	7.937299591	7.725917458	8.675850778	8.44513976	8.128592016	8.18997807	7.735263394	8.099716863	7.852480635	8.059528989	8.200295158	8.078421801	8.69838555	8.162174228	8.860159929	8.502041338	8.437146194	8.547988606	8.300580444	8.500880086	8.314203003	8.728737367	8.132208801	8.411411903	8.171597511	8.438649645
201169_s_at	5.856779133	6.570717028	5.109962168	5.4651978	5.777281321	4.780523712	5.398271219	5.295930043	5.176240903	5.203447841	5.298525831	5.318298758	5.634686478	4.976893521	5.1023382	5.202483368	5.60718388	4.982460421	5.236022385	5.86157441	5.994370843	5.110093802	5.288072085	5.503098974	7.55843108	6.408916801	5.211576566	5.089211726	5.586366107	7.620162633	5.752451901	5.094194945	5.064137052	5.852544082
201170_s_at	7.992704007	9.56868841	6.820274683	8.578365869	9.265110408	7.555534258	7.784278199	7.458427805	8.649604275	6.852725449	10.33704415	8.271317172	8.059115182	7.768505897	8.212336321	7.60123697	7.120200061	9.372158045	7.619284449	8.598068356	9.280649419	6.964903941	6.96821804	8.452004112	10.82874944	9.054067876	8.482384927	8.170577609	7.668704396	10.55972615	8.515011946	8.339330639	8.591181907	8.742762784
201171_at	3.740521192	4.084291846	3.590500377	4.120744318	3.517803568	3.545459373	3.845601167	3.919059851	3.921673346	3.811590932	3.656710314	3.706996899	4.66229866	3.745619634	3.550604895	4.052469983	3.605491603	3.730983707	3.524407954	3.663732207	3.567031291	3.521740042	3.533385737	3.551090666	3.514728603	3.55591071	3.685614101	3.661770102	3.710587777	3.74558652	3.511871746	3.829830206	3.540540724	3.521326338
201172_x_at	9.838495669	10.45205563	9.132168731	9.514483661	9.251017456	10.07557296	10.26648088	10.09433398	10.6710445	8.972178365	8.951291982	10.12447466	10.58790198	9.745227346	9.682241848	10.41596758	9.049280394	10.62997915	9.205737692	9.384708751	9.994478206	7.905454559	9.352063338	9.280512803	9.847952069	9.863621732	9.874505711	9.744774588	9.008544853	10.89860957	9.140290371	11.20565658	9.306589234	10.25758634
201173_x_at	8.394871586	8.224023197	9.58516706	8.670960913	8.946780801	8.618276364	8.178118033	8.549812006	8.48483784	9.339339901	9.559915084	8.688608378	8.220583235	9.137413115	9.343007886	9.499517528	6.704422705	8.863628698	8.708475369	8.797027955	9.182557275	8.431564784	8.761150303	8.290774254	8.214217245	9.119944211	8.86709153	8.856812851	8.815183459	8.627650709	8.680134665	8.70370153	8.582804982	8.514925264
201174_s_at	8.414741835	8.809811709	8.529734142	8.360134177	8.057796846	8.4520621	7.952980256	8.441678039	8.051239223	8.710677337	8.404844714	8.207671881	9.420688426	8.933304322	9.255619686	9.451079333	7.969770654	8.552825483	8.31909112	8.535510781	8.183632819	8.367064973	7.782641731	8.587191509	7.675291343	8.997820362	8.047887011	7.966903288	7.839510859	10.18439786	8.047574855	8.670065316	8.880670577	8.228463767
201175_at	8.082566006	8.217586605	9.221905561	8.389575295	9.186642186	7.955782305	7.738532697	8.143932422	9.291421686	8.729738561	9.348792518	9.066079145	8.608678218	9.136259151	8.76218474	9.396617745	6.6607576	8.723961229	8.92323617	8.843033092	8.600570225	7.786707358	9.221603195	8.351788156	8.625336847	8.839313771	7.741747472	8.546073412	8.134478936	8.936344353	8.619575757	9.128254384	8.26371562	8.610306484
201176_s_at	8.470960209	8.81253465	9.006342027	8.251790531	9.138771463	7.715499117	6.599072741	7.655628403	9.58242809	8.379588864	8.918729686	8.717727743	8.643175462	9.054470442	9.496959085	9.508218575	7.709377015	8.674211783	9.184270582	9.728266757	8.899006733	8.052472039	9.451861328	8.755116526	9.092698641	9.166692705	8.208355087	9.159287119	8.599327704	8.354980786	9.063624751	9.116135857	8.473265525	8.847204472
201177_s_at	7.165981082	7.830599536	8.510099919	8.234829499	8.891722697	7.967053626	6.839410867	6.962426499	8.081418632	8.852499082	8.531746367	7.719726069	8.382626579	8.760937078	8.286172106	8.310682059	7.923468696	8.663426562	8.753110634	9.549414499	8.992510327	8.949390522	7.824931498	8.818260251	9.150025959	9.221835889	8.242149802	9.076176593	8.47802091	9.635993255	8.468938371	8.289022299	9.14386334	8.337654116
201178_at	8.702103966	8.846279433	9.323419855	8.913062212	8.558848392	8.422551787	8.031911738	8.73852866	9.352015812	8.112501036	8.903660788	9.427110549	9.515011377	8.716246333	8.672220468	8.483724433	7.868090241	8.414181424	7.962151958	8.382932452	8.744875987	7.895568887	8.330601704	8.70328858	8.148882861	8.584935555	8.328500994	7.775904071	8.386228997	9.022772253	8.595734004	9.007585041	8.45063991	8.586363374
201179_s_at	7.542266105	7.200058461	8.32354264	6.022728881	8.049756832	5.877330336	6.22481482	5.664020203	7.01945897	6.7219919	7.074423088	6.327744046	8.740468357	5.917509318	6.266075831	7.282000768	6.369192887	7.522866176	7.727334054	7.274273311	8.377050399	7.52477648	7.750483431	6.555381619	7.224438229	7.224597006	6.29577021	7.148560873	5.418811811	7.619477334	8.031071353	7.041930481	6.026703891	7.406687675
201180_s_at	9.687990919	9.182558307	9.753449229	9.418160332	10.43093729	7.838355261	8.302863155	8.84721738	10.34875829	9.851537115	9.923118856	9.072995735	10.33432322	9.371643074	9.36057061	9.433155031	7.834550585	10.3485403	9.943235593	8.961368289	10.57208421	9.619912556	9.948108228	9.077756715	9.265364745	9.285325575	9.300523834	9.731966657	7.943852455	9.621331658	9.981679746	9.780038479	9.731175284	9.234274695
201181_at	5.63741159	5.269566506	5.770872223	6.145774261	6.525405008	5.778684477	5.846397937	5.857319245	5.972215938	5.720606222	6.171818528	4.864912615	5.714614277	4.851719067	6.263194951	5.831371306	5.707197688	6.045498597	5.685078952	5.589413649	6.379852248	6.017293864	6.107785239	5.353757513	5.80448856	5.488368655	5.775182605	5.419912118	5.545439967	5.964105627	6.079551924	5.737309797	6.745299452	5.937452575
201182_s_at	6.973850708	6.92313132	8.051564522	7.257792546	6.459982243	7.238202933	7.173147325	6.924513434	6.622907314	7.657415581	6.792212877	6.909207034	6.617563403	6.759402896	6.810812963	6.650907578	7.034670737	6.920541965	7.39895191	7.165397966	6.846469087	7.518932449	7.200547715	7.079372381	7.228731833	7.268608401	7.156912568	6.832199661	7.437431093	6.457435685	6.862920004	6.725619749	6.765161613	7.789922294
201183_s_at	8.163803983	7.931645833	9.128627547	8.129947904	7.534578266	7.329093292	7.702237498	7.893780177	7.097422462	6.858055187	7.311851625	7.764270046	7.761567778	7.35790935	6.486991184	7.109812817	6.849595657	7.980548602	9.004508332	8.403479749	8.183928657	8.376207514	8.340209994	8.182434336	8.497208812	8.307679491	7.41995236	7.785019133	8.068132386	8.039439403	7.981793386	7.132968401	7.488182696	8.307951541
201184_s_at	8.819141267	8.987664535	9.091426024	8.798421432	9.381781748	8.935189441	8.980597059	9.541314523	9.337595542	9.274003532	9.358534568	9.224927199	9.03743644	9.175331315	8.884844069	9.473478152	8.756713328	9.10482449	9.24455392	8.962199281	8.798926899	8.84602842	9.062639343	9.013984469	8.993151675	9.023218146	8.777773207	8.996453261	9.199477897	9.287434922	8.817594083	8.901862497	9.286828661	8.820412
201185_at	9.993327208	11.50708584	8.039358241	10.22662155	9.933432189	10.51914295	9.252949375	9.387239472	9.198539972	8.1447052	9.724649147	8.268965297	9.740855354	9.908011939	10.05589143	9.262210328	8.491824012	9.304288284	9.614768397	9.338919728	9.796621557	6.851910169	7.723670359	9.878682811	10.08309546	7.689288294	9.544457438	9.486489162	9.766727308	12.02574631	10.25960892	9.748073796	9.479181988	9.697136927
201186_at	7.719324128	8.022596537	7.158941285	8.666628806	7.786375947	9.064946196	7.911764875	7.90720354	8.809240228	7.846236379	8.24272213	7.93332993	8.156707882	8.761315418	9.67495414	9.076188891	7.48600173	8.429381456	8.122992043	7.651352969	8.253177296	7.544800933	7.509548681	7.598431542	8.067140344	7.507546361	8.150665099	7.927720119	8.37023527	7.324510628	7.979746128	7.764109956	8.337572245	7.896876019
201187_s_at	4.886037938	4.762091685	4.414574042	4.665314936	4.289422171	4.633219225	4.993879677	4.633974471	4.560264215	4.636508008	4.829470918	4.790281203	4.694519924	4.641010135	4.408147417	4.567904115	4.277651584	4.726006749	4.765400048	5.009832443	4.391079608	4.564318127	5.132654608	4.52519218	4.390116658	4.671329478	4.926025977	4.624327514	4.906131805	4.37341239	4.478166748	4.224165903	4.567897748	4.740203887
201188_s_at	6.288580203	7.4571738	5.682422661	5.203435481	6.319900492	6.085622738	6.212303264	5.291695692	6.176499878	6.358451077	6.083808492	5.787402584	6.43409665	6.332791761	5.704338475	6.355222646	6.194761013	6.035601227	6.848270033	5.864909249	5.90447502	5.561111174	6.569899844	6.243315427	6.978484571	5.957854373	6.445280725	6.666793678	5.733070302	6.723108991	6.737543911	6.090011693	6.015193234	6.492845047
201189_s_at	5.541233048	7.6435407	5.19022103	6.031075894	7.201178554	6.16892197	6.353325957	6.20233273	6.334083724	5.823060888	6.813737588	5.477485045	6.009011307	7.57622925	6.083627984	6.894835334	6.54623462	6.074499243	6.48125851	5.476898797	5.168210412	5.321973563	6.307570924	6.293971836	6.77406834	5.368574383	6.4802464	6.470091298	6.673454625	6.451767324	6.215262571	5.950522745	6.229314638	6.040640403
201190_s_at	7.940378065	8.146579269	7.700137522	7.907640088	8.190682839	9.071870897	8.388574276	8.197369697	8.521968063	8.364302549	7.938805751	7.740444165	8.32415719	8.27360017	8.135861355	8.377730228	8.036371801	7.951126326	7.474222277	7.870365887	7.96185971	7.909577587	7.564044312	7.701128407	8.072631325	7.466200424	8.305452791	6.814613422	8.058722916	8.322560779	7.846474994	7.765492547	7.814913096	7.760947556
201191_at	6.411682559	6.419583011	6.19662545	5.917866437	6.757949207	5.759039947	5.862450867	5.96313584	6.273694275	6.048973016	6.202530301	6.230207622	6.136742687	6.261835456	5.670137101	6.58389367	5.61360797	6.254069054	6.463946722	6.617476144	6.626580028	6.66134867	6.226564984	6.488158304	6.854553665	6.637015052	6.178281378	5.767713114	6.366364309	6.957662585	6.32524081	6.303740667	5.994411539	6.808928789
201192_s_at	7.144965581	6.947768365	7.669132865	6.557644574	7.426284501	7.675526861	6.774041884	7.375067284	7.817193099	7.147602493	6.698204855	6.768743942	7.659811598	7.371531578	7.66089903	7.694286785	6.432726496	7.250847435	6.95966684	7.196527979	7.526656464	6.955568542	6.408725155	7.216311838	7.583654979	7.437286701	7.104780598	6.32124651	7.298594374	7.478218996	7.352259871	7.310669966	6.61031453	7.499967884
201193_at	7.683111276	8.543455819	7.757103876	6.999347239	8.205988668	7.582501282	7.822812211	7.855100513	9.186772059	7.326405293	7.799795898	7.216427614	8.535730065	7.726153152	8.815935223	9.947038537	7.447479621	8.991480597	8.10153082	7.62857381	8.228039968	6.662837239	7.901746261	8.177040037	9.235493742	8.175351195	8.403442455	8.643375507	7.567635407	10.86651224	8.228313117	8.939096502	7.905592369	9.240074593
201194_at	7.866271874	8.939153568	9.424461212	8.293780101	8.179983531	8.046474324	7.400908276	7.813450297	9.15193751	7.721161417	8.248605967	8.827374114	7.961534502	7.97794161	6.77356137	8.526718612	5.775086796	7.938296569	7.653033227	8.690141205	8.712873027	10.32219853	7.253288772	9.281844053	8.480121191	8.658801008	7.929056206	8.310809993	7.628407633	8.933902506	7.833406271	8.129802896	8.533446317	8.530661277
201195_s_at	6.947897619	7.458793421	8.116682509	7.253339384	7.738768625	7.411036659	7.628998721	7.473789049	7.481069796	7.50613858	7.240614054	7.597722794	7.11377657	8.495512767	7.571603159	9.030402979	7.391891413	7.707176964	7.087584961	8.98316798	8.272209022	6.938174843	8.300525085	7.467234032	8.142199575	9.597290083	7.803141588	8.354769322	8.14122757	7.460324603	7.563798091	7.00902407	7.253866878	7.604613976
201196_s_at	6.463120022	6.696864744	7.264874383	6.487871091	7.507499724	6.361344889	5.954343879	6.493060249	7.181528983	6.212474112	6.560601218	6.295869036	7.330040397	6.983181634	7.529808761	6.709350835	7.037895391	6.944381198	6.559425364	7.037472689	7.166746588	7.052648024	6.746208511	6.35902709	6.920916522	6.870006453	6.487062011	6.698364056	6.635713393	9.481837495	7.423553214	6.98168152	6.417217287	7.032375148
201197_at	5.229131906	6.1803533	6.629999452	5.811164585	6.946752077	6.210047136	5.483043051	6.066146551	6.729896015	5.647447343	6.769872455	5.306359282	6.383358855	6.531575777	7.161794479	6.412752113	6.013416688	7.017344299	6.118375231	6.77271985	7.449452669	7.027559515	6.161733101	6.334107929	6.540937451	6.537040479	6.748627532	7.252435585	6.1155891	9.254884697	7.032632718	7.045272895	6.308841751	6.853877656
201198_s_at	8.019846204	7.864894477	8.858804717	7.520956283	8.17859754	6.87390056	6.974245437	6.89920863	8.03080086	6.728824098	7.578233763	8.418232558	8.317620339	8.259749377	6.325213911	8.093576424	6.398066514	7.703561046	8.084417281	8.448435331	8.255606781	8.26402966	8.87306644	8.146561195	8.561080251	8.511425676	7.017818069	7.846598405	6.799355539	8.504904345	8.483241318	7.890925211	6.901896366	8.28387463
201199_s_at	8.424455776	8.809870304	9.441640574	8.943976816	9.676920396	9.287509143	8.704187465	9.079674736	9.87063179	9.132068708	8.878881029	9.318900321	8.501957296	9.482457369	9.258171567	9.028030476	8.960688323	9.268163335	8.463585983	8.702217729	9.540100667	8.884743416	9.417498877	9.199644888	9.259734617	9.324173181	9.776238846	9.652302519	9.535445921	9.671612248	9.301298928	9.319470791	9.614695537	9.218543586
201200_at	8.719506115	8.726796917	8.283443788	7.597442755	8.68722453	8.104320021	9.084815751	8.012094057	8.162765415	8.318205329	8.386361013	8.172872239	9.048703453	7.769357426	8.6761754	8.801797841	7.487469213	9.123098221	6.663330764	8.582777203	7.916490957	6.717521691	7.927924916	8.631994903	9.253216724	7.816710211	9.194313955	8.949808425	7.676573847	8.033903631	8.037712916	8.328267858	8.645805921	9.714988958
201201_at	10.00816235	11.14648015	10.31141883	9.356617584	10.47658359	8.679461454	8.961707256	9.429420383	11.10951021	9.012469304	10.44238831	10.71589971	10.82312049	9.829911495	9.926084289	11.56444784	7.481159065	11.4299599	10.36107425	10.03699884	10.27699872	9.276639972	9.910596835	10.04899962	10.89398095	11.02357864	9.925677648	10.89958973	7.586513395	10.98161706	10.43358122	11.16456351	9.367573061	11.63465512
201202_at	7.586868317	7.642819796	8.743683064	8.596198106	9.192909566	7.329740642	5.750530169	8.015734069	8.955610906	8.090525872	9.183969047	9.141788784	8.299940195	9.802593843	8.182259858	7.529232885	8.238318819	8.689066717	10.10667556	8.140904386	9.933467812	9.434698083	9.683231386	9.748407023	9.134538055	9.251687216	8.024735167	9.648120732	7.0990221	9.474655165	9.099330627	9.563718863	8.912934165	8.64487169
201203_s_at	5.897301141	5.230017169	7.789880035	4.459038	5.989778865	5.125771091	4.986106397	4.943504116	5.261152353	5.197060532	4.978252206	6.345481287	5.70207176	5.283084406	4.852286594	6.066242386	5.542607787	5.822046422	6.662562147	6.592439107	7.224031025	4.981483183	7.967511418	6.796379794	6.16613	6.915638627	5.321603494	6.325209218	5.582154781	5.442963761	6.612663077	5.757532652	5.233008018	6.599131083
201204_s_at	8.952315249	8.514484062	10.41679246	9.847049339	10.15990761	9.397292468	9.034493623	8.576075937	10.32954218	10.58831562	9.402352112	10.66304176	8.481992553	10.32408889	8.32697481	10.05226426	8.645595599	10.25790637	9.40165921	9.299633764	10.3602821	7.378967317	10.76008947	10.16935494	9.537723007	9.756260646	9.258958643	10.03875668	11.03509109	8.127220271	9.967570684	9.404467034	9.984300426	9.322227524
201205_at	5.9166058	5.786529838	5.270008828	5.58417408	4.913777465	5.648999368	6.074994632	5.730218743	5.229353321	6.200573262	5.408751492	5.295493056	5.402670409	5.493561288	5.400621338	5.784992016	6.14849192	5.427438504	5.244257724	5.416742232	5.2200469	5.189550316	5.626414224	5.268226974	5.313929336	5.414078738	5.766508794	4.816216006	6.171981144	5.303201708	5.455654704	5.090749015	5.561864782	5.164268813
201206_s_at	7.520980141	7.156608909	8.836328247	7.196854437	7.733718496	6.691895807	6.920687534	6.227227796	7.770464561	7.808164326	6.865008669	8.705914528	7.257192456	8.526445749	5.877296073	8.305728261	6.54900225	7.815576601	8.044767067	7.694494698	8.93760923	5.798846079	9.150317749	8.494748645	7.870514961	8.464428161	6.636579569	8.081973252	8.10341649	6.332788182	7.761282459	7.230782691	7.583076317	7.729305141
201207_at	8.417088827	8.086088676	7.204573549	7.467850175	7.76159295	7.639483325	7.357176984	7.512248927	7.366391342	7.482865294	8.049988881	7.386636988	7.576629799	7.848767056	8.144567853	7.439086564	6.958889209	7.635606993	7.441201406	7.568461941	7.939255307	7.812064439	7.40689633	7.352705256	7.602187838	7.378934567	7.642172221	7.694619423	7.241799485	9.465555497	7.458545704	7.536579435	7.752486357	7.613914705
201208_s_at	7.634053695	7.29993063	6.738437877	6.694996764	6.467409541	6.782602838	7.344891648	7.003692776	6.436493197	7.367887457	6.638744571	6.722437123	6.655250593	6.512798413	6.262922441	6.375118293	7.117754744	6.735577205	6.619678343	6.565274174	6.51360121	6.993436904	7.007913887	6.656734114	7.155231187	6.924297264	7.11039684	6.756051835	6.941648907	7.218943406	6.910332536	6.826720916	6.938068508	6.876977265
201209_at	7.17813239	7.664487519	8.705565175	7.838587388	8.836592962	8.205043373	7.619359091	8.532367601	8.902535969	8.993609659	8.808973654	7.879211918	8.393053304	9.060962713	9.119534496	8.725552645	6.363054206	8.88200354	8.697394635	7.880388502	8.898634026	6.622907754	8.390140015	8.429687307	7.997791121	8.511187727	7.886634301	8.516223541	7.313968136	8.888069452	8.96841437	8.451092	8.077581844	7.880376751
201210_at	8.328625582	9.189169187	9.522885696	8.845598541	9.90437457	8.315202935	7.135503523	8.762160848	9.969367663	10.1747431	9.659901181	9.414038058	10.50092653	10.22805544	9.757962547	9.723375717	8.597102402	9.765417899	8.955614142	9.508226565	9.748305594	9.254842633	9.308632515	9.714368334	9.839297458	9.674879027	9.630592531	9.490716869	8.839149986	9.938700951	9.848601136	9.89431537	10.67361402	9.754147748
201211_s_at	6.327219769	6.474666624	7.577029083	4.827893708	5.998121429	5.251384998	5.552613924	5.955655416	6.040204173	5.779309109	5.552427913	5.702575352	8.520005495	5.681896288	5.435242902	5.953200827	5.756717572	5.743470055	6.348691159	6.373390306	6.287190641	6.290532512	6.491538257	5.60223625	7.284454065	6.421541833	5.585019249	5.738342373	5.681543831	6.737674974	6.653493815	5.812158541	5.935882509	7.762927191
201212_at	8.271830477	8.121341548	7.491180697	7.602006466	8.65348241	8.978422351	8.749273466	8.062245511	8.108945324	7.791410418	8.147045902	7.448555923	8.812854568	8.430257968	8.873043685	8.913863088	8.394226273	9.353781183	7.84666054	8.155919918	7.84835751	6.267908926	7.455003941	8.274713443	8.079779947	7.158460469	8.789493003	8.622377687	7.200236391	5.930210892	8.572101171	8.654580818	7.772425269	8.980967707
201213_at	5.484461869	5.074490535	5.144577811	5.118916715	5.361481024	5.694857876	5.657000378	5.357873634	4.909115503	5.164660091	5.041254105	5.072111125	4.934259993	4.830606124	5.307948422	5.140910393	5.507233766	5.193309018	4.99480474	5.065870176	4.910050868	5.304378757	5.450991007	5.129182527	5.009955041	5.017205692	5.316496316	5.088324563	5.434495436	5.167632744	5.309808065	5.32568856	5.137736504	5.016895525
201214_s_at	5.975284403	6.721454019	6.180826682	6.33690348	7.345777814	6.954129369	6.412307815	6.638074519	7.074670392	6.262598794	6.451533194	6.056780159	6.001882476	6.599499451	7.068093939	7.28888911	5.689222639	6.495231664	6.163184984	6.209754828	7.409529747	6.151926264	6.546062575	6.320625253	6.179447789	6.117880974	6.504080458	6.533921984	6.618764185	7.113919186	6.086846978	7.054731026	6.552101586	6.673089007
201215_at	9.958009607	10.85846643	9.372932121	10.05152582	10.80847607	9.309461031	8.087146301	9.701175145	10.73659217	10.20591038	10.14744676	7.70783514	9.70139369	10.763363	11.00541115	9.938860011	8.89689282	10.42914921	10.59708686	11.17884976	10.4325592	10.01579842	10.95877796	9.470926728	11.12112028	10.17520161	9.407360235	10.29361376	9.410450763	10.16176383	10.12623808	9.85524563	9.50387099	10.54627471
201216_at	8.900000302	8.576130745	8.842389738	7.218160355	8.454973897	8.423555496	8.167474522	8.374349647	9.099144073	8.610564405	9.236715107	9.09423324	8.53019182	8.708074961	8.659184172	9.892570166	7.207158767	8.828621679	8.688397004	8.752390303	8.649504816	8.495934151	8.394299549	8.782433001	8.618821114	8.919277334	8.465870011	8.980985283	8.42677873	8.773887537	9.03004483	8.5769333	8.297189547	8.66060389
201217_x_at	11.73928198	12.40259142	12.48294312	11.74455496	12.1560103	12.2354984	10.85731894	11.99776498	12.76676491	12.20587288	12.41970093	12.28247308	12.80704072	11.87176006	12.22544197	12.71414978	8.797478724	12.10277109	12.23775387	12.93816091	12.26374059	12.86944202	12.86410157	12.26161901	11.93771153	12.21532642	12.43069006	11.92490569	11.97202945	12.38693617	12.20600786	12.6209531	12.46180848	11.88741567
201218_at	7.305279166	7.57418826	7.193311402	6.790796529	8.621801311	7.306369717	6.98846144	7.06669494	7.494270599	7.795959362	8.074273452	7.831025881	7.946718983	8.334741115	7.849567463	7.813119599	8.048450305	8.055989575	8.376628329	8.400154889	9.39689952	9.381133529	7.886987648	7.510265779	8.421104723	8.144928392	7.036211353	8.696046891	7.385055802	9.011737919	7.998677627	8.346892837	8.052764001	8.544170333
201219_at	5.460143846	6.170302286	5.720609845	6.419822838	6.068780439	6.193422923	5.927888507	6.447103918	5.987127823	5.906420292	5.978523079	5.977139767	5.81037532	6.378170605	6.267124114	5.7663483	6.734943136	6.026624452	6.178743428	6.075865957	6.191485746	6.111603917	6.088524212	5.807022367	5.440549416	5.960238751	6.046248034	6.03095751	6.069989065	6.31757136	5.552523514	5.878401683	6.018970736	5.500093117
201220_x_at	8.769511461	8.856590052	8.617401598	9.178564361	8.571094219	8.897600524	9.651995078	9.141068141	9.291706092	9.428872237	9.253718928	9.480474615	9.041268209	10.06122945	9.212033133	9.283730119	8.610256747	9.423586195	9.423512668	9.487873435	9.990936117	10.28151925	9.056138361	9.02999022	9.065809617	9.403576718	8.784982126	9.340374737	9.17780288	9.908313017	8.995595379	9.30791395	9.088194546	8.976004051
201221_s_at	7.262886324	6.814632337	8.76373018	8.240907584	8.003129862	9.306912843	9.183994971	8.795622652	8.854236508	8.791807907	8.825822118	8.791057152	7.869789084	9.052950028	8.68805646	8.354741117	9.264048263	8.61705529	7.505014193	8.132226527	8.121296006	8.461277553	7.563029554	8.557223568	8.165603199	7.802291608	8.619231621	8.197336778	8.775245785	8.058873515	7.956099256	8.045772997	9.013485779	7.486891824
201222_s_at	6.66252275	7.320218792	9.132561946	6.03494038	8.212771878	6.176897159	5.883350899	6.558220107	7.13825696	6.909478188	6.970544943	6.602451121	6.840535992	6.815196589	6.659819822	5.986600169	6.205961825	8.924103581	9.427317663	9.097282099	9.611400306	9.029346873	8.874712556	8.312353912	9.777372632	8.686455885	7.125539693	9.521671822	7.235705137	8.657318085	9.221396144	9.00505401	8.382968816	8.840754208
201223_s_at	7.475721668	7.398453169	8.545813708	7.840820909	8.329827339	7.860951979	7.48680939	7.846343669	8.125591343	8.919172345	8.173251683	7.581690371	7.919806405	8.303096923	8.108628409	7.764600349	7.963631666	8.172844449	8.322299003	8.123264553	9.111703676	8.302653808	7.874606445	7.800328256	8.857261069	8.317296543	7.500560385	8.714930374	7.950672407	8.656083251	8.212130687	8.344194597	8.166962581	8.078858111
201224_s_at	7.037903269	6.755760603	7.434220173	7.160871196	6.492515272	6.55581037	7.228443186	6.941083646	6.644203778	6.07583984	6.554814801	7.009213793	6.39889509	6.281140178	6.351252682	6.420342608	7.192708578	6.831242864	7.319622857	7.371543039	6.404334895	7.41383684	7.540718817	6.884478902	7.069188116	7.168250157	7.013538886	6.842971	7.207573091	6.568763877	7.166104104	6.920858481	6.971592513	7.532730721
201225_s_at	7.736446993	8.227873001	9.41924897	8.314481828	8.902903499	8.291789766	7.324534113	8.364497901	8.711341422	8.846242795	9.714432511	7.972105537	7.677358434	9.020867844	8.950686782	8.685144125	6.877299938	9.065273263	8.811111003	8.670100021	9.117374407	9.158796097	8.858505222	8.464822081	8.51107691	8.673062325	7.834639027	8.904586828	7.52735937	8.227050554	8.75589239	8.564167369	8.461832081	8.52555864
201226_at	8.265665668	8.722464278	8.498772852	7.831889572	8.107889565	8.42063799	7.550359409	7.580197177	8.74514122	9.068155977	8.492603344	8.577992424	8.39153244	8.619850893	8.649823831	8.548056298	6.253750092	8.934244585	8.61373814	8.76174433	8.627349014	8.89245799	8.920630106	8.60710155	8.539908101	8.763197743	8.437130707	8.681504679	8.139901327	9.179920716	8.455065429	8.915337715	8.10506519	8.550250989
201227_s_at	8.281274028	9.106962855	8.773775431	9.311111348	8.989209085	10.01568272	9.28468551	9.586731184	10.05537612	10.61612846	9.097929353	9.343556175	8.404861661	9.896723141	10.2638769	8.912745952	9.696540552	9.76581873	9.087906621	9.444956159	9.5051835	9.540639239	9.094089242	9.56794152	9.29277836	9.297015045	10.0229359	9.817698921	9.575987579	9.994334956	9.033885638	9.832300734	9.631960635	9.14794197
201228_s_at	4.767377372	4.694228584	4.955393527	4.718436573	4.97713353	4.783964221	5.201668654	5.265255168	5.334550895	5.101595167	4.558849371	4.953947618	4.971907772	4.86877386	5.339241521	4.892818363	5.447721658	4.889789049	4.653595056	4.831069188	4.860630506	4.86171396	4.851571371	4.546445296	4.822298197	4.850417538	4.651834231	4.657853049	4.872730277	5.039805404	4.818844975	4.862154839	4.737794898	4.955417124
201229_s_at	5.069223372	4.435070329	6.285434324	4.891727535	5.283702072	4.296288686	4.35105297	4.562493053	5.715264384	4.332063826	5.479105008	6.097347601	6.039336587	5.201189726	3.911585383	5.216883511	4.211804517	5.996668294	5.399421508	6.240900775	5.832589974	5.826655662	6.147466651	5.522699197	6.433520844	6.000083044	4.368130405	5.161660395	4.626863959	5.659462351	5.446213211	5.450738049	4.528805936	5.539474686
201230_s_at	6.267890467	6.700026954	6.476609731	6.642557561	6.791063149	7.147818984	7.023147092	7.553043792	7.598709734	7.340408967	7.531411816	7.155528134	7.201007454	7.130767939	7.363555991	6.684817165	6.113025724	7.17146095	6.311218704	6.430310342	6.926270017	7.203745752	6.366954903	6.254080054	6.591065474	6.196852049	6.96775855	6.673241293	6.229626294	7.213800345	6.534256674	6.528165613	6.414296093	6.694520702
201231_s_at	10.55459854	10.85549425	11.23179421	10.61978543	11.50054733	9.657537706	8.241303978	8.623109669	11.01745158	9.82309544	11.79443621	10.72068879	10.58579952	10.75174101	7.67248362	10.70484134	8.087411249	11.5692482	11.83552196	11.09438504	12.4686428	10.21484193	11.35496682	10.99738138	11.15021315	11.26722519	10.80574355	11.54221859	11.10161924	11.05753054	11.60246523	10.29199734	10.18629183	10.77565851
201232_s_at	6.293757661	6.44072731	7.774669014	7.805338717	6.505264655	8.193849884	6.611310149	6.72534426	8.264696865	7.125798298	7.428692794	7.177085564	6.578283272	7.000069268	6.506353906	6.960987508	5.749243438	7.124323776	7.601594579	7.059236497	7.183473672	6.054876445	6.168957263	6.951112494	6.518785939	7.169648294	7.20409762	7.267901987	6.955101996	6.831682923	7.086824395	7.492525399	6.8867827	6.804612152
201233_at	6.542597936	6.490798732	7.276100815	6.046393381	5.766940201	6.032908305	5.886551125	5.968788842	6.755076667	5.784682076	6.381196636	6.278917542	6.448013788	6.045340106	5.558947357	6.220600408	5.781699393	6.485280933	7.487437916	6.792244868	6.6633522	6.134296404	6.297803324	6.656945948	6.324831975	6.765046781	6.341184936	6.712587289	6.010152751	6.64453421	6.596388001	6.926513803	6.033776136	6.695033888
201234_at	9.495166966	9.408674737	9.563719454	9.110210372	8.668586025	8.711799077	8.816530841	8.62920685	9.249848817	8.562475662	9.214657187	8.972003991	9.314605241	8.549528177	7.801958716	8.842953527	8.184963771	9.085283392	9.734096181	9.010749254	9.884583612	8.850749204	8.94687742	9.143930695	9.118575919	9.391323824	9.158740629	9.234731582	9.108165832	9.174576583	9.561238865	9.622079406	8.721085289	9.341901376
201235_s_at	6.415383462	6.160703312	6.167470301	5.661579449	5.708174492	5.858345225	6.190617037	6.048056341	5.933011071	6.1897681	5.864444096	6.364674566	6.004558731	5.863985497	5.902097843	5.862252701	6.218919904	5.786984881	5.602666303	5.9477332	5.37730206	6.174173626	6.131124339	5.806352498	5.50499408	5.988446808	5.685000053	5.674479258	5.988118422	5.680246576	5.463308493	5.590263115	5.856237942	5.858358359
201236_s_at	7.477455495	8.314475082	7.589676217	7.064245536	7.521298917	8.103522086	7.926659678	7.867041231	7.885947118	7.373095293	7.084977063	7.655694284	7.700964243	7.966648181	7.758858136	7.273837918	7.51322228	7.973034868	7.353026416	7.782458908	7.009849148	9.256959604	7.791082147	8.198912382	7.199919164	7.96699376	8.279541689	7.484913215	7.251754419	7.717397482	7.192544298	7.371078129	7.595727604	7.936431776
201237_at	6.581927507	7.394755793	6.825724604	6.336738523	7.002890214	6.770978576	6.049891677	6.112944411	7.180399197	5.556851153	7.217764894	6.087488592	7.470055891	7.203048976	7.584416366	7.454491251	5.037254029	7.880989465	7.966152969	8.051149139	8.646370317	8.028755393	6.846089617	7.671396814	8.100600778	7.592821137	7.65688263	8.105527439	6.564783621	8.491320337	8.349101982	8.435587678	7.633248582	8.075034804
201238_s_at	7.639144419	8.686877385	8.610383603	7.008266044	8.690882364	7.477792905	6.822066984	6.746935191	8.134590694	6.785422431	8.367763161	7.22517041	9.145933586	8.199126656	8.229704551	9.22261323	7.128787869	8.604777714	9.006772222	9.063160724	9.20299514	8.920431423	8.185908094	8.651026063	9.298325725	8.772535448	7.460271907	8.734064303	6.860020326	9.473021323	9.368209469	9.361011474	8.307930274	8.913804594
201239_s_at	8.62096158	8.640248785	8.803620121	7.99293609	9.414366315	7.638539663	7.523147611	7.808286539	9.107534106	8.571637094	9.139968958	8.626939139	8.628447622	9.077862385	8.864590882	9.551794866	7.603293072	8.79707045	8.947785273	9.171259165	8.984043609	8.121104217	9.629638841	8.86600494	9.178983848	9.124320998	8.116847925	8.773399292	7.81734362	9.04873993	8.677181475	8.910577426	8.438251414	8.952909683
201240_s_at	9.406611984	9.415534598	9.554276847	9.182453021	10.58772408	8.282478605	7.886149545	8.546466237	9.839029567	9.905701046	10.07050579	9.443294178	9.038738011	10.44110434	9.618635223	9.968474692	8.479842794	9.743464829	9.314817816	9.496625371	9.758177093	8.958372552	10.16621391	9.671537579	9.901729687	9.707702182	9.187995588	9.966107549	8.643114116	10.01545331	9.395281958	10.06844711	10.09418784	9.649623696
201241_at	8.429944112	8.516465635	8.429061193	8.142936425	9.553865076	7.647056133	6.851435855	8.500212646	9.450256168	9.200013361	9.317752472	9.058329105	9.00761976	9.305762783	9.2869834	9.384099747	7.589747187	8.96063231	8.768071845	9.028086886	9.19685601	9.459602132	8.981939276	9.439285218	7.956339237	9.124493411	7.995634406	9.780131655	8.001776465	9.030033359	9.083296365	9.164927343	8.718252906	8.944888604
201242_s_at	7.924610648	8.911718512	7.540695775	8.370638342	7.943015667	7.486446917	7.368741159	7.009794337	7.920550103	5.872034903	6.571376373	9.543918739	9.139424801	7.480177296	4.718483514	6.616310956	5.50928348	9.181578656	6.816958575	6.981457023	10.40418443	8.636087313	7.727789842	9.466125468	10.27853883	7.865236424	5.947640944	8.310519468	5.70216279	6.748312704	8.025701782	6.722671111	8.713591605	8.591981599
201243_s_at	7.937627573	8.893525146	7.088212934	7.661059039	9.459191525	7.726189759	6.945314729	8.352649164	9.389627326	8.832172148	9.271577565	9.249794499	9.287539128	9.055741269	8.358990638	8.704241979	8.120266623	9.840303003	6.966886765	6.778699469	9.836854497	8.099524031	7.528773777	8.546827905	7.881370415	7.35151119	7.809707484	8.535625494	6.707230559	7.880848662	8.244425507	8.816442598	9.748036248	9.195562273
201244_s_at	7.159227508	7.6859704	7.435008105	7.842591977	8.340115687	7.250147862	6.468281145	7.229710879	8.396726474	7.249140212	8.888892358	8.224010645	8.139295846	8.118246702	7.767298339	8.848446716	5.697187959	8.089914054	7.431903101	8.002390564	7.727916376	8.30292468	7.461063938	7.372986165	7.556718124	7.701088489	6.968354264	7.590042007	6.280567553	7.866494441	7.453704942	7.57460475	7.604004709	7.848416053
201245_s_at	6.433564166	6.733639407	7.667680775	6.07647593	7.551880505	5.633562426	5.549804378	5.093623288	6.914491445	5.890217634	6.242703964	7.293369646	6.940762247	6.465052815	5.545423484	7.712973008	5.169466701	5.617285962	6.356140375	7.537728266	6.455057438	6.495069455	7.201702773	6.348254038	6.78704797	7.631608893	5.962249362	6.321642386	6.124988617	7.027790621	6.139154347	7.068803115	5.392799212	7.270114013
201246_s_at	6.405588262	6.267483061	6.597113208	6.22382752	6.123937346	5.95101104	6.091199437	6.259044165	6.31725604	6.406309902	6.16625646	6.63779703	6.455371277	6.051094521	6.108605029	6.171755351	6.14673442	5.939881313	6.105720581	6.086752867	5.99680745	6.213294204	6.27155113	5.921734065	6.170274552	6.204628596	6.006057618	5.981208913	6.510435163	6.124941141	6.016892012	5.925553273	5.576668925	6.103077914
201247_at	5.915854257	6.37039838	6.049171139	5.964887457	6.023503398	6.148465498	5.819480609	5.794563878	6.413206874	6.182938946	6.199219456	5.689197813	5.858038835	5.960214455	6.159957954	5.737154843	6.284834754	6.503198443	6.38178303	5.799151849	7.366757824	7.280725155	6.417638035	5.95208875	6.386273553	6.211659776	6.389431939	5.963193357	6.549990258	6.206014642	6.897507488	6.248948158	6.345683253	6.129758237
201248_s_at	6.764803799	7.46282746	7.280947084	7.502794001	6.424776108	6.565166566	6.887191436	6.746383653	7.114134096	6.571253868	6.899046727	7.317076982	6.789531481	7.048532711	7.281811738	6.533160678	6.532268745	7.00010254	7.070854426	6.7931419	7.502662205	7.704772431	7.201222712	6.996606787	7.095411846	7.361599343	6.983027133	7.104102925	7.048235609	6.643567019	7.364394817	7.066509707	6.5922438	6.88477668
201249_at	4.911739823	4.634570346	4.431817786	4.513288317	4.463708269	4.826239629	4.716529175	4.688350825	4.300479649	5.087545024	4.615761148	4.632947474	4.526664152	4.601391948	4.846609263	4.748531857	4.709303708	4.572249559	4.487347185	4.5767769	4.52549066	4.502918983	4.774433352	4.850133689	5.079537822	4.850132679	5.010805749	4.694999895	5.441942173	4.52758451	4.834251621	4.69182258	4.463569948	4.428961991
201250_s_at	7.686686205	8.028023879	7.853900276	7.525149862	7.685198194	7.80925578	7.941136072	8.206533519	7.689029671	8.060794217	8.141951472	7.713245388	7.417974376	7.670263645	8.102921224	7.645193528	7.923640006	7.549218335	7.393644481	7.762342749	8.758294372	7.671502535	7.678524425	8.805310113	9.999392409	8.231068649	8.109731885	7.838791227	9.981368391	8.371822223	7.639198203	7.472494682	8.137838998	7.510755927
201251_at	10.34687426	11.40687554	11.56243149	9.648939303	10.69504942	8.914774352	8.918046152	8.64819216	10.38296491	9.668154928	10.99288163	9.94600376	10.42199218	9.166593336	9.058466907	10.47049432	7.883402301	10.37689834	10.0321481	9.541214054	11.51601796	10.68170383	10.42591327	10.51550785	10.96262305	10.68532702	9.47444817	10.4007245	9.843148962	11.24948476	10.53888008	10.1931057	9.200814581	10.48253302
201252_at	7.064324587	7.001839335	8.143229558	7.087770748	7.600609837	6.987994647	6.768901052	6.758698986	7.608897412	7.388494862	7.283698159	8.640738135	7.380301832	7.448934948	7.225376822	8.051828662	6.36341223	7.231687106	6.63094809	7.866700569	7.529781696	6.932623271	7.387924888	7.668697398	7.685727406	7.685233328	6.909328721	7.665432331	7.283393209	8.382535878	7.128386151	7.485629932	7.55186515	7.809954404
201253_s_at	9.064640917	9.459425577	9.458322637	9.58791246	10.34263864	10.16901407	9.381213529	9.093886687	9.477815614	9.629787769	9.725025957	9.132918238	9.525735842	9.805673721	10.21749509	9.548942458	10.65116072	9.689731641	8.95950663	9.180436374	9.443437962	8.194440473	8.784578575	9.277367808	9.230643969	9.913318302	9.904777437	9.216156853	9.305090262	9.369564622	9.007219255	9.925472679	10.60969494	9.255053075
201254_x_at	11.30796486	12.23595009	11.94588473	11.28416588	12.37561387	11.71596761	11.00507037	11.6004305	12.50197978	11.82238738	12.22919664	11.93373188	11.51380209	11.44705063	11.84032339	11.97057137	10.99248701	11.72706286	11.76097493	12.24530503	11.66714066	12.57948677	12.06058222	11.79479938	11.80075066	11.85825102	11.56804419	12.23254328	10.70559814	12.39952801	11.38489048	12.13610316	12.12543329	11.64045534
201255_x_at	8.576190176	8.957843221	9.657110455	8.509244061	9.604363111	8.312771692	7.892354909	8.134283522	9.024417891	8.664323026	9.722000031	9.375654871	9.985473317	8.880541703	8.477671649	9.134552041	7.448042417	9.246414104	8.742885532	9.907911926	9.534610269	9.367851167	10.07568634	9.002123594	8.160332449	9.861010838	8.581857669	9.123855726	8.650819941	9.390736471	9.141159832	8.457975431	9.000949893	9.462205521
201256_at	8.500035553	8.86650246	9.469599025	8.38520325	9.164939311	8.433287957	8.089163986	8.924111415	9.665931985	8.940498673	8.942693552	9.063904924	9.028539195	9.100873029	9.428889878	10.27398213	8.446348964	9.02645865	8.910125697	9.821231224	8.873549784	9.832871142	9.018667994	9.37998438	8.756881733	9.332296422	9.058982071	9.092420557	8.220589904	9.787638396	8.891384238	9.593385173	8.387354766	9.334953281
201257_x_at	12.93397477	12.95001823	12.72820768	12.69462949	12.58024004	12.91996454	11.84132875	12.8172905	13.09933874	13.52769377	12.86396913	13.11989033	12.83172571	12.74721838	13.13793209	13.04865154	9.903883007	12.8470989	12.72678556	12.99639805	12.85640146	13.18313621	13.07900613	12.95637294	12.36774546	13.07017403	12.67303976	13.11657152	12.35768196	13.01083246	12.98002714	13.17700242	13.01464733	12.70323773
201258_at	10.45600215	10.36943821	11.85907664	10.16482552	10.48126006	10.32953273	8.97222643	8.406867806	11.00966387	10.28350072	11.25475035	12.43155005	10.29590246	10.44364198	10.35758201	11.35992194	4.907826945	10.90223002	9.846134027	12.08670568	11.04045395	11.98122653	11.20573557	11.37551163	11.11321993	11.23779725	10.67568719	11.0743132	10.64658434	11.92735979	10.50184587	10.90661293	11.50550117	10.66202235
201259_s_at	8.553304857	8.09589746	8.257202775	6.334747936	7.726434775	6.84217801	7.031550048	6.639280326	7.589063457	5.522262769	7.435483668	7.012527581	9.043023999	7.401055302	7.572162693	7.750925454	6.58691589	7.300871728	9.154341772	7.724836147	8.22789998	6.826593778	7.524280788	7.54701505	8.781492136	7.024417382	7.097434652	7.339079471	7.175763051	8.87175351	8.311618308	7.858113808	6.901647074	8.465413487
201260_s_at	7.697661946	7.949161508	7.198884784	7.38438268	8.263592845	7.481523943	6.629908853	6.383914357	7.567806178	6.880741564	7.829543105	7.376962548	8.634724907	7.621891381	7.594938309	7.62559923	7.278938949	7.722952893	8.962889874	7.469050668	8.55366563	7.137207507	7.062700324	7.424588046	8.645294989	7.0359965	7.449208131	7.683688726	7.053039203	8.529122042	8.058289685	8.354205365	8.107648817	8.072515882
201261_x_at	9.96618208	10.15003191	8.334852746	11.20697132	10.39703746	11.56050758	10.11949279	9.524546036	9.666304575	9.649799962	11.39525151	8.791098345	8.14595572	10.65994864	10.21114708	9.573520814	9.288664357	10.52795239	9.674204481	9.395628527	9.552996064	8.313758866	8.973992148	9.68612564	10.07465506	9.900566934	9.637985555	9.438206997	10.73468177	5.903993059	9.652685472	8.678286646	11.18073743	8.911718033
201262_s_at	8.457299794	8.788670023	7.179985585	6.754814821	6.938477287	6.508097167	6.662902019	6.228638477	6.606335287	6.875517198	7.053146141	6.432894564	6.847244223	5.488636191	6.501142207	6.232329148	6.628987829	6.86991243	7.210788467	6.874829877	7.734629161	7.012054313	7.494532558	7.394491586	9.581716191	8.351465831	6.312715938	6.820001119	6.513384415	5.520115716	7.829608506	6.464114998	6.3646204	7.615021487
201263_at	7.547728182	7.663450019	8.223044529	7.928588417	9.195529706	7.235212575	6.664837072	6.972529852	9.352032916	8.026251032	8.624099405	8.091708294	8.34063448	9.194591042	8.521198431	10.14253586	6.429848059	9.433059233	9.020644083	9.116273395	9.319985324	7.681442792	9.271040648	9.248771019	9.452027576	8.992527084	7.782771903	8.539036319	7.991133209	8.935408999	8.795236741	8.653859421	8.207987016	8.576197374
201264_at	8.016429429	8.179065901	8.709785272	8.128518278	9.011784749	6.643499138	6.725670358	7.072136039	7.891431094	7.5579324	9.031688613	7.887101565	8.50016522	7.879436334	6.635464618	9.024368616	6.42407759	7.639453142	8.510953966	8.420327793	8.30482754	8.045000928	9.323993125	8.240271862	8.239697005	8.500105386	7.997406104	8.240514484	7.832653546	9.026249843	8.277204018	8.927240288	7.157355408	8.363112663
201265_at	5.924229855	5.76445686	5.291809823	5.617120568	5.465582359	5.422870584	6.022012103	5.784399094	5.302569315	5.868950538	5.331842799	5.488928161	5.336182497	5.19264888	4.924571419	5.370475709	5.758575806	5.400256316	5.678811969	5.393742046	5.349949415	5.719756058	5.935403635	5.506225193	5.446560764	5.47295918	5.909015503	5.475608699	5.811604839	5.643597925	5.676185829	5.527298626	5.331101538	5.576148073
201266_at	7.351062207	8.02821091	8.573076147	7.362457609	9.348035607	7.045618819	7.211278074	7.247872659	9.031491812	8.332566036	7.718878819	8.621688423	8.356007074	8.648980461	9.131218375	8.497403388	7.054789954	7.966025548	8.442959228	7.957710634	8.017418613	7.39873788	8.182607178	8.070997612	7.738369219	8.897274922	7.950809082	8.43539623	6.982034119	9.102722623	8.182524845	8.273113529	7.473452811	8.65397075
201267_s_at	8.706402964	8.419293352	8.860509575	6.66790071	8.601724944	6.016839951	6.445861856	6.458171663	8.388012253	7.112456305	8.549566685	8.563656402	9.123232353	6.763047795	5.530309908	8.709775758	5.856104655	7.795430614	9.903924022	8.367412512	8.800246113	8.355959948	8.310546297	8.887071613	7.898143195	8.951221068	7.249458872	8.400770818	7.129609163	8.843302423	8.9165686	8.967108118	6.497886511	8.742489842
201268_at	9.88464639	10.15142079	11.14232087	10.61015436	10.86964856	10.58421439	9.677845425	9.252795931	10.66381573	12.18190692	11.07327159	10.55023644	9.652387694	9.850702749	10.85676881	10.70002446	8.851910381	10.39483198	10.67820187	10.62121873	10.32306016	10.68490621	10.72549565	10.66745113	10.4258552	11.16241442	10.56137485	11.25210261	11.20875839	10.90319852	10.39256004	10.71852005	10.29297687	10.06955284
201269_s_at	5.303960395	4.803288167	4.498701108	4.894850684	4.727603492	4.932395659	5.021437514	4.974147965	4.69944107	4.983467045	4.855248961	4.750823787	4.769333909	4.647007587	4.818599861	4.878776546	4.955083739	4.860504906	4.911139891	4.967081902	4.440742874	4.91864866	4.944180116	4.713101491	4.842677234	4.997147306	4.919995481	4.797712306	5.203185906	4.823095592	4.91753493	4.723462481	4.706574672	4.779425983
201270_x_at	8.474873707	8.54012817	7.944716531	8.93124745	7.88639448	8.766803269	8.784767785	8.748313842	8.202142512	8.137446308	8.852363893	8.593191906	8.730104375	8.467702997	8.572598172	8.11371411	8.563967119	8.206687635	8.206821399	8.336341371	8.440909489	8.332592921	7.614152546	8.459808567	8.21343755	7.783903448	8.604065451	8.134371836	8.753546771	8.333688176	8.355851236	7.952553772	8.381693136	8.148943996
201271_s_at	7.443589488	6.903264415	7.728919739	7.324257816	6.439493319	7.331222003	6.571898997	6.747721665	8.025172825	7.036879217	7.963370571	7.407032188	7.93474389	6.831483811	6.26845686	7.537072136	6.216386048	7.126267257	7.612032829	7.058424626	8.053621761	7.124315986	7.168889056	7.843270888	6.568265576	7.567230186	7.632445261	7.299590646	6.328136894	7.795665687	7.004759461	7.622036502	6.830595996	7.191877778
201272_at	8.127340416	8.860456128	9.400253246	7.713567469	9.094309825	8.447673414	8.80711636	8.377372614	8.909979155	9.163721897	9.360235553	8.850729637	9.208330575	9.74174187	9.60333207	9.39841842	7.470464222	8.796920756	8.920892799	8.526680383	9.100201604	10.21058411	8.593822373	9.465168896	8.963968878	9.073807528	8.710707473	8.987215411	8.742567783	8.186029605	9.183412749	8.390273443	8.714325983	8.704475956
201273_s_at	9.481254072	9.714506195	10.10048122	8.490746043	10.71120307	7.320518985	7.519456289	8.955654689	10.53627911	9.78428071	9.989051984	9.749010305	10.02785423	9.242489253	9.509422781	10.23398256	8.658992161	10.3099751	10.72028281	10.4816009	10.6497451	11.31689482	10.41163613	10.99000015	10.72685174	10.47547569	8.607159402	10.98695764	8.042669993	10.64157635	10.72686744	10.93744612	11.1159739	10.72591219
201274_at	8.881612068	8.728552521	10.00127883	8.533215089	9.403554466	8.292125837	8.431794234	8.242445069	9.36393502	8.672990999	9.128034391	8.58010505	9.29194822	8.318678305	8.47901253	9.291413651	7.480793348	8.730787563	9.380098139	9.007904684	9.323990534	8.401628558	9.177941678	8.320419127	8.701762697	9.312631154	8.02666446	9.14148477	7.251895805	9.116464594	8.9311916	8.954636946	8.106265304	8.746339385
201275_at	7.211911403	7.334949259	8.3643971	8.396907571	8.099874275	8.399008846	7.033444436	7.27261189	8.743809887	7.860435714	8.758859617	8.548530252	8.210536438	9.415809095	8.65510009	7.925171113	5.99448287	8.94755542	8.63283722	9.346733776	9.283728612	8.590815316	8.650551468	8.514160115	8.578954394	8.779866747	8.244913278	8.896943543	7.933481942	8.040004809	8.267723529	8.846318311	8.393425966	7.906829477
201276_at	7.338970571	7.882277081	7.817966312	6.630121171	7.388339595	7.100415132	7.72914414	7.17108454	7.863679552	6.200320027	7.349714044	8.350267323	7.941410405	7.915374353	6.854274954	7.634870359	6.757626959	7.133105503	7.191268268	6.990620476	7.505308798	7.912198882	7.015861617	7.595033452	7.152596702	7.122412911	7.104780598	6.80964344	7.227651026	8.164934771	7.194530325	7.050937933	7.078568781	7.082827639
201277_s_at	9.092891598	8.726915585	9.950436844	8.1905838	9.282954696	8.047420985	7.77688824	8.526821205	9.705037547	9.285499645	9.534023384	9.508924114	9.974013431	9.713504202	9.467707318	10.44788385	7.280948863	9.52212432	10.40380303	9.782869188	10.55080465	9.922349194	10.20642244	10.35773294	9.348463004	10.19627642	8.716983445	9.847762484	8.319291409	9.802074768	9.537404716	10.51931324	9.127822176	9.620573954
201278_at	8.063336373	8.574926684	5.973938451	7.735298844	8.465837206	7.798357906	7.553498443	7.0657071	7.599949686	6.701725608	7.925710944	6.938282617	8.56205587	7.905771959	8.408576363	8.24779662	7.774378239	8.705503687	7.126529773	7.253071089	7.680806622	5.592473622	6.311552677	8.207010201	8.916365492	6.721063041	8.121925786	8.047567575	7.448215405	7.203069671	7.839917387	7.767090045	7.994199337	8.367129986
201279_s_at	9.050603561	9.746394798	7.950419059	7.031311053	8.691272522	7.23995177	8.058553075	7.868762536	7.550207423	6.57344097	8.611420183	8.049217948	10.55068912	8.045757726	7.923856357	9.304786462	7.478630926	8.577327735	8.281011349	7.976858008	8.04420898	7.084498969	8.074857428	8.831606767	10.10615172	8.090105501	7.472862763	8.290933744	6.76725848	7.876722136	9.144722519	8.128452474	7.408405092	9.591004231
201280_s_at	8.508692085	9.928722239	6.972453711	8.549930182	8.576849372	8.32631933	9.680352867	9.072644688	8.434306823	6.376454581	9.159955994	8.275400912	10.47682231	9.288985644	8.814842441	9.12169812	7.999562069	9.375427702	7.771876617	7.509791266	8.211897044	5.875945329	7.307790532	9.387255295	9.99842212	7.79013765	8.402589128	8.528009243	7.744995104	7.106234618	9.07749239	7.726179537	8.277791605	8.430955847
201281_at	7.851998947	7.687185626	9.215196571	7.78748296	8.236839907	7.514859344	7.834392266	8.068509243	8.398854606	8.383933686	7.991357821	8.400643035	8.065130578	8.079323943	7.766241366	8.348119881	7.275700693	7.589464144	8.199208992	7.991485044	8.082442017	7.185946191	7.801303799	7.881673704	7.27419665	8.361237747	7.95700684	7.922058108	7.906262118	8.453739928	7.570229615	8.00034273	7.694543752	7.76038553
201282_at	6.984692054	7.290493014	7.372677767	6.658317778	6.960731004	5.658944411	6.399692832	6.490994041	6.681458137	5.778945127	7.639528949	6.917097265	8.117439556	6.711083852	5.803063806	6.72157377	5.586357926	7.200745594	7.468681399	6.872797656	7.612161144	7.540142708	6.903659823	6.951396729	6.889851212	6.930757608	6.663570364	7.38675628	6.711004669	7.486382802	7.295244696	6.871609819	6.794802091	7.185076409
201283_s_at	4.338035083	4.168654244	4.362981985	3.99141591	3.709584257	4.085236859	4.067001475	4.088504909	3.933403563	3.820501582	3.860015458	4.17025385	4.210205615	3.925214616	3.669702991	3.95257051	4.253159244	4.070339869	3.884129259	3.918747457	3.952357874	4.132142163	4.041035893	4.026662766	4.007166918	4.035303886	4.207203028	4.186120104	4.249690902	4.031197776	4.14108778	3.822680661	4.19601509	4.02250312
201284_s_at	6.587274099	7.235756676	7.166051882	6.69958174	6.894935119	6.858615648	6.604769726	7.066309373	7.87361274	6.458312659	6.757941342	7.293967049	7.322122075	6.615379989	6.419609131	6.847869958	6.437496781	7.233687039	6.751161015	7.170753862	7.066835528	7.290741734	7.47134215	6.832530249	7.217817066	7.1035808	7.503306545	6.994732573	6.963256434	7.749753195	6.946158307	6.899241854	6.778026809	7.367397247
201285_at	8.045637842	8.168437416	7.660058191	7.330789586	8.613893359	8.543656197	7.692839058	8.48482567	8.506201957	8.390015327	8.510897459	7.986139875	8.238777868	8.455299215	8.731329015	8.249177469	7.214370294	8.007526779	7.995887861	8.081401374	7.676364584	7.508467094	7.702053599	7.863500578	7.980857556	8.170166927	7.866729136	7.831241224	7.558043652	8.275840513	6.857560355	8.263769898	8.032073486	7.816007476
201286_at	5.917405355	5.485462859	4.457907417	6.112497006	4.994522336	6.921066093	5.945864326	5.175797848	5.705846803	5.312752809	5.859961409	6.353793387	6.545487747	5.054727451	5.322471509	5.816334247	5.77549249	6.045302255	5.753521573	5.04496544	5.621400958	4.792876595	5.028377607	6.38609603	6.018526552	5.25214252	6.384850739	5.421852597	5.486547124	4.913417667	5.814931558	4.93818798	6.452476071	5.264208727
201287_s_at	7.557203104	7.559405205	6.237817903	6.960406715	6.543725126	7.534247454	7.634319729	6.92115147	7.59270862	6.417263241	7.17922547	7.797448674	8.358763924	6.731966766	6.544010917	7.513959962	6.579909299	7.363191591	7.28494353	6.64147889	7.289432977	6.579996325	6.812632727	7.948308345	8.037426231	7.264511658	7.669579772	7.298817508	7.216773534	6.783487046	7.891796058	6.824779438	7.766752179	7.189449578
201288_at	8.602564077	9.15042793	7.783599466	7.571918563	8.48828962	8.386838408	8.996283816	8.535339231	8.084124646	7.69621417	7.693777079	7.801953997	9.034021518	8.460276351	9.093841552	8.39301216	8.340166979	9.292467856	7.389385265	8.743044268	8.419884959	6.22832974	7.755712969	8.241031566	9.343523889	8.292036491	9.150208335	8.595696547	7.444608731	9.057716281	8.081072458	8.872487805	7.994052706	9.750316164
201289_at	7.739714479	11.10924811	7.994923438	8.591364691	9.1313353	9.158792219	8.378802596	7.434481026	6.814148552	8.062185237	7.424077616	9.031915762	8.78074491	9.008497449	8.340888811	8.316904036	6.345911703	7.141574664	7.824107363	9.277788301	8.497592325	5.350775247	7.273110691	8.476995676	10.304473	10.65306035	8.959172338	8.685049777	5.387630395	4.848687576	8.251974122	7.92687457	6.308102659	8.200556245
201290_at	9.247493956	10.21791634	9.725357708	10.21193396	10.80878249	10.61895209	9.723346233	10.40117231	10.85402976	10.01768397	11.20534035	9.408492699	9.919342678	11.08562574	10.42010326	10.85390265	11.06352096	10.74911914	10.03356155	10.08207254	11.11508843	10.19384924	10.85228454	10.24435729	10.76724908	10.14623645	10.35880378	10.64727216	11.00904236	10.29263422	10.34890178	10.08524916	10.47158238	10.08544474
201291_s_at	6.47755935	4.959325155	9.25408591	9.138259178	5.629924047	4.957386396	5.791671604	5.765541369	7.086501714	4.564037423	7.613346448	7.594675899	7.118628591	7.069253247	4.363083843	4.79653221	4.727618551	7.64815612	9.337278715	7.015880909	9.423618097	9.646292741	9.13570655	9.324989258	8.758358366	8.656384572	5.606382349	7.988830309	6.880339383	6.349493214	8.738643165	5.732606425	6.447192848	8.144669363
201292_at	6.897215709	5.487734766	9.389631939	7.993125901	9.007581886	5.199357593	6.053477277	7.170976365	8.783317145	8.955959773	9.57593158	8.777409761	8.090128163	8.583416469	8.514832734	7.063421295	7.640133824	8.161765779	8.931808634	6.668332097	9.313928962	8.817891843	9.088974546	8.863970312	8.285390041	8.217627507	6.482477188	9.123610972	6.932941704	8.343927173	9.628484225	8.47022707	8.192833479	8.332872333
201293_x_at	12.52516667	12.64503862	12.0967094	11.89493505	12.63139442	11.40609128	10.97006418	12.10892822	12.34299932	12.24190941	12.71326821	12.11810812	12.77699954	12.00895865	12.40225249	11.99098956	8.899381024	12.31299071	12.58090934	12.56633035	12.74565222	12.34978959	12.39232947	12.45181373	12.50011617	12.10516832	11.58060886	12.64078434	11.21737732	12.58669859	12.93685814	12.5621823	11.99461211	12.33640457
201294_s_at	6.058288923	5.505985757	5.697506237	5.22748782	4.577763922	4.868808166	5.703037416	5.691040509	5.816828306	4.69724962	6.298032495	6.289744884	5.035245398	5.038646577	4.232296075	4.738364585	4.783143441	5.301814573	6.903686392	6.139909902	5.592431706	6.941294378	5.45294675	6.474897591	6.650569201	5.92046238	5.025446303	5.400835708	5.116883066	5.767180813	6.21072271	4.980160252	5.289075568	6.61865841
201295_s_at	4.105242764	4.138883283	4.19465398	4.152613381	4.064043381	3.67870784	4.198330447	4.068211833	3.544838202	3.847063378	3.879273144	3.782604331	4.10289715	3.774308501	3.930342537	4.043315051	4.220903705	3.776384484	5.844391441	5.056369288	4.166788271	5.751558633	4.17323247	4.326142568	5.835851875	4.56296081	3.94051751	4.460977462	4.023850522	5.651406429	5.4252687	3.986486975	4.034540336	5.432159338
201296_s_at	6.795112633	7.689071245	8.446557109	8.722248545	8.432352989	8.852739518	8.80199113	9.024927338	8.458686122	7.664039099	9.609249638	8.297587647	7.756578518	8.718131168	8.237803614	9.083658312	6.656048899	9.189321378	9.05340895	8.87959307	8.984547173	9.63469502	8.202102442	9.496559199	9.051631114	8.373039001	8.629619015	9.433463851	8.065554912	9.685764782	9.176340826	8.905204914	9.636893296	8.751132461
201297_s_at	4.683734153	4.561761246	5.843585956	4.161775053	4.805253149	5.061491458	4.650095469	4.641193602	4.649301608	4.794518518	4.305548187	4.402827971	5.592626297	4.345805009	4.995921675	4.797986714	4.73901691	4.872693872	5.59285254	4.801862444	4.860890631	4.473693721	4.646522154	4.389517528	5.704247131	5.091653872	4.742947638	4.82681915	4.986513468	4.55961638	5.24301792	5.052090052	4.500365992	5.912747462
201298_s_at	7.169726585	7.23884463	7.938158916	6.239632797	7.335800548	6.468148293	6.77557444	6.627169062	7.389021192	6.583570732	6.774736745	7.455861877	8.315976677	6.8570493	7.441831084	7.470499921	6.663982905	7.736595169	7.614446023	7.191039132	7.214733272	6.848648124	7.582433169	7.08280152	7.860046086	7.929437008	6.822522302	7.515071443	7.08173259	7.397160733	7.748091976	7.643448777	6.778608107	8.466990023
201299_s_at	6.206584305	6.642909135	7.096872274	5.745246418	5.561013015	5.468308336	5.425406524	5.505507047	5.204173667	5.422125123	5.256990683	5.549842637	7.200583465	5.352902736	5.090721722	5.104600116	5.575136165	5.563208074	6.386247095	5.749722212	5.57873788	5.922415833	5.899853321	5.463633796	7.308683945	6.039650529	5.581109146	5.693698933	5.542527075	5.72716604	6.054623893	5.153639103	5.258976369	6.955874612
201300_s_at	8.365707696	9.500544229	7.92670421	9.0153169	8.69360841	9.212430791	8.081519778	7.142797749	7.385789032	8.821425296	8.448081114	9.283870817	8.683589355	8.404565094	8.046603514	9.863506534	9.346553842	8.462553536	8.394377111	8.915240217	8.95506791	7.087615363	8.439067494	8.442506727	9.565987532	8.291149087	8.79246819	9.101320351	8.301758859	10.60567285	8.425311436	8.807297403	9.470956356	8.960095213
201301_s_at	7.996591043	8.921186911	7.391956095	6.525570515	8.160867815	6.58879336	6.003497526	6.140730345	7.418229078	7.117578115	9.140538552	7.284419713	7.718783458	8.661015333	7.945826993	8.490563558	6.776158404	7.400435329	7.876453725	7.165133384	7.038331033	6.039709959	7.472757284	7.026313312	8.441259442	6.942565268	7.120460261	7.637287116	7.18174393	8.533192638	7.300694498	7.957226473	6.843800686	8.278693897
201302_at	7.99563662	9.092845457	6.751349893	6.931808256	8.409964088	6.457890599	6.527823368	6.335349232	7.142381938	6.521230823	9.265867076	7.651877762	7.705794202	8.506318459	7.771960582	8.340360434	7.415450733	7.394417959	7.262112563	6.347877756	6.617684613	5.234566608	6.520277338	6.731048866	7.818358852	6.512499166	7.122066129	7.152287752	7.301997177	7.891408007	7.208359797	7.824664208	6.894349701	7.773807049
201303_at	8.891835325	8.631481222	9.902870765	8.013782526	9.616888489	8.422504552	8.086395385	8.580353975	9.099214949	9.179180445	9.797290385	9.221548263	8.84491639	9.947974705	9.303183823	8.6369017	8.272768914	9.148175843	9.16288219	9.016409927	9.264028244	9.665477846	9.069100404	8.991964744	8.680749067	8.833295797	8.683306974	9.316835213	8.190100681	9.261908123	9.139542014	8.882809954	8.91814556	8.607236936
201304_at	5.972634569	7.125743724	6.231879791	5.746507206	7.026054113	5.977308642	4.935038171	5.047445577	6.40711067	6.379216161	6.701805364	6.097554658	6.96865087	6.575843736	6.262285689	6.740882294	6.246866702	6.46426635	7.637836905	7.235037172	7.626960214	7.757700184	5.766854931	7.100575646	6.856351286	6.631934945	5.514808235	7.201956479	5.324118058	8.285874125	7.469628763	7.661838384	7.086447888	7.3116102
201305_x_at	7.894358457	7.974941342	8.994553862	10.34480347	8.492788992	9.164431182	9.986093731	8.507615274	9.085185472	7.338800002	9.446843708	9.5122133	8.529174735	9.610081302	8.101972978	8.367120439	6.363854868	9.305179036	9.955710907	10.16264406	9.618614618	9.41906896	8.896113901	9.39409368	9.655133361	9.40642407	9.311770745	9.889373452	10.23210804	8.556367635	8.692490629	8.605827142	9.440617123	8.460166569
201306_s_at	9.458344002	9.570512262	10.312626	10.707976	10.88423693	10.71104853	10.23681654	10.69595111	10.94749363	10.55879986	11.24554246	10.94795982	10.21417007	11.01497117	11.15691799	10.62000662	10.7888121	10.37157248	10.62068393	10.78019197	10.63971968	10.52997255	10.31496299	10.24740535	10.87916712	10.47020946	10.67401502	10.76762397	11.28166142	10.44243819	10.23981648	10.46453753	11.07030117	9.60299396
201307_at	9.626184544	9.283622644	9.168245502	8.744612226	9.435355303	8.618034209	8.581197455	9.430601743	9.708462613	9.816020165	9.423057226	9.857975002	9.488571561	9.426251792	9.488075401	9.808330204	9.073831626	9.35945924	9.799988758	9.011679256	9.885113781	9.468535068	9.752473722	9.837057408	10.25472149	9.578272658	8.864343936	9.817789842	8.597908397	9.480413329	9.795343828	9.791891142	9.387730636	9.572242539
201308_s_at	5.868202271	5.739106912	6.316522017	4.311797636	4.157395193	4.100439789	4.388166118	4.599873865	3.873819756	4.31812342	4.048826909	4.663509332	5.788252347	3.897729725	4.309790472	4.264494397	4.366369843	4.335379732	5.786609798	4.797676517	5.619026138	5.667245143	5.227919305	4.779842153	7.442292811	5.260321904	3.935711623	4.750086122	3.933018943	4.467176068	5.555866276	4.226485411	3.945335107	5.126920984
201309_x_at	8.221718773	7.039211508	9.542771062	7.288999166	7.492934178	7.610254318	7.248819568	7.549715063	7.181625955	6.831651436	7.409969879	7.073319255	8.867694084	7.001091751	7.509301447	7.320233245	7.309652979	7.149021705	8.235285692	8.103059102	9.682612225	10.21854815	7.807968327	8.468159957	9.950038052	7.488444976	7.388599087	7.385522581	7.124560681	7.229044829	8.709696444	7.849040625	7.278018945	8.616197857
201310_s_at	9.627135742	6.332104723	10.3744894	9.383038869	9.389753744	9.054686199	8.427204996	9.6890734	8.897873667	9.211354914	10.1837892	8.431853284	9.824988063	9.579787317	10.03154062	9.129331138	8.891150612	9.062744986	9.435718414	9.411537722	11.29818106	10.87729056	8.704691117	10.92164886	10.72751595	8.152049016	9.012421291	8.863675159	8.441084112	8.355718656	10.2784707	10.26608563	9.815465876	9.777400853
201311_s_at	7.750254314	7.739210492	7.44603912	6.504987729	7.505456918	6.561062729	6.96357569	6.820961532	6.837180215	6.454837787	6.745798901	6.015797468	7.175812561	6.490353185	6.548062925	6.9806838	6.48925684	7.102705773	7.598288494	7.374500445	6.859929936	5.868560486	6.752905816	7.199805242	7.552680866	6.933721381	6.750087799	6.979923909	6.40508253	7.561990636	7.537518482	6.328036849	6.514443958	7.735794329
201312_s_at	8.539148279	9.712156956	8.183518282	7.490802215	9.203911923	5.907545817	5.377495734	7.803490012	8.584865812	8.74810828	8.969177323	6.025319483	8.675011975	8.270939351	8.308731125	8.688929412	5.582755293	9.195178707	9.161574445	9.219010847	9.259825685	7.069203165	8.057076608	9.171438826	9.431541221	8.483046959	7.905881073	9.085005606	6.351614255	9.118568113	8.957418983	8.103855949	8.676451235	9.107140191
201313_at	5.297805001	7.197522212	7.000077051	6.306886665	6.742054549	6.811227049	5.843088332	6.515377686	6.400600112	8.040290898	8.612575319	7.061843456	6.177502057	7.315966923	7.590056927	6.765977473	5.969551208	6.139103881	7.498395147	6.072628604	8.032017393	6.899751404	5.385293202	7.628236558	9.132373177	7.158138835	6.4337126	6.867382384	7.221964035	7.637247385	6.400334304	5.492961415	6.783155834	4.918945781
201314_at	6.574187916	6.755198137	7.140496839	6.462309259	7.405544679	7.058020741	6.216438593	6.947062207	8.106901049	6.660896606	7.24598019	6.440573123	6.724834692	7.094705233	6.803252327	8.001693866	6.93505126	6.773047237	5.882131581	6.64972213	7.281562814	8.027237784	7.160815569	7.254034485	7.23789995	6.893346466	6.798880982	6.887821632	6.938296847	7.080311913	6.735801547	6.98856253	6.711204795	6.996021057
201315_x_at	10.76600722	10.50994074	10.14995895	9.065446511	9.141273237	10.21047554	9.343479553	9.112921478	10.75116581	8.872930686	10.06028764	9.110785588	9.780435052	10.2951722	10.80376487	10.7235645	8.175290043	10.64528537	10.56328428	10.090491	9.95885683	8.750098631	9.704741504	10.11227162	10.39913749	10.4654224	10.36131407	10.02611054	8.799562525	10.39070893	10.70425713	10.76837038	9.18051717	11.02913934
201316_at	6.568818192	6.229893555	6.428243243	6.281195175	7.088972186	6.459029888	5.94584301	6.75100305	6.540303699	6.291053718	6.516853085	6.069199978	6.272579926	6.149856557	6.573862281	6.023880788	6.687890097	6.174667182	6.316306841	6.807297389	7.222828004	6.54350193	6.265668402	6.227227796	6.790244156	6.126357016	6.642602564	6.454295224	6.203553105	6.597298212	7.031423115	6.93864379	6.493028587	6.351851325
201317_s_at	8.791381311	9.166237035	9.504333593	8.421554551	9.542408349	7.507217425	7.50410202	8.560406556	9.753080892	8.788443276	9.605915067	8.896495725	10.42077841	9.218950021	9.075357616	9.18298857	7.356371973	9.135854136	9.844694708	9.957116845	10.04454851	9.137831319	9.519410657	9.774189544	9.559638116	9.254235299	8.243684851	10.08006403	7.774986787	9.845066395	9.813914326	9.977853501	8.985450716	9.336033472
201318_s_at	9.657840896	10.50758026	9.674017527	9.908177323	9.778380164	9.144741575	8.391791986	8.730747352	9.994297278	9.442922381	9.719744188	9.918337123	9.735910433	9.669904855	9.768675643	9.420497341	8.396400981	9.718166501	9.706691522	9.980911945	10.64999117	9.511145103	9.519626061	9.725374527	9.893778646	10.27341719	9.480354048	10.16785889	8.115300995	9.805650162	9.759282212	10.05949264	9.43105006	10.26726383
201319_at	8.411307517	8.936861338	7.944490992	8.928768795	8.412549494	8.559014163	8.364322999	8.079158102	8.431723439	7.517191038	8.053110774	8.119300797	7.918091693	8.568723807	8.544336128	7.69226041	8.464757589	8.755512097	8.32433527	8.550707897	9.335156943	8.322303247	8.155642458	8.346460677	8.443691845	8.794122563	8.862326639	8.799581013	7.462613955	8.366044964	8.50783492	8.806835577	8.514539407	8.823312264
201320_at	6.163626924	6.201225308	6.432534796	6.218952699	6.261869848	6.45088461	6.429849455	6.67298811	6.349926484	6.490244444	6.988855229	6.843535498	6.157062029	6.974881527	6.207685795	6.182734147	6.52790979	6.589039467	6.312712035	5.985642976	6.300869664	7.30793138	6.813464007	6.835784525	6.40281908	6.487803714	6.43627772	6.331104927	6.401819367	6.40586624	6.300504721	6.515977211	6.626067681	6.308664622
201321_s_at	6.870163303	5.874296062	6.882209968	6.150344743	6.93529156	7.075702034	6.465887863	6.847668401	6.432018198	6.870412977	6.959049863	6.839101524	6.098189299	6.755721473	6.256457602	6.435604435	5.836255485	6.571086222	7.138589359	6.41114252	6.660605128	7.533533112	6.087528985	7.101571363	6.912924512	6.394256592	6.284789172	6.72203582	6.122451636	7.363795673	6.61944487	7.346379713	6.976605215	6.351703253
201322_at	10.04540097	9.73189339	10.70404924	8.609899118	10.5218754	8.793859425	8.700707774	9.284942022	10.72381415	10.28458855	10.1177488	10.33806677	10.64629548	10.50335114	10.29527336	11.32922016	8.604884313	10.1176829	9.995127491	10.06367989	9.832635185	10.37579051	10.27904206	10.22263176	9.329526522	10.16710201	9.146595558	10.01436638	9.055515317	11.31011281	9.709809197	10.08925974	9.505957918	10.12073675
201323_at	4.85301393	4.981660986	6.648379727	6.093457258	6.916624451	6.088134184	5.360045647	5.566684668	6.332473754	6.383951411	6.248131109	5.327660212	5.026130762	6.189674767	7.225510341	6.149605979	5.188652784	6.566261769	6.266045178	6.868690923	7.284152041	5.780464803	7.064975675	6.107152801	5.300740922	6.647037935	6.594645473	6.596806123	6.335057448	6.280704592	5.993274438	6.427908868	6.681368399	5.718024637
201324_at	8.858164619	8.349994539	5.372370824	8.047657158	9.122070243	7.818024277	6.554325222	7.349792342	8.846621636	7.212535478	8.965154127	7.734761519	7.887650221	9.763548431	9.200078292	8.411794613	7.345444102	9.345529692	8.198927179	9.961026811	8.354412681	5.757074463	7.70512956	8.575067019	6.722536172	8.941403783	8.74003387	8.38026842	7.789599147	9.33084671	7.844485216	9.143998467	8.677709768	8.622182971
201325_s_at	8.144801923	7.316850457	5.444462384	6.187347945	8.104971092	5.606984965	5.716112581	5.632171679	6.981968354	5.729687946	7.775464817	6.549699093	7.158524711	8.235548718	7.573640307	7.720268908	6.108865057	7.854639957	7.055631148	8.555067463	7.391564344	4.736583038	7.036201211	7.371743877	6.052022613	7.620198623	6.526507683	7.150582135	6.065701501	8.506070865	6.920070671	8.0273907	7.075249051	7.930256923
201326_at	7.378708456	7.601452089	8.222642377	8.539422517	8.717153423	8.654907054	7.811525625	8.74436047	8.796778968	9.012738889	9.172400018	7.992912943	8.358926018	8.669654233	9.443326035	8.366822103	9.233875246	8.460491333	7.905105235	9.189291635	9.575458758	8.294552135	8.554699005	8.815911212	8.113733225	8.033605377	8.600082993	9.009435586	8.389005848	8.357719591	8.890095558	8.950252221	9.027629746	7.972347628
201327_s_at	6.678784271	7.193299998	7.983595049	6.483198165	7.840042218	5.852165143	5.850222952	7.615974845	8.208632607	7.572761222	7.787914335	6.883022896	8.228304906	7.541684596	7.784481713	7.72335984	5.844669157	7.641010914	7.842837733	9.329838467	9.330400712	7.909747563	8.674189675	8.216020466	8.084968628	8.299715844	6.531967592	8.390437619	6.574419016	8.500827527	8.470935445	8.380316269	7.714469809	7.784676058
201328_at	6.885896464	6.713979816	5.928161502	6.476008214	5.981483061	7.062048004	6.611234719	6.902097516	6.221251298	6.135188012	8.257398402	6.237261764	7.065734962	6.922807055	6.955585861	7.37921744	6.414119852	6.889481563	7.276664995	6.735898336	7.934448758	7.381025842	6.144294745	7.393614597	7.896239107	6.134968374	6.855646941	6.766248849	6.189396951	5.871066333	6.441568265	6.425701909	6.778716594	7.194757931
201329_s_at	5.886154019	5.214073361	5.692461279	4.597546431	5.489270684	5.118424975	4.324084546	4.864228517	4.763024749	4.838609985	5.775768303	4.548010445	6.448770433	5.162918604	5.226019119	6.333834709	4.487022206	4.958192124	6.863003513	5.996678813	6.409456326	5.627937711	4.82860678	5.457570699	6.887352394	5.203438174	4.934221819	4.837427634	4.447431343	4.745760119	5.190919042	4.916532564	5.072567082	6.002606683
201330_at	7.967035692	7.978954427	8.256899291	7.988263751	7.854555158	7.67002163	6.519557503	7.158164449	8.1111527	8.043592243	7.887886796	7.991234588	8.112896942	8.011826263	8.438501547	9.340486586	7.121244898	8.185342774	8.341232079	8.374250245	9.001103989	8.113706269	8.432234596	8.476141739	8.125995971	8.458401591	7.884092945	8.29808031	7.610930321	8.406883052	8.09405069	9.688547401	8.042300153	8.343306736
201331_s_at	7.942329265	8.320233278	8.177774496	7.826853681	8.521297352	8.826705418	9.0338231	8.875775285	8.828578315	8.952562199	8.487530687	8.539104763	8.441495845	9.036697546	8.589765711	8.98019219	8.632636368	7.837381908	8.248960072	7.837633701	7.741060181	6.292757524	8.265146614	8.173684185	8.207819702	7.942232639	8.199507495	8.28928895	7.506248214	8.146199627	7.849884977	8.404893961	8.146026249	8.3179569
201332_s_at	5.900521823	6.085714879	5.971106546	5.244374953	5.80456698	5.893067616	6.096359748	5.603852221	5.233392934	6.280842821	5.381037718	5.42597908	5.853736771	5.155203419	4.768687985	5.494784258	5.963206909	5.357657172	5.506642799	5.56609711	5.146694211	5.060018987	5.593203076	5.582005316	5.788266579	5.819504301	5.70190398	5.709482204	5.878997254	5.755152078	5.673232933	5.681412034	5.649789209	5.770610236
201333_s_at	6.254204068	6.379737089	5.754860924	6.447896378	5.904604527	6.335156643	6.405262791	6.654237954	6.264855032	6.048484745	5.716824351	6.293535597	5.587966298	5.965258005	6.876021917	6.294845126	6.340076906	6.279117922	6.252724325	6.401530158	5.888681539	6.008663136	6.708870427	6.299473656	6.252605877	6.179644666	6.255036707	6.221287211	6.720897022	5.883546946	6.015299033	6.26639368	6.035456981	5.633320601
201334_s_at	8.89116768	9.131678941	8.220667836	8.378156695	9.257639488	8.658018764	8.286947619	8.894603508	9.155864349	8.793216915	9.176878671	8.91145204	8.772937513	9.092650121	9.758817246	9.139721881	9.437434772	9.016831929	9.145340602	8.890759991	8.998848524	8.27568991	8.976763508	8.693090892	8.728710008	8.661043917	8.414592105	8.929003894	8.487475238	9.218799739	8.945673346	9.538263364	8.694435119	8.882103057
201335_s_at	4.556127286	4.662524307	4.407048503	4.527324232	4.393051379	4.562277745	4.627557425	4.585675313	4.585921874	4.609601785	4.589597703	4.77304729	4.281134514	4.50313368	4.925262269	4.520248749	4.930214389	4.396222019	4.485980275	4.05289639	4.125601767	4.245361108	4.282443844	4.072601053	4.208273476	4.238117744	4.291901627	3.918031827	4.342799887	4.484214684	4.346667281	4.601412181	4.005493976	4.238216861
201336_at	9.239224652	10.44394857	9.215696679	9.226863734	9.861472537	9.939645257	9.092805801	10.20909947	10.46400913	9.737534386	9.923726577	9.588706258	9.843255985	10.19201988	9.598523728	10.27355917	7.395149462	10.23467776	9.21342432	9.255968739	10.27565612	8.659953479	9.179254921	8.734446074	9.324136987	9.352338428	10.19186757	9.450391097	9.036398706	10.02519967	9.359991745	9.751990766	9.358861941	9.380641237
201337_s_at	6.005270599	7.252666516	7.066824916	4.875274406	6.219716893	4.39282407	5.175131152	4.515183225	5.296905789	4.36967123	5.080562916	4.873458881	7.613151816	4.540356753	5.002963827	5.545753742	4.533103106	5.531562455	6.621144389	6.758681964	6.812193629	6.29033966	6.765986146	5.020208257	6.866901138	6.614723499	4.966710714	5.64373185	4.594249207	7.732222598	6.555076749	5.938375792	4.50965749	7.316659413
201338_x_at	9.497488965	9.429246367	9.702253451	9.539122707	10.24393609	10.22635465	10.00967416	10.19529651	10.30470936	10.03945393	9.970122928	9.632313049	9.439374178	10.54006324	10.46197269	9.733111577	10.0610472	9.989832493	10.03583527	10.04064915	9.962295503	9.983943488	10.80457216	9.532906402	9.270479171	9.724777725	10.14424301	9.757736352	10.09447455	10.21290575	10.02717326	10.58772248	10.22963678	9.534131631
201339_s_at	7.898480932	8.16899551	6.847437733	6.22377827	8.656916322	5.250451643	5.211740005	5.782417678	8.315282899	6.531588512	7.988063421	6.668644751	8.234203797	7.835962355	7.326871027	9.232617235	5.695548284	8.260088908	8.195087122	7.65477134	8.455961818	7.449908351	7.722589314	7.650566913	8.518531337	7.62926289	6.355077804	7.863679731	5.150125631	8.633840023	8.602197283	8.277311159	6.940010968	8.596030041
201340_s_at	4.21562625	3.797298176	6.627816411	4.140140076	3.798140349	4.471351654	4.362894343	4.268318574	4.252035817	4.242476886	3.948311634	5.718357561	4.281327988	4.117171784	3.924785466	3.693934868	4.02016343	4.181483535	4.497159917	3.981615025	4.171447919	5.730630318	6.145299924	5.123506893	6.073959953	5.24602264	4.054625065	4.065025209	4.219584305	3.760410818	4.103347776	3.99145759	4.551146995	4.696681113
201341_at	8.140930975	7.229564695	8.801348117	7.560591069	7.746290378	8.008754231	8.100666384	8.055845336	8.388051042	7.796838596	7.751373337	8.854849548	8.088807938	8.624972218	7.978634614	8.05970613	8.012127622	7.974641984	7.812494293	7.260924089	7.623759736	8.119038506	9.163788151	8.318433281	8.325145864	8.308857419	7.699742116	7.485300015	7.792738377	7.029652828	7.863917722	7.520534618	8.57664286	7.929663304
201342_at	7.714807995	7.892454084	8.727516303	7.825617839	8.556059641	8.114183343	7.9231556	8.187157046	8.60401813	7.845942376	8.061722744	8.817570437	8.377807397	7.896603091	8.311301232	8.602845146	8.222013385	8.377063633	8.364002323	8.980868394	8.856054932	8.568960753	8.730505628	8.810252518	8.202261951	9.004668968	8.252053402	8.589982847	8.351489699	8.977823338	8.461021044	8.340759286	8.499288127	8.18044932
201343_at	7.314833154	7.81469107	7.935796349	7.72585414	7.885752231	6.950812619	6.88080268	7.827779158	8.027518976	7.530193096	8.47075769	7.543751662	8.41167838	8.247140792	7.671852278	9.007224411	6.963824429	8.071626427	8.215108428	8.085984156	8.921043505	8.375128874	7.974790133	8.528005059	8.124175161	7.880786711	7.380596402	8.117987513	7.264856331	8.059937068	7.74575109	8.66561173	7.644241254	8.313777734
201344_at	5.028609571	4.877881622	4.623413252	4.813925472	4.552504987	5.051259343	5.404526065	5.370411401	5.261713332	5.433546739	5.24135858	4.689188501	5.082541518	4.693961326	5.288060717	5.873263947	4.969053964	4.557141175	4.991484172	4.712536674	5.324421856	5.628364308	4.939501459	5.084406633	4.583117465	4.614326732	4.878417355	4.858275922	4.841053577	4.779574963	4.686347972	5.342688509	4.479798027	4.903548945
201345_s_at	7.984958896	8.218004179	8.526841674	8.380082362	7.782290279	8.451039388	8.207160269	8.524067096	8.484055911	8.079863041	8.976345969	8.204991709	8.829353582	8.221807156	8.646436267	9.622707827	8.599247558	8.141544535	9.080697077	8.683971373	9.133976861	8.812688006	8.986994363	9.404538525	8.450389921	8.683972036	8.441301179	8.429322454	8.131912124	8.557872046	8.057760889	9.132086234	8.670597807	8.573273806
201346_at	7.228030839	7.617797999	7.762797822	7.421796239	8.714547505	7.361558164	7.516892375	7.779526488	7.757666447	8.538399135	8.234252258	8.240020563	7.393788022	7.80259658	7.948154475	7.78997495	7.291220591	7.769797249	8.01616851	7.495514916	7.440112596	7.481307428	8.547494234	7.300739109	8.461017729	7.747759891	7.368680377	7.451185312	7.645376064	8.268495317	7.713114643	7.662098653	7.444826371	7.466010089
201347_x_at	7.282634323	7.799631045	7.921966937	7.261350585	8.865754163	7.235311084	7.182679028	7.370113396	8.312450287	7.910975956	7.823387156	7.200267282	7.33308872	7.624907198	7.311188442	7.992387859	6.361776985	8.161634742	7.123628588	7.928298496	7.834802418	8.263714221	7.917081166	7.68281452	7.785663872	7.568039557	7.618222335	8.287383316	7.303520828	8.697471508	7.730429741	8.528267906	7.887245804	7.894364772
201348_at	8.255200052	10.37093063	8.430799423	7.198716098	7.457775585	7.292053187	7.09276627	6.599543265	7.730565338	6.007183588	7.338999537	9.411587732	9.662631924	8.370177936	5.85240856	7.68058936	7.09244161	7.507932883	6.718829321	7.219070926	6.892700285	5.948432038	8.746493327	7.455603559	7.920228753	9.320213249	7.004831082	7.505975637	5.960914306	7.621118721	7.572702469	9.217084104	7.064703487	8.335719404
201349_at	6.767743073	6.110334679	6.49746492	6.355362527	5.866018228	6.755740579	7.495888951	6.709068557	6.532374675	6.900114913	6.35135267	6.565504903	6.484193637	6.296046579	6.333285715	6.794282266	7.575316431	6.283333599	5.83775053	6.00831681	5.53782472	5.868560486	6.2823812	6.034317537	6.16762199	6.617794416	6.775674829	6.366415739	6.67835998	5.930249745	5.983158013	6.701448208	6.04814457	6.389823801
201350_at	8.172550464	8.089723294	7.824740384	7.494378601	7.075296242	7.529391449	8.063826585	8.005589655	7.753587079	7.425446007	8.055490866	7.883036344	7.2802645	7.61618409	7.686629657	7.406895769	7.789155069	7.375320124	6.946220557	7.009216033	7.057914932	7.72521391	7.502863148	7.316252114	7.101881515	7.475478362	7.727843654	7.252435585	7.586284712	7.366892123	7.448068869	7.020167985	7.361153983	7.331825624
201351_s_at	7.11378053	7.79215157	10.27183652	7.171526468	8.972031907	7.403602298	6.602865737	7.780843933	9.116134492	7.428876604	8.908148958	7.8490542	9.13967069	8.402564939	8.979284477	8.324024929	7.606214762	8.708601585	8.532255775	8.660101047	8.855340982	9.001988838	8.220145754	8.151581224	8.591812239	8.62571165	7.924957269	8.784372804	7.104126399	8.534500424	8.190522256	8.813106581	7.891571742	8.551635821
201352_at	8.375457415	9.246592155	9.526928829	7.862525567	9.275192643	8.585922998	8.065756203	8.259800692	9.248068754	8.797689528	9.312357537	8.388970632	8.984234825	8.848860257	9.116290126	8.767214645	8.71187079	9.339166709	8.624979221	8.834094016	9.078155846	9.240189047	8.140308529	8.667925379	9.121739592	8.770722316	8.820327906	9.054043148	8.486982183	9.069103464	8.783470986	8.975926198	9.132496175	8.795137995
201353_s_at	6.594827852	5.710577354	6.235350124	5.627014448	5.198648463	5.257004342	6.506065658	6.302911228	6.415795485	6.315492707	5.83888204	7.359265174	6.418649189	6.096227349	5.244054578	5.884707528	5.131836009	5.474134589	5.422802029	5.533971305	5.035664953	5.496493208	5.788854304	5.524269111	5.260938133	5.815795774	5.19949604	5.366159542	5.143369304	4.965343591	5.407404333	5.311019283	5.211993334	5.28955202
201354_s_at	5.713272532	6.003480324	6.103089939	6.038023015	5.866200058	5.680316779	6.370964048	6.476960053	6.237006089	6.245683074	5.763241964	6.386257706	6.007201868	5.942746367	5.964350403	6.071902488	6.352314002	5.916763567	5.531140136	5.626017503	5.61773125	5.577201719	5.757670346	5.852242849	5.497522958	5.903697137	5.8039991	5.774833577	6.035403934	6.157805248	5.49995397	5.486812766	5.858888342	5.481662797
201355_s_at	7.26874234	7.264972496	6.917098935	6.848911943	6.785096783	6.867684937	7.356484927	7.217160079	6.948309274	7.711620353	6.826241151	6.860549865	7.061591383	7.099066631	7.292127172	6.952162058	7.478442181	6.697453002	6.88878552	6.996198055	6.696587534	6.835508396	6.941558811	6.788898032	6.798113266	6.844182331	7.076349323	6.687419299	7.01229224	6.808863455	7.046140412	6.777447156	6.908803041	6.744052945
201356_at	8.13913161	8.152279239	9.109806686	8.241786086	8.50270758	8.136887789	8.205192888	8.13838151	8.131999293	8.390804499	8.68577748	8.052384054	8.035720454	8.331654067	8.065116291	8.087622048	8.090419731	8.129323824	8.115181949	8.216521368	8.3975056	8.254978618	8.251360736	8.253792438	7.965326335	8.42259985	8.169865346	7.987879429	8.080991274	7.995320408	8.463084319	8.267771362	8.214323446	8.250121434
201357_s_at	6.185822887	6.160814362	7.549361972	5.783112242	6.204832119	5.841277746	6.037030289	5.819454617	5.969562473	5.925157137	6.322854142	5.791645199	6.164670019	6.091998577	5.850384423	6.191735996	5.76504681	5.750724427	6.284977491	6.117006143	6.664697217	6.933139752	6.812123633	6.746576573	5.9703501	6.657918488	5.888169007	5.876080589	6.047815404	6.3743614	6.3823507	6.480586423	5.881958941	6.708124522
201358_s_at	9.225795815	9.886146097	10.20179576	10.37380652	10.47713202	10.27157121	9.795014818	10.37443198	11.11370386	11.23845564	10.35680182	9.911750316	10.2033097	10.74294018	10.73763828	10.22583296	11.84967237	10.39259757	10.20906323	10.27131556	9.980641836	9.264016503	9.564328224	10.2317109	10.01735511	10.43309859	10.47091674	10.79623393	10.78301546	9.935301456	10.2689707	10.47529957	10.3061694	9.859133926
201359_at	8.430135957	8.940970548	9.773919577	8.007568984	9.286370332	6.619037897	6.718535974	6.898750904	9.158312971	8.423024339	9.172027446	8.587133741	9.475729895	9.024900255	8.845474126	9.390455148	7.549159518	8.98238083	9.358879667	9.143086388	9.098312229	8.334372225	8.762197198	9.042113743	9.330845284	9.175799542	7.494686418	9.276252609	7.233223572	9.286818786	9.440461486	9.295748055	8.188681437	9.334240252
201360_at	10.94043342	11.25196104	9.056118314	8.971469898	8.389142259	9.18777693	8.801569159	8.120740659	11.42378161	8.03450103	9.443006304	11.20076667	12.15182422	9.422188575	8.646879818	11.13553499	4.897672143	11.91424471	8.380420177	9.322999598	9.626717924	6.991842538	9.795713769	9.211820041	8.101748035	9.948948313	9.950298858	9.881160627	8.093818791	10.02200164	9.763489776	10.92637667	7.929127949	11.82499161
201361_at	8.68575284	8.195317043	8.39426422	7.657531872	8.231314439	7.559499467	8.331062312	7.60787686	8.681061012	7.600334691	9.005830736	8.706881222	8.347272466	8.81276065	7.307523909	8.417201162	7.87796545	8.215605646	8.782804104	8.091048191	8.37849422	7.670165852	8.258075137	8.162005475	8.170700867	8.445164135	7.950843169	8.074671587	7.961702758	7.945374816	8.326665425	8.517568751	7.484216996	7.98080697
201362_at	6.595323235	6.689170232	9.16248236	8.027782477	8.264557118	8.692026088	7.261547244	9.014448098	8.210417253	8.530978741	8.287831563	9.013584937	8.763639864	8.727536854	8.945867768	8.730962096	9.150924818	8.262776936	8.128970111	7.838497802	8.676539186	8.422133299	7.669703604	8.520521423	8.085472044	8.921272795	8.278655173	8.050766287	7.119198017	7.526713148	7.238640341	8.434381999	8.332764893	8.061773229
201363_s_at	6.759681057	6.745956582	8.420483658	7.19234975	8.091978546	7.828574688	7.282801679	7.656284034	7.47228002	7.777695534	7.477533751	8.040318045	8.814349	7.837118947	8.082165261	8.104843341	8.049194069	7.425214528	7.448663303	7.139733082	7.853525557	7.510208512	7.069601982	7.555251603	7.793004876	8.152382888	7.359124571	7.189553506	6.722288464	7.197061597	6.78306271	7.839831933	7.436546954	7.576849173
201364_s_at	8.500724137	8.108041016	9.183909536	7.617721043	7.89907678	7.219174134	7.124097744	8.050616691	8.123736501	7.531056155	7.413406346	7.94164538	8.987557653	7.777583246	7.613486333	8.181815258	7.142431961	7.591997628	8.070259508	7.93825421	8.000148941	8.084818458	8.409777759	8.249422002	8.256836164	7.844996684	7.503908258	7.714031036	7.261974524	7.74467438	8.043678003	7.934522296	7.668405572	8.627862065
201365_at	7.753653955	7.486473254	8.18507107	7.179548425	7.649375035	8.171858922	7.045678714	7.539850299	7.506438002	6.883729058	7.382382517	7.176839927	8.288368102	7.592567816	7.732496133	7.781851479	6.14851387	7.77097575	7.517931614	7.504701756	7.781702245	7.688183807	7.404156682	7.799181042	7.560939968	7.075513288	7.806990105	7.473820202	7.472054956	7.379819765	7.544086276	7.704062923	7.719820013	7.748360566
201366_at	7.267060941	8.83961147	7.853756464	8.096526756	8.989598022	8.553291623	7.475194376	7.688755804	8.971803957	7.404603353	8.208267256	7.392205042	7.874310443	8.035366686	8.179561737	7.252780659	8.435152443	8.578855956	8.519754895	8.19461235	8.767399128	6.779815038	7.802223623	7.760411215	7.989013929	8.526260582	8.750575873	8.395860381	7.558832832	10.18707087	8.970785108	8.799621303	7.96561899	8.08538953
201367_s_at	6.865603722	5.048096911	6.225755247	4.679949285	4.538578044	4.426933253	4.590315858	4.438747611	4.176016243	4.336919351	4.427010846	5.113205182	5.472121945	4.224366306	4.45234377	4.407462357	4.604220287	4.303191277	5.123155566	4.600298086	4.565514405	4.650938234	4.789625078	4.515201561	4.765492625	4.657735533	4.537766542	4.689755739	4.524442856	4.272068176	4.616772608	4.21329186	4.629501158	5.557305509
201368_at	9.388130535	8.674883081	8.443381733	7.429646691	9.09515908	7.637059131	7.643060997	7.976045793	7.58129574	7.230565938	9.866749022	8.034001914	8.743359374	8.461509373	8.786624119	8.988571947	7.539029194	8.781791172	8.69461008	8.587832232	8.451365899	7.144686168	7.757471269	8.322876795	8.243260371	7.778294946	8.145228408	8.496029618	7.192725888	9.464543831	8.056508291	8.948943707	8.075727066	8.977323533
201369_s_at	6.66090693	5.286982119	5.982794907	3.99424122	5.277976659	5.169469858	5.559879397	5.00452376	5.081340318	4.359166341	6.863214032	6.159507057	5.490424894	5.508896946	4.186573843	5.184186757	4.607601956	5.49560085	5.310359857	5.659351238	5.568220576	4.230498576	4.673564708	5.329580832	4.824996647	4.524127986	5.89511592	5.318156199	5.058326898	5.126012248	4.75970629	5.466846199	5.057480149	5.214584973
201370_s_at	3.976165566	4.193606366	4.366399299	4.162952341	4.932015174	4.48007041	4.220919026	4.021698931	4.142514638	4.274356909	4.255409929	4.13746721	4.506076638	4.303345665	4.521428773	4.474229387	4.355840091	4.142623821	3.898522246	4.225452287	4.272712706	5.858024624	4.329116398	4.374040038	4.261515152	4.295056454	4.096686911	4.54272342	4.216902616	5.088436343	4.382333872	4.27029193	4.573786963	4.193520905
201371_s_at	6.942476229	7.579401543	7.972058178	7.33194952	8.901401572	6.548480247	5.971798895	6.308412581	8.116764577	7.369816762	8.039939288	6.740789977	8.14077357	8.517306664	8.580754304	8.676335075	7.031481066	7.560670932	8.017443131	7.811604677	8.236383743	8.967275244	8.441877743	8.214912425	7.623444949	7.687926615	6.651436994	8.529413179	6.886688458	8.381560601	7.69956738	7.840824119	8.018849267	7.946757695
201372_s_at	3.831342392	3.836920181	3.969006532	4.006570071	3.810736768	4.176779961	4.269962281	4.112125588	3.895467709	3.929736269	3.890928416	3.977234329	3.70802415	3.95093428	4.116110731	3.721736366	4.277587621	3.875898512	3.817414242	3.72834795	3.548995414	3.883977186	3.739504429	3.826796612	3.736335974	3.874790778	3.967467519	4.062385928	4.065731038	3.988736228	3.814813914	3.807376997	3.885363021	3.682362948
201373_at	7.794398439	8.127475911	7.324966212	7.202617009	7.217688171	7.400418121	7.372279945	6.793164718	7.019674599	7.93729245	8.103506101	7.563559583	7.283437721	7.557553103	6.625745794	7.216651804	7.649778543	7.209481419	7.990569017	7.13937949	7.424399094	7.451511612	7.209689824	7.588654334	7.549831097	7.032089342	8.02701105	7.154258041	7.869126088	7.904686015	7.620586095	7.237731102	7.351473467	7.38407668
201374_x_at	4.041354189	4.160868992	4.087791399	4.049211767	3.899152115	3.803206303	4.331370639	4.185354474	4.155965599	3.942921099	4.292519568	4.157570947	4.024406847	4.046496467	4.132458783	4.170528104	4.57722716	4.060184728	4.203245418	4.040675309	3.924004522	4.001259683	3.987439434	3.861126431	3.946718199	3.832038858	4.01353304	4.038401718	4.352852546	3.850501993	3.992735005	3.930995321	3.989629462	4.342689544
201375_s_at	8.150154374	9.129345616	7.791854993	8.101578115	9.21576228	6.964319132	6.309722098	7.947910801	8.595134373	8.366429336	8.474646278	7.419700445	8.781444985	8.490723011	8.256004134	9.791758592	8.124670199	9.50878461	9.320689607	9.547066118	9.725227647	9.379404126	8.760683952	9.027508599	9.037322029	8.425192769	7.827256099	9.485165202	6.348533675	10.14539886	8.577864781	9.627555589	9.297325831	9.559899109
201376_s_at	7.31622678	6.792169465	8.000380612	5.913997134	6.838041423	5.366153618	5.671935711	5.644443238	6.892759339	6.101372422	7.164776181	5.73319427	7.339073085	6.452626578	6.386352259	7.171379481	4.892201586	6.434801653	6.79212145	7.299222302	7.184267416	7.558890762	6.884982256	6.319119135	6.888148896	7.504138285	5.871426241	7.028744331	5.278204506	7.065242185	7.614586027	7.041595688	5.641973369	7.078647325
201377_at	7.216741664	6.538106624	8.130898003	8.043860092	8.201591484	8.366891232	8.027422726	7.879705173	8.32546119	8.361998005	8.220780357	9.032123808	8.057955087	9.985736323	8.952640099	7.909558793	7.955146925	8.278802119	8.363464553	8.85894294	8.831828102	7.921451893	7.579447474	8.12437571	8.256795762	8.105453419	8.015813278	8.321547081	7.776524941	7.383333579	8.424472136	7.724599515	8.571607392	7.192478178
201378_s_at	7.868116345	7.348411239	9.069644792	6.700484278	8.56582726	6.102463977	7.703647105	7.30774282	7.413276487	6.843472811	7.75927209	8.340124955	8.366034683	8.731321675	7.021303442	7.41566869	7.172807888	8.072968425	8.302478049	8.707956206	8.622498134	8.588777373	8.230348484	8.38130444	8.706632303	8.297003026	7.402236535	8.281683092	7.428273516	7.751428571	8.577862094	7.85120754	7.90837879	7.936643993
201379_s_at	8.512158435	8.652086766	9.278594019	7.867781631	8.980315588	8.295785968	7.60581251	7.853029925	8.834880585	8.570681051	8.884600023	8.754453618	8.802276577	8.229925202	7.722851031	9.620909651	7.211729666	8.192035464	7.513638604	8.739790907	9.256751645	8.491455073	7.964168221	8.381178297	8.559124111	8.441444712	8.337474481	8.500144859	7.546919528	8.419501018	8.574735924	8.153754662	7.999647158	8.828666374
201380_at	6.984069242	7.212337705	7.134443931	7.110245488	7.355988553	7.834767288	7.585942564	7.377209414	8.120552484	7.854481572	6.97910821	8.051101143	7.505254369	7.115117274	7.899943507	8.134039604	7.96517296	6.398759081	6.782838326	6.477448144	6.313787996	6.035874164	6.639884278	6.569818806	6.505181888	7.128203393	6.957616039	6.845071238	7.072294115	6.411932963	6.000715204	6.899358481	7.051478705	6.721901782
201381_x_at	7.928291714	7.781040886	9.224294423	8.687084851	9.364831571	7.967993969	8.346194211	8.215790758	8.608276646	8.73612302	8.984588729	8.979159408	8.430495445	8.057722592	8.812227761	8.737528327	8.306625556	8.441229222	9.028693214	8.992196429	9.448070742	9.176694953	8.576155941	9.080931628	8.21872611	9.21561066	8.248545177	9.001077312	8.25173658	9.620477353	8.181530859	8.891706463	8.977815732	8.500107188
201382_at	5.625477439	5.567357255	5.787849837	5.77709694	5.686849887	5.911123204	6.243702912	5.884473374	5.819354077	5.907071279	5.451735982	5.690684757	5.418597228	5.635913016	5.778618555	5.559447068	7.02941432	5.702426671	5.688388639	5.647748958	5.552211457	5.644515815	5.541208265	5.677433544	5.668509581	5.66571013	5.820097509	5.9496289	5.742154251	5.687008854	5.655363098	5.740544406	5.858610012	5.548207252
201383_s_at	7.135928675	7.258654341	7.445829744	6.090638241	6.425514124	6.400466	6.250797433	6.472777763	6.203612505	6.381097676	6.353309087	6.434809279	7.285041783	6.110335365	5.755939389	6.110107927	6.810356499	6.265463629	6.836894656	6.626391614	6.447631957	6.771059573	6.979798144	6.594944395	6.618691448	6.903370768	6.29577021	6.260756664	6.466529315	7.678858521	6.750528765	6.280859612	6.450323775	6.800196796
201384_s_at	7.479974641	8.435406089	8.049692476	7.531575332	8.352068944	7.325480699	6.048234422	7.564024736	7.808072463	8.750597957	8.182298272	7.82265594	8.134210585	7.563559037	8.288447007	7.468629981	5.855241794	8.11079959	7.554796664	7.515330036	7.637845425	7.229719036	7.813015016	7.734396124	7.411534763	7.607091645	6.936067739	7.977163725	6.495592775	9.278631174	7.717673551	8.133346344	7.691057093	8.047264467
201385_at	8.842120456	8.858232517	9.823547808	8.786919405	9.566693522	9.208185975	8.320140343	9.026140973	9.796686639	9.729811317	9.75352259	8.776255481	9.589036842	10.04573201	9.631298409	9.614619383	8.831794005	9.697337545	10.04614976	9.572250267	10.27682085	9.940537462	9.703362214	9.863858323	9.922352807	9.838095749	9.612736441	9.960185152	9.036960867	9.660974461	9.934819457	10.06409622	9.872881987	9.630395978
201386_s_at	7.606612348	7.645300271	8.986290916	6.289342523	8.037556956	5.437258497	5.799838972	5.896615705	7.724089461	7.6631302	8.438454297	6.853375412	8.568307792	8.073926576	6.833034684	8.821970523	5.549691509	8.040135993	9.039827405	8.4472686	9.080846422	9.124883507	8.660280271	8.575875714	8.638484763	8.65916244	6.662304376	8.252608642	5.919497336	8.855708748	8.844292708	8.519856452	7.610467609	8.653985841
201387_s_at	7.465663083	7.386570446	11.22825859	7.570281995	10.4421502	7.770329271	7.33242319	8.079944372	10.38635883	10.5027431	7.164600247	10.1457343	7.721783408	9.69406983	9.871847552	10.2567525	6.862008031	8.558123628	6.770646923	9.756296192	6.379519862	8.642803383	10.63829898	9.351739734	7.242756145	10.71676383	7.443956502	9.292625856	7.795015694	8.158095398	9.387129104	7.04593972	8.527186094	8.534187671
201388_at	6.352759469	6.215248247	7.25110577	6.31997648	7.864874758	5.660607148	6.230099016	5.800634216	6.923560104	6.622914924	7.054887579	6.808264872	6.956747073	6.802366789	5.686054689	6.591459692	3.864120669	6.947474905	7.205516207	7.00490568	6.886050326	6.358312958	7.103632749	6.80937444	6.451196122	7.030629279	6.652601889	7.595919002	6.644911835	7.067573831	7.15407333	6.945027807	6.775453131	6.688451806
201389_at	8.748225981	8.009090932	7.224500899	8.048266669	7.694200216	8.120455751	8.429551406	8.248377477	8.231417752	7.587294263	7.630831341	8.524597259	8.283305015	8.468546613	8.332681946	8.296740885	7.052010076	8.62444433	7.807121978	8.468123745	9.644495423	7.289113439	7.982025205	8.345722943	9.031901858	8.276525502	8.776652741	8.295659184	7.954246989	8.177478775	8.32510044	8.1419301	7.88613557	8.493852457
201390_s_at	8.812179772	9.205740502	9.795040951	8.313720784	9.451655138	7.40503374	7.72360046	7.950358747	9.415521978	9.116113579	9.628195232	10.11002614	10.17288499	8.891974201	9.68333956	9.866786475	7.548647729	9.147229321	9.206254257	9.941284977	9.769734609	9.45020675	10.37777898	9.629094288	9.074316533	9.746081359	8.506109578	9.422965525	8.226298992	10.08204446	9.784329874	9.412657423	8.658835716	9.781747018
201391_at	7.837666717	7.712177102	8.583640992	8.192178629	7.988505286	8.378451203	8.028331804	8.096040298	8.230182973	7.968621984	8.296815241	7.934968993	7.863391438	8.314873245	8.097955887	8.413399178	7.290481454	8.3173897	8.184609308	9.313650916	8.024225739	8.617347285	8.616602029	8.588468411	7.387972991	8.780542936	8.594339531	8.440418631	8.644626562	8.202586413	7.979368628	8.303801358	8.664516347	8.102615007
201392_s_at	6.49226738	6.707484251	6.871840042	5.908835384	5.412973337	5.206351764	5.259056948	5.337501964	5.238549378	4.953455756	4.960492175	5.681947016	6.781617913	4.710881116	4.847196383	5.232326622	5.156128632	5.850127955	6.401605766	6.190066424	6.101158882	6.92565997	5.54750111	5.719559147	7.466832708	6.348151347	4.990831955	6.095920594	5.618133713	6.051744784	6.258295609	5.684195997	4.745082624	6.836501224
201393_s_at	6.830762154	8.055904794	7.477845309	7.132157614	7.87286119	5.752273804	5.704662589	6.930032762	7.664743173	6.669649189	7.139414933	7.560242132	8.322475122	7.993062487	7.067122742	7.404355258	6.580664519	7.896999752	7.788426178	7.793616869	7.860903086	7.353645804	6.703838237	7.247266615	8.14746237	7.678110739	6.380382238	8.341921464	5.971098437	7.937842407	7.96745098	7.537615272	5.800686611	8.117973838
201394_s_at	7.093712495	7.529745825	7.539603979	6.868761679	7.682179029	6.04316808	6.688712905	6.711629565	7.653638122	7.054373173	8.18626202	7.984790169	7.969127525	7.520349276	5.660209699	7.354347882	5.651290872	7.670148346	7.361488683	7.65692632	7.684173579	8.430492668	7.373708579	7.677984599	7.471056984	7.245971838	6.359370767	7.344031467	6.154647859	8.218326229	7.361912228	7.625285085	7.424189557	8.027249801
201395_at	8.532932297	8.866306517	8.963891651	9.40934261	9.32251978	9.541556542	9.648341874	9.647512716	9.399720701	9.216226395	9.610960826	9.522684945	9.09255353	9.450813136	9.304985823	8.725977974	9.593445627	9.605303294	9.149637976	9.166315624	9.254287762	9.924380427	9.279847892	9.344080391	9.23187274	9.15261115	9.728248969	9.112858882	9.128370482	9.617933369	9.38174304	9.284846346	10.00209829	9.520182474
201396_s_at	6.865034201	6.852314995	6.937847564	7.784367827	7.704891772	7.045317131	6.764043074	6.716239367	7.000376991	7.665986006	6.989899802	7.057855598	7.444695517	7.207118584	6.914058894	7.523957342	6.702473315	6.768859322	7.146774256	7.2771169	7.046794444	7.528118993	6.857360703	6.809554151	6.629300025	7.024568612	6.89657229	6.886699668	7.153013158	7.45827404	6.888416281	6.62994638	7.1525578	6.828962063
201397_at	7.316757472	5.478495708	7.274711515	7.507318954	7.915372638	7.199762521	6.471558428	6.928491846	7.713450032	8.214388414	8.28003445	8.083295867	8.13052704	7.172035967	7.358792795	9.205534056	6.383907228	8.229538177	8.647114452	6.905896223	7.967032191	6.662724204	7.923583333	8.031035701	7.720026332	7.868482353	7.513612878	8.115161376	7.568443091	6.714471875	8.562297508	8.546112397	7.027684579	7.376558062
201398_s_at	9.704226235	9.823408275	10.53664887	9.376407997	11.04143199	9.804661326	8.901973919	8.887110953	10.19163195	10.37172404	10.82656984	10.82538115	10.0422734	10.20608792	9.79216117	10.3925708	8.471878623	10.30746403	10.15264745	9.629617772	10.66132352	8.516381035	10.87610772	9.764599715	10.54340366	9.833543896	9.525433908	10.12611706	9.458434508	9.951673701	10.10888364	10.4184485	10.13295624	9.829765882
201399_s_at	9.480027245	9.085958691	10.8198848	7.522128337	9.804917083	6.218458783	6.516496658	6.649944523	9.039679193	8.006121975	8.95565048	9.942270623	10.4506873	8.57893628	7.644774002	9.671126113	6.396656868	8.806502649	9.294673619	9.161975625	9.79098493	7.786208068	10.25213236	8.468141447	9.905597725	9.208046334	6.95047576	9.020503512	6.36839694	9.275901447	9.418694469	8.835598539	8.467594535	9.831645794
201400_at	9.284935957	8.957266481	9.604815347	8.835871122	9.583793827	8.367707586	8.292753906	8.755459169	9.246400897	8.418029224	9.3586546	9.162146552	8.949435995	8.787244619	8.226261807	8.716267323	6.637508987	9.409119061	9.805897897	8.953832886	9.572735594	8.840744018	10.02930047	9.427552858	9.066148431	9.683146373	9.305624612	9.848246354	9.186046586	10.07323673	9.09378042	9.365437339	9.045254328	9.142836594
201401_s_at	5.584842507	5.326776117	5.75493433	5.198031057	4.954091946	5.855899523	5.182228886	5.162098064	5.371681371	5.297980943	4.99186109	4.960779658	5.891112278	5.119662875	5.022170203	5.039291066	5.272371183	5.401088661	5.72140412	5.262286972	5.395997125	5.650709136	5.834259655	5.175011354	5.548264026	5.802035718	5.679182428	5.454391944	5.900026484	5.383140249	5.511403668	5.310332477	5.526789794	5.961271037
201402_at	6.771210318	6.823334179	6.360885627	6.761538028	6.402034523	6.802938516	7.139604744	7.136039931	6.797434234	6.869591613	6.480569405	6.833562084	6.601957554	6.916624961	6.969388735	6.474908197	7.262499564	6.258319337	6.289757773	6.478113991	6.16305783	6.292094417	6.375648731	6.283388459	6.089742953	6.297473543	6.775315569	6.540672731	6.631551289	6.133334986	6.222098771	6.175778698	6.415629321	6.305351563
201403_s_at	9.727212122	10.02311324	8.72306335	9.763970838	10.47677976	9.675948283	8.508017327	8.627244342	9.91188249	9.222370754	10.90014624	9.615860312	10.03710824	10.15800456	9.488326764	10.52282184	9.06875615	10.02349045	10.51298991	9.181354911	11.09486293	10.0518267	9.037896987	10.03440081	10.624724	9.227057525	9.342492865	9.552339947	8.954592018	9.891514895	10.80145023	9.800130372	9.291727653	9.876897269
201404_x_at	8.128356918	7.619549628	7.397631802	7.894261734	7.258807003	7.528909799	7.91460877	7.892374579	7.110724412	7.250257871	7.540745303	7.618480671	7.744540999	7.718836376	7.693954965	7.231764367	7.786517991	7.527068457	7.878068313	7.593529418	7.535184199	7.615185536	7.643762276	7.625204367	7.262962086	7.789173875	7.644975174	7.778999159	7.815668629	7.111447243	7.281180119	7.072196288	7.23441306	7.485506999
201405_s_at	8.081397182	8.125074438	8.461007038	7.512115052	8.006756241	7.623530265	7.421324549	7.437342847	8.272284478	8.122420899	9.043006444	8.154789899	8.84426707	8.271494558	8.705088732	8.876481657	6.403504641	7.9029056	9.417280177	8.997167913	9.217164851	8.386265925	8.690970542	9.232149129	8.246185369	8.699487621	7.693129517	8.610121208	8.482687662	8.287174882	8.922542968	8.870646667	8.326300219	7.729706314
201406_at	11.09742413	11.45325318	12.23905729	10.68310862	12.38921206	10.91828289	10.68483698	11.10290404	12.57321455	12.66289107	12.36167231	11.49917631	12.25788637	10.83305168	12.57932782	12.72699316	11.00758684	11.29181596	11.62777086	12.34724601	11.32984633	12.21755015	12.28872896	11.92328319	12.16210459	11.84870051	10.69505443	11.9986327	10.40715954	11.85324506	12.09521053	11.69741491	11.84358316	11.29220896
201407_s_at	6.193160913	7.041060183	6.055289479	5.91145647	7.367816534	6.644722992	5.449177022	6.802020064	8.052655758	7.874998	6.880208791	6.873664596	6.582550863	7.883252433	6.957988514	7.104996374	7.765385559	7.31455223	7.660663193	6.540881043	7.502865116	5.841013042	6.197100092	7.317174581	5.590636091	6.743736849	6.365132077	7.551607713	6.760744489	4.614570925	5.572115093	6.292683114	7.272348828	6.94631776
201408_at	7.083229312	8.057757035	7.048394097	5.661597256	7.947208577	6.359606906	6.587716994	7.046318753	7.883311349	7.394309748	7.984786256	7.536472373	7.932230424	7.392506552	6.909264197	7.343848652	7.021226141	7.44917087	7.765004597	6.870634869	8.273867234	7.536151468	6.837148416	7.215145607	6.251196029	7.256703202	6.040597989	7.509196357	5.763446822	7.278238589	7.555624283	7.304536543	6.23251169	7.111147917
201409_s_at	6.386157568	7.440098995	6.811045476	5.963202059	7.936898712	7.097585819	5.918043045	7.596290209	7.870006515	7.287891241	7.993647074	6.862045438	8.287006838	7.952026221	7.779788639	8.277709041	6.920671879	7.737322205	8.442676251	7.389836002	8.041679471	7.211089391	7.303685249	7.740524835	6.262107066	7.652125108	7.120821915	8.329219697	6.728105908	7.085096174	7.455507094	7.712766234	6.928763173	7.411359681
201410_at	7.604513186	8.836423189	7.567364713	7.521216309	8.302054993	8.855734321	8.125914552	8.382007225	9.155402247	8.134915019	7.56889934	8.334059783	8.141698715	8.445505066	9.184036775	9.010054975	8.026298854	8.68264429	7.070905082	8.208659322	7.795450333	7.06533969	7.177299772	7.665905854	7.747186817	7.86913946	8.663292708	8.429566797	7.125878119	8.262495018	7.281639843	8.656009269	7.483507708	8.701114809
201411_s_at	6.051700311	5.900468802	6.051588548	4.417845201	4.514671433	4.830849416	4.453261394	4.811054188	4.760045408	4.565325949	4.505390225	5.585793628	6.014337235	4.743285078	4.949419003	5.955428118	5.149977283	5.1061616	5.114595254	5.86112656	5.807606758	5.296006739	5.283138039	4.83525447	6.517325705	5.555717332	4.931175086	5.08048975	4.961487352	4.902537271	5.330364308	4.74979282	4.382448084	7.306632175
201412_at	8.519649778	8.634747641	7.561625571	8.319330433	8.181922948	8.972339534	7.888576668	8.375425204	8.725689055	8.629697903	8.79362065	8.23902085	9.094553265	9.06206363	9.374329972	8.312473923	8.173383209	8.076937427	7.629485579	7.647338095	8.100900704	6.146788055	7.949348457	7.927447159	9.147293726	8.429762681	8.465193955	7.753217061	9.001933013	8.111244904	7.997831376	8.737854483	8.237276916	8.08265598
201413_at	7.525574729	7.554091031	8.259600988	8.444091408	8.812019052	6.849474716	6.668271635	7.016697974	7.97733549	8.102831111	8.250764087	7.654771951	8.709902433	8.383137274	8.852017769	8.075923644	7.165015576	7.960327455	8.268491165	6.925092992	8.212614565	7.038715764	7.891312127	8.399216387	7.719396771	7.836694374	6.279158486	7.911461532	5.941405187	9.296141977	7.560439315	7.930740747	7.99633395	8.045956675
201414_s_at	6.991474651	8.154719613	8.33419738	8.290787809	7.37133524	8.432080215	8.088681834	8.598270465	8.752471773	8.405958933	8.405344992	8.245412949	7.781556077	8.483291344	7.858347866	7.730151871	7.949175806	7.615220577	8.26970969	7.825881982	8.093817642	8.08129633	7.215008304	7.972040059	7.707082673	7.800497236	7.702316738	7.657092779	7.354594023	8.124231744	7.931591173	8.073296331	7.750032313	7.542574314
201415_at	7.070591872	7.279275271	7.275515231	8.61161181	6.985395909	9.026187833	8.737095815	8.740498828	8.202371979	8.193488299	8.132173215	7.868899915	8.349174019	7.39652009	8.570132078	8.228056504	7.2828795	7.760411542	7.863629121	7.247953349	7.827323401	7.274282165	7.176384271	7.767205319	7.144657481	7.415947156	8.639781842	7.759793138	8.254059615	8.236760576	7.66757365	7.572876549	7.830346613	7.118902813
201416_at	7.114617721	5.261365925	8.705555466	8.75793176	7.498957244	7.303624564	6.511443528	7.974468756	7.246358797	7.083581886	6.870934385	7.342737359	6.867750955	7.788753721	7.441373344	6.838523949	7.26431736	6.951906846	6.580253991	7.495378449	7.906321219	7.590038215	6.934813977	6.761420998	7.246555055	7.276100995	7.109685929	7.015852194	7.185533674	7.043202493	6.924824338	6.986680992	6.991074098	7.013057042
201417_at	9.034055999	7.387633487	9.820565035	7.733235908	9.577956529	4.83633382	5.151296484	7.844034441	9.530406746	9.273319128	9.700361092	9.732166693	10.26404955	9.338060631	8.730902252	9.419980381	5.006020209	9.40447554	8.674377781	9.578892105	10.20869766	10.06274301	9.604151733	8.927506094	9.189577622	9.472614007	6.673633314	9.45250554	5.397922072	8.499121339	9.121527893	9.065032777	8.856083369	9.235700421
201418_s_at	7.632348535	6.408162548	8.965719356	9.340575632	7.742612819	9.119461931	8.324778305	9.930316703	8.846292042	7.955354601	8.776992627	9.079508776	8.508685669	9.111194202	8.038441139	8.071419571	8.604021922	8.986897446	7.613673424	8.960843935	9.050763286	9.02786183	7.954492116	8.334567894	8.033589183	8.40828726	8.723068662	8.229040062	8.667479355	7.18946877	8.205618009	7.311336669	8.949852674	6.689636802
201419_at	7.844024152	7.644091182	7.450272279	7.575220598	7.855986106	7.698334121	7.250066381	7.979081754	8.391072869	7.502546503	8.306889225	8.171497567	7.662580942	7.821206175	7.552106239	8.104475478	7.421058404	7.722100382	7.478903504	7.44425323	7.775485321	7.751979121	7.7979143	7.507198287	7.688725813	7.672056765	7.943286997	7.54469782	7.852315204	7.570821677	7.63676956	7.833566223	7.658471712	7.791520048
201420_s_at	7.707996269	6.670597818	7.89325187	6.461445158	7.569815137	6.702427839	7.23834116	7.113680707	7.208798021	7.205955693	7.065870386	7.147721751	7.760490117	6.457485104	6.998762891	7.597969825	6.856947759	7.027453756	7.524880485	7.100589801	7.41282724	7.664750477	8.003079894	7.151466473	7.414693005	7.675103221	6.888847921	7.197468425	6.99292951	7.174663123	7.67532202	7.2297242	7.115894185	7.191124098
201421_s_at	7.209650251	7.06582573	7.692349298	7.068267055	8.176716236	7.053131168	7.154500387	7.046850884	7.475474876	7.420443612	7.752214971	6.999807977	7.396567006	6.835423623	7.178825776	7.411609781	7.461589175	7.536601206	7.702480806	7.217685618	7.620695827	7.607679513	7.891419675	7.232042104	7.400398766	7.507546361	7.210869455	7.61140249	7.199366329	7.117941969	7.683872259	7.295136523	7.376667485	7.222463267
201422_at	9.933991544	9.339719477	8.771170403	8.390915419	8.468953856	9.146270448	10.2621788	9.243579786	10.00865262	8.117115524	8.28470977	10.21717114	10.42250231	8.82020809	10.00217325	9.521166917	7.824873624	10.46067578	8.145267135	9.063671007	9.501562641	8.007577901	8.917994567	8.817950435	9.523731935	9.364458474	10.76651616	9.73701218	8.617833424	9.331701452	9.279207114	10.08230992	7.938923018	11.04177253
201423_s_at	6.642637509	7.114452656	7.231232067	7.175829923	7.147264263	6.457389933	6.48583568	6.387141386	6.707055436	6.110216773	9.11023276	6.372653163	6.8614846	7.619846777	7.544605946	7.060650056	6.483472025	5.980067116	6.438488765	6.709764636	8.54574957	7.163287916	5.71056251	6.665008761	6.262107066	5.693812656	6.570603407	6.827921804	6.013991538	7.727608375	6.693109063	6.237135726	6.560769264	6.695394969
201424_s_at	4.449656639	5.474133026	5.238073855	6.048198097	5.930777283	5.611410712	5.004623254	5.25715306	5.335258464	5.680393587	7.153442304	5.138921115	5.282614047	6.042695459	5.953600522	5.074455967	5.237997488	5.491932299	5.633639278	5.780048131	7.757846365	6.284730273	4.594695287	5.851283095	5.30503426	4.647857166	5.688189655	6.654244906	4.938523661	6.811998506	5.753830506	5.760591685	6.458294837	5.73906425
[truncated: 21,332 more rows]
