# Supplementary material for: The bioinformatic approach identifies PARM1 as a new potential prognostic factor in osteosarcoma
Source: Front Oncol. 2023 Mar 6;12:1059547. doi: 10.3389/fonc.2022.1059547 (PMC10025378; doi:10.3389/fonc.2022.1059547)
Supplement: Supplementary file 1 [file DataSheet_1.zip › data/laasso/lasoo.xlsx]

## Sheet: Sheet1
event	time	ISG15	RSAD2	IFIT1	IFI44L	IFI6	MX1	IFIH1	IFI27	PARM1
1	2065	10.928	5.64919	7.84875	8.35615	9.28789	8.84602	4.48847	10.4556	6.47794
0	2903	9.33798	4.79435	7.54569	6.05404	7.77496	8.17597	4.69228	8.24628	6.59017
1	625	8.98423	4.71085	6.97422	5.6452	6.87168	7.48653	4.07139	7.89443	5.81575
0	3303	9.38594	4.42965	5.7756	6.51294	7.21601	7.36745	4.16326	7.59032	6.53665
1	176	7.17953	4.50535	6.61933	5.60586	6.05342	6.28053	4.10696	7.00671	5.80469
1	483	10.0069	5.02415	6.84612	4.9941	6.71247	7.37093	4.38048	7.90322	6.30583
0	1758	10.5439	5.83563	6.85017	6.22262	6.62321	8.78813	4.86746	9.07347	7.09667
1	1388	8.44687	4.76396	6.49411	5.85744	6.69925	7.46036	4.25631	7.91064	6.38811
0	1686	8.12444	4.24069	7.16451	4.47755	5.69158	6.65094	4.26771	8.78106	6.29574
1	1060	7.59704	4.15009	5.7686	5.73158	6.16188	6.70364	4.06754	6.57272	5.90209
0	1024	8.55216	4.59859	5.99585	5.63466	6.0612	7.01478	3.89812	6.26929	5.82744
0	1221	8.01266	4.40422	6.19875	5.84352	6.32548	6.51536	3.95954	7.04825	6.42279
0	352	8.30936	4.65372	6.5667	5.9223	5.60305	6.75412	3.929	7.13948	6.75802
1	386	8.5871	4.58368	7.49078	5.34434	6.67535	7.39003	3.82226	9.39482	6.13531
0	1669	9.66897	4.7127	7.31106	6.40105	6.97083	8.27641	4.74402	8.77715	6.01562
0	927	10.6803	6.46768	8.98973	8.81581	7.69151	10.8531	5.11577	10.7637	7.07104
0	1870	7.5437	5.03182	6.94893	5.9422	6.63838	7.23424	4.52704	7.05903	6.51739
0	1436	11.0182	5.89925	9.38658	9.18949	9.24025	9.87919	5.04257	10.5777	7.07572
0	3200	8.17758	4.78023	7.07204	6.64239	7.95309	7.48978	4.12489	6.55482	6.09677
1	43	7.77378	4.5651	6.48943	5.28935	6.7996	6.94967	3.83175	7.12051	6.23352
0	4158	8.37146	4.31421	5.35854	4.89756	6.83297	7.22181	3.78452	7.01631	5.94834
0	3574	5.89009	4.30599	5.40599	4.32214	5.65581	6.09088	3.82229	5.80596	7.31948
1	205	7.56571	4.70373	6.86496	4.91525	6.84117	6.54963	4.09448	6.48306	6.37174
0	2835	8.07262	4.7408	6.1104	5.8313	7.19596	7.98686	3.9892	7.52834	5.86655
1	25	8.03409	4.23232	6.18551	6.10453	6.87322	7.28324	4.03405	9.14572	5.93273
1	225	7.81489	4.36815	7.93278	4.58187	6.65418	6.46909	3.83587	6.07986	6.28443
1	1008	9.37587	5.03787	6.10764	5.3812	6.84573	7.76454	4.34368	8.49774	6.44148
0	4747	9.1099	4.97285	7.83824	7.05947	7.82244	8.07303	4.71072	8.85165	5.89754
0	4577	11.3795	5.1472	6.94806	5.59101	8.29524	8.16599	4.36038	8.15492	6.36491
1	3753	6.41614	4.31027	5.1959	4.548	5.72063	7.3175	3.94626	5.77623	6.14527
1	703	8.56513	5.18651	6.87523	6.3266	6.88783	8.4836	4.15419	7.5089	6.0433
0	4836	8.52106	4.7043	7.93862	7.4556	5.87944	7.22876	4.71343	9.51828	6.37377
1	1206	8.27721	4.60703	6.41621	5.43228	6.72282	7.47919	4.38571	6.41669	6.1567
0	4537	10.5457	7.46283	9.16937	8.53465	10.6881	10.0385	4.81167	9.90908	7.95071
