# Supplementary material for: The bioinformatic approach identifies PARM1 as a new potential prognostic factor in osteosarcoma
Source: Front Oncol. 2023 Mar 6;12:1059547. doi: 10.3389/fonc.2022.1059547 (PMC10025378; doi:10.3389/fonc.2022.1059547)
Supplement: Supplementary file 1 [file DataSheet_1.zip › data/laasso/lasso.txt]

Tag	GSM402718	GSM402719	GSM402720	GSM402721	GSM402722	GSM402723	GSM402724	GSM402725	GSM402726	GSM402727	GSM402728	GSM402729	GSM402730	GSM402731	GSM402732	GSM402733	GSM402734	GSM402735	GSM402736	GSM402737	GSM402738	GSM402739	GSM402740	GSM402741	GSM402742	GSM402743	GSM402744	GSM402745	GSM402746	GSM402747	GSM402748	GSM402749	GSM402750	GSM402751
ISG15	10.92799947	9.337981728	8.984233095	9.385936186	7.179533213	10.00687749	10.54390598	8.44686688	8.124436593	7.597040492	8.552163581	8.012664504	8.309364315	8.587104581	9.668967932	10.68031749	7.543698678	11.01822314	8.177576703	7.773775217	8.371456395	5.890090305	7.565711342	8.07261969	8.034088734	7.814889177	9.375865228	9.109899532	11.3794632	6.416137956	8.565131757	8.52106162	8.277212395	10.54574602
RSAD2	5.649193701	4.794352203	4.710852335	4.429650301	4.505345963	5.024145016	5.835631552	4.763962055	4.240694812	4.150089243	4.598592443	4.404215394	4.653720694	4.583680772	4.712701476	6.467678986	5.031819853	5.89925068	4.780230662	4.565103003	4.314209728	4.305991346	4.703733563	4.740799685	4.232321672	4.368153572	5.037873769	4.972846092	5.147198024	4.310272313	5.186512855	4.70430011	4.607027604	7.462830885
IFIT1	7.848749471	7.5456912	6.974219229	5.775603314	6.619334624	6.846122524	6.85017369	6.494114216	7.164506148	5.768599889	5.995854863	6.198754513	6.566695496	7.490777187	7.311064931	8.989726417	6.948934479	9.386579674	7.072035394	6.489433598	5.358535731	5.405992815	6.864959246	6.110400324	6.185505107	7.932779615	6.107637345	7.838240822	6.948058688	5.195902251	6.87523433	7.93861551	6.416205885	9.16937003
IFI44L	8.356147516	6.054040954	5.64519937	6.512937686	5.605861961	4.994099046	6.222620003	5.857437528	4.477547375	5.731582295	5.634660637	5.843521717	5.922300004	5.344342474	6.401047538	8.815812787	5.942199651	9.189493695	6.642393151	5.28934847	4.897558433	4.322141644	4.915253148	5.831300509	6.104529377	4.581870716	5.381203312	7.059466223	5.591010159	4.547995585	6.326604163	7.455599543	5.432280333	8.53465193
IFI6	9.28789083	7.774964842	6.871679126	7.216005037	6.053420709	6.71247461	6.623210067	6.699248321	5.691578534	6.161883585	6.061201132	6.325479692	5.603046235	6.675352714	6.970828539	7.691513608	6.638382127	9.240246895	7.953090028	6.799597391	6.832969788	5.655809075	6.841171529	7.195955184	6.873219678	6.654178375	6.845726793	7.822439016	8.295235963	5.720629283	6.887832197	5.879437874	6.722817744	10.68813162
MX1	8.846018116	8.175971725	7.486530395	7.367448023	6.280532055	7.370931076	8.788125854	7.460357626	6.650938419	6.703642765	7.014783412	6.515362353	6.754124633	7.390031388	8.276406817	10.85306862	7.23423785	9.879193579	7.489783664	6.949671669	7.221812325	6.090884414	6.5496328	7.986857026	7.283239219	6.469092427	7.764540372	8.073030522	8.165987683	7.317496916	8.483597216	7.228762725	7.479190272	10.03848054
IFIH1	4.488473087	4.692280001	4.071387962	4.163259355	4.10696105	4.380479162	4.867463294	4.256307488	4.267706604	4.067544729	3.898117041	3.959535926	3.929001283	3.822258398	4.744015832	5.115774292	4.527037961	5.0425695	4.124889668	3.831754905	3.784519748	3.822287147	4.094484833	3.98920176	4.034046012	3.835871851	4.343677813	4.710716027	4.360384446	3.946263741	4.154185055	4.713433335	4.385708588	4.81167178
IFI27	10.45562506	8.246278668	7.894425486	7.590318143	7.006705507	7.903219373	9.073468181	7.910643849	8.781057858	6.572720928	6.26929343	7.048250666	7.139483367	9.394824922	8.77715146	10.76366184	7.059033351	10.57773119	6.554815545	7.120510602	7.016310268	5.805958137	6.483063569	7.528335301	9.145718268	6.079863968	8.497737522	8.851647203	8.154917126	5.776229511	7.508898187	9.518275709	6.416694435	9.90908389
PARM1	6.477935914	6.590173306	5.815750037	6.536652445	5.804685425	6.305829352	7.0966721	6.388105772	6.295740803	5.902089646	5.827442847	6.422794721	6.758022528	6.135314318	6.015616761	7.071040551	6.517389461	7.075720685	6.096772318	6.233520383	5.948342741	7.319480139	6.371738373	5.866547112	5.932727838	6.284434811	6.441481203	5.897540777	6.364906735	6.145269889	6.043296945	6.373771885	6.156702118	7.950710339
