# Supplementary material for: The bioinformatic approach identifies PARM1 as a new potential prognostic factor in osteosarcoma
Source: Front Oncol. 2023 Mar 6;12:1059547. doi: 10.3389/fonc.2022.1059547 (PMC10025378; doi:10.3389/fonc.2022.1059547)
Supplement: Supplementary file 1 [file DataSheet_1.zip › data/PCR/PCR.xlsx]

## Sheet: Sheet1
Sample Name	Target Name	Cт	Cт Mean	Cт SD			Sample Name	Target Name	Cт	Cт Mean	Cт SD		目的基因-内参基因（ct)	目的基因-内参基因(ct)	平均ct	ΔΔct	2^-ΔΔct	2^-ΔΔct
hfob 1.19	GADPH	18.268	18.3402	0.0701845			hfob 1.19	PARM1	19.935	20.0063	0.110102	PARM1	1.66695	4.22062	1.66615	2.55447	0.170227	1.00048
hfob 1.19	GADPH	18.3443	18.3402	0.0701845			hfob 1.19	PARM1	19.9509	20.0063	0.110102		1.60656	4.12749	1.66615	2.46135	0.181577	0.964238
hfob 1.19	GADPH	18.4082	18.3402	0.0701845			hfob 1.19	PARM1	20.1331	20.0063	0.110102		1.72492	4.14288	1.66615	2.47674	0.17965	1.03528
saos-2	GADPH	18.2258	18.2336	0.0363721			saos-2	PARM1	22.4464	22.3973	0.0607678
saos-2	GADPH	18.2018	18.2336	0.0363721			saos-2	PARM1	22.3293	22.3973	0.0607678
saos-2	GADPH	18.2733	18.2336	0.0363721			saos-2	PARM1	22.4162	22.3973	0.0607678
hfob 1.19	GADPH	18.268	18.3402	0.0701845			hfob 1.19	IFIT1	23.2773	23.7778	0.446742	IFIT1	5.00927	4.29698	5.43766	-1.14068	2.20485	0.921218
hfob 1.19	GADPH	18.3443	18.3402	0.0701845			hfob 1.19	IFIT1	24.1361	23.7778	0.446742		5.79182	4.56514	5.43766	-0.872518	1.83086	1.06513
hfob 1.19	GADPH	18.4082	18.3402	0.0701845			hfob 1.19	IFIT1	23.9201	23.7778	0.446742		5.51189	4.45516	5.43766	-0.982499	1.97589	1.01365
saos-2	GADPH	18.2258	18.2336	0.0363721			saos-2	IFIT1	22.5228	22.6727	0.131308
saos-2	GADPH	18.2018	18.2336	0.0363721			saos-2	IFIT1	22.767	22.6727	0.131308
saos-2	GADPH	18.2733	18.2336	0.0363721			saos-2	IFIT1	22.7285	22.6727	0.131308
