# Supplementary material for: The bioinformatic approach identifies PARM1 as a new potential prognostic factor in osteosarcoma
Source: Front Oncol. 2023 Mar 6;12:1059547. doi: 10.3389/fonc.2022.1059547 (PMC10025378; doi:10.3389/fonc.2022.1059547)
Supplement: Supplementary file 1 [file DataSheet_1.zip › data/Single gene prognosis/The prognosis/IFIT1.xlsx]

## Sheet: IFIT1
event	time	IFIT1
1	3753	5.1959	l	dead
0	4158	5.35854	l	alive
0	3574	5.40599	l	alive
1	1060	5.7686	l	dead
0	3303	5.7756	l	alive
0	1024	5.99585	l	alive
1	1008	6.10764	l	dead
0	2835	6.1104	l	alive
1	25	6.18551	l	dead
0	1221	6.19875	l	alive
1	1206	6.41621	l	dead
1	43	6.48943	l	dead
1	1388	6.49411	l	dead
0	352	6.5667	l	alive
1	176	6.61933	l	dead
1	483	6.84612	l	dead
0	1758	6.85017	l	alive
1	205	6.86496	h	dead
1	703	6.87523	h	dead
0	4577	6.94806	h	alive
0	1870	6.94893	h	alive
1	625	6.97422	h	dead
0	3200	7.07204	h	alive
0	1686	7.16451	h	alive
0	1669	7.31106	h	alive
1	386	7.49078	h	dead
0	2903	7.54569	h	alive
0	4747	7.83824	h	alive
1	2065	7.84875	h	dead
1	225	7.93278	h	dead
0	4836	7.93862	h	alive
0	927	8.98973	h	alive
0	4537	9.16937	h	alive
0	1436	9.38658	h	alive
	ISG15	8.98423
	RSAD2	4.71085
	IFIT1	6.97422
	IFI44L	5.6452
	IFI6	6.87168
	MX1	7.48653
	IFIH1	4.07139
	IFI27	7.89443
	PARM1	5.81575
