# Supplementary material for: The bioinformatic approach identifies PARM1 as a new potential prognostic factor in osteosarcoma
Source: Front Oncol. 2023 Mar 6;12:1059547. doi: 10.3389/fonc.2022.1059547 (PMC10025378; doi:10.3389/fonc.2022.1059547)
Supplement: Supplementary file 1 [file DataSheet_1.zip › data/Single gene prognosis/The prognosis/PARM1.xlsx]

## Sheet: Sheet1
event	time	ISG15	RSAD2	IFIT1	IFI44L	IFI6	MX1	IFIH1	IFI27	PARM1
1	2065	10.928	5.64919	7.84875	8.35615	9.28789	8.84602	4.48847	10.4556	6.47794
0	2903	9.33798	4.79435	7.54569	6.05404	7.77496	8.17597	4.69228	8.24628	6.59017
1	625	8.98423	4.71085	6.97422	5.6452	6.87168	7.48653	4.07139	7.89443	5.81575
0	3303	9.38594	4.42965	5.7756	6.51294	7.21601	7.36745	4.16326	7.59032	6.53665
1	176	7.17953	4.50535	6.61933	5.60586	6.05342	6.28053	4.10696	7.00671	5.80469
1	483	10.0069	5.02415	6.84612	4.9941	6.71247	7.37093	4.38048	7.90322	6.30583
0	1758	10.5439	5.83563	6.85017	6.22262	6.62321	8.78813	4.86746	9.07347	7.09667
1	1388	8.44687	4.76396	6.49411	5.85744	6.69925	7.46036	4.25631	7.91064	6.38811
0	1686	8.12444	4.24069	7.16451	4.47755	5.69158	6.65094	4.26771	8.78106	6.29574
1	1060	7.59704	4.15009	5.7686	5.73158	6.16188	6.70364	4.06754	6.57272	5.90209
0	1024	8.55216	4.59859	5.99585	5.63466	6.0612	7.01478	3.89812	6.26929	5.82744
0	1221	8.01266	4.40422	6.19875	5.84352	6.32548	6.51536	3.95954	7.04825	6.42279
0	352	8.30936	4.65372	6.5667	5.9223	5.60305	6.75412	3.929	7.13948	6.75802
1	386	8.5871	4.58368	7.49078	5.34434	6.67535	7.39003	3.82226	9.39482	6.13531
0	1669	9.66897	4.7127	7.31106	6.40105	6.97083	8.27641	4.74402	8.77715	6.01562
0	927	10.6803	6.46768	8.98973	8.81581	7.69151	10.8531	5.11577	10.7637	7.07104
0	1870	7.5437	5.03182	6.94893	5.9422	6.63838	7.23424	4.52704	7.05903	6.51739
0	1436	11.0182	5.89925	9.38658	9.18949	9.24025	9.87919	5.04257	10.5777	7.07572
0	3200	8.17758	4.78023	7.07204	6.64239	7.95309	7.48978	4.12489	6.55482	6.09677
1	43	7.77378	4.5651	6.48943	5.28935	6.7996	6.94967	3.83175	7.12051	6.23352
0	4158	8.37146	4.31421	5.35854	4.89756	6.83297	7.22181	3.78452	7.01631	5.94834
0	3574	5.89009	4.30599	5.40599	4.32214	5.65581	6.09088	3.82229	5.80596	7.31948
1	205	7.56571	4.70373	6.86496	4.91525	6.84117	6.54963	4.09448	6.48306	6.37174
0	2835	8.07262	4.7408	6.1104	5.8313	7.19596	7.98686	3.9892	7.52834	5.86655
1	25	8.03409	4.23232	6.18551	6.10453	6.87322	7.28324	4.03405	9.14572	5.93273
1	225	7.81489	4.36815	7.93278	4.58187	6.65418	6.46909	3.83587	6.07986	6.28443
1	1008	9.37587	5.03787	6.10764	5.3812	6.84573	7.76454	4.34368	8.49774	6.44148
0	4747	9.1099	4.97285	7.83824	7.05947	7.82244	8.07303	4.71072	8.85165	5.89754
0	4577	11.3795	5.1472	6.94806	5.59101	8.29524	8.16599	4.36038	8.15492	6.36491
1	3753	6.41614	4.31027	5.1959	4.548	5.72063	7.3175	3.94626	5.77623	6.14527
1	703	8.56513	5.18651	6.87523	6.3266	6.88783	8.4836	4.15419	7.5089	6.0433
0	4836	8.52106	4.7043	7.93862	7.4556	5.87944	7.22876	4.71343	9.51828	6.37377
1	1206	8.27721	4.60703	6.41621	5.43228	6.72282	7.47919	4.38571	6.41669	6.1567
0	4537	10.5457	7.46283	9.16937	8.53465	10.6881	10.0385	4.81167	9.90908	7.95071
	ISG15	10.928	9.33798	8.98423	9.38594	7.17953	10.0069	10.5439	8.44687	8.12444	7.59704	8.55216	8.01266	8.30936	8.5871	9.66897	10.6803	7.5437	11.0182	8.17758	7.77378	8.37146	5.89009	7.56571	8.07262	8.03409	7.81489	9.37587	9.1099	11.3795	6.41614	8.56513	8.52106	8.27721	10.5457
	RSAD2	5.64919	4.79435	4.71085	4.42965	4.50535	5.02415	5.83563	4.76396	4.24069	4.15009	4.59859	4.40422	4.65372	4.58368	4.7127	6.46768	5.03182	5.89925	4.78023	4.5651	4.31421	4.30599	4.70373	4.7408	4.23232	4.36815	5.03787	4.97285	5.1472	4.31027	5.18651	4.7043	4.60703	7.46283
	IFIT1	7.84875	7.54569	6.97422	5.7756	6.61933	6.84612	6.85017	6.49411	7.16451	5.7686	5.99585	6.19875	6.5667	7.49078	7.31106	8.98973	6.94893	9.38658	7.07204	6.48943	5.35854	5.40599	6.86496	6.1104	6.18551	7.93278	6.10764	7.83824	6.94806	5.1959	6.87523	7.93862	6.41621	9.16937
	IFI44L	8.35615	6.05404	5.6452	6.51294	5.60586	4.9941	6.22262	5.85744	4.47755	5.73158	5.63466	5.84352	5.9223	5.34434	6.40105	8.81581	5.9422	9.18949	6.64239	5.28935	4.89756	4.32214	4.91525	5.8313	6.10453	4.58187	5.3812	7.05947	5.59101	4.548	6.3266	7.4556	5.43228	8.53465
	IFI6	9.28789	7.77496	6.87168	7.21601	6.05342	6.71247	6.62321	6.69925	5.69158	6.16188	6.0612	6.32548	5.60305	6.67535	6.97083	7.69151	6.63838	9.24025	7.95309	6.7996	6.83297	5.65581	6.84117	7.19596	6.87322	6.65418	6.84573	7.82244	8.29524	5.72063	6.88783	5.87944	6.72282	10.6881
	MX1	8.84602	8.17597	7.48653	7.36745	6.28053	7.37093	8.78813	7.46036	6.65094	6.70364	7.01478	6.51536	6.75412	7.39003	8.27641	10.8531	7.23424	9.87919	7.48978	6.94967	7.22181	6.09088	6.54963	7.98686	7.28324	6.46909	7.76454	8.07303	8.16599	7.3175	8.4836	7.22876	7.47919	10.0385
	IFIH1	4.48847	4.69228	4.07139	4.16326	4.10696	4.38048	4.86746	4.25631	4.26771	4.06754	3.89812	3.95954	3.929	3.82226	4.74402	5.11577	4.52704	5.04257	4.12489	3.83175	3.78452	3.82229	4.09448	3.9892	4.03405	3.83587	4.34368	4.71072	4.36038	3.94626	4.15419	4.71343	4.38571	4.81167
	IFI27	10.4556	8.24628	7.89443	7.59032	7.00671	7.90322	9.07347	7.91064	8.78106	6.57272	6.26929	7.04825	7.13948	9.39482	8.77715	10.7637	7.05903	10.5777	6.55482	7.12051	7.01631	5.80596	6.48306	7.52834	9.14572	6.07986	8.49774	8.85165	8.15492	5.77623	7.5089	9.51828	6.41669	9.90908
	PARM1	6.47794	6.59017	5.81575	6.53665	5.80469	6.30583	7.09667	6.38811	6.29574	5.90209	5.82744	6.42279	6.75802	6.13531	6.01562	7.07104	6.51739	7.07572	6.09677	6.23352	5.94834	7.31948	6.37174	5.86655	5.93273	6.28443	6.44148	5.89754	6.36491	6.14527	6.0433	6.37377	6.1567	7.95071

## Sheet: IFIT1
event	time	IFIT1	PARM1
1	2065	7.84875	6.47794
0	2903	7.54569	6.59017
1	625	6.97422	5.81575
0	3303	5.7756	6.53665
1	176	6.61933	5.80469
1	483	6.84612	6.30583
0	1758	6.85017	7.09667
1	1388	6.49411	6.38811
0	1686	7.16451	6.29574
1	1060	5.7686	5.90209
0	1024	5.99585	5.82744
0	1221	6.19875	6.42279
0	352	6.5667	6.75802
1	386	7.49078	6.13531
0	1669	7.31106	6.01562
0	927	8.98973	7.07104
0	1870	6.94893	6.51739
0	1436	9.38658	7.07572
0	3200	7.07204	6.09677
1	43	6.48943	6.23352
0	4158	5.35854	5.94834
0	3574	5.40599	7.31948
1	205	6.86496	6.37174
0	2835	6.1104	5.86655
1	25	6.18551	5.93273
1	225	7.93278	6.28443
1	1008	6.10764	6.44148
0	4747	7.83824	5.89754
0	4577	6.94806	6.36491
1	3753	5.1959	6.14527
1	703	6.87523	6.0433
0	4836	7.93862	6.37377
1	1206	6.41621	6.1567
0	4537	9.16937	7.95071
	ISG15	8.98423	8.12444
	RSAD2	4.71085	4.24069
	IFIT1	6.97422	7.16451
	IFI44L	5.6452	4.47755
	IFI6	6.87168	5.69158
	MX1	7.48653	6.65094
	IFIH1	4.07139	4.26771
	IFI27	7.89443	8.78106
	PARM1	5.81575	6.29574

## Sheet: PARM1
event	time	PARM1
1	2065	6.47794	dead
0	2903	6.59017	alive
1	625	5.81575	dead
0	3303	6.53665	alive
1	176	5.80469	dead
1	483	6.30583	dead
0	1758	7.09667	alive
1	1388	6.38811	dead
0	1686	6.29574	alive
1	1060	5.90209	dead
0	1024	5.82744	alive
0	1221	6.42279	alive
0	352	6.75802	alive
1	386	6.13531	dead
0	1669	6.01562	alive
0	927	7.07104	alive
0	1870	6.51739	alive
0	1436	7.07572	alive
0	3200	6.09677	alive
1	43	6.23352	dead
0	4158	5.94834	alive
0	3574	7.31948	alive
1	205	6.37174	dead
0	2835	5.86655	alive
1	25	5.93273	dead
1	225	6.28443	dead
1	1008	6.44148	dead
0	4747	5.89754	alive
0	4577	6.36491	alive
1	3753	6.14527	dead
1	703	6.0433	dead
0	4836	6.37377	alive
1	1206	6.1567	dead
0	4537	7.95071	alive
	ISG15	8.12444
	RSAD2	4.24069
	IFIT1	7.16451
	IFI44L	4.47755
	IFI6	5.69158
	MX1	6.65094
	IFIH1	4.26771
	IFI27	8.78106
	PARM1	6.29574
