# Supplementary material for: The bioinformatic approach identifies PARM1 as a new potential prognostic factor in osteosarcoma
Source: Front Oncol. 2023 Mar 6;12:1059547. doi: 10.3389/fonc.2022.1059547 (PMC10025378; doi:10.3389/fonc.2022.1059547)
Supplement: Supplementary file 1 [file DataSheet_1.zip › data/WGCNA/hubgene.xlsx]

## Sheet: Sheet1
Tag	GSM2331334	GSM2331335	GSM2331336	GSM2331337	GSM2331338	GSM2331339	GSM2331340	GSM2331341	GSM2331342	GSM2331343	GSM2331344	GSM2331345	GSM2331346	GSM2331347	GSM2331348	GSM2331349	GSM2331350	GSM2331351	GSM2331352	GSM2331353	GSM2331354
PDE9A	42.4	35.45	30.4	30.25	56.15	13.05	50.75	27	42.4	12.3	8.55	23.4	15.55	19.05	32	43.45	12.75	48.7	73.75	8.5	53.95
GABRE	11.7	144.8	48.7	24	47.1	113.2	27.9	17.3	43	10.9	6.4	14.2	2.1	124.4	113	184.6	167.3	60.5	46.5	78.4	27.2
OAS2	51	44.3	61	74	64.4	27.3	27.5	104.1	102.2	28.8	45	88.1	27	51.2	80.7	90.8	21.3	97.3	28	89.3	36
ARHGAP15	24.55	316.35	142.9	507.75	86.1	83.45	171.05	67.75	130.75	162.15	44.65	209.75	62.3	36.4	74.8	45.4	46.3	102.9	28.6	94.65	121.2
ISG15	879.8	929.2	4029.3	617.7	1795.5	410.1	880.8	4163.4	5300.7	765.8	610.3	1314.1	657.2	848.6	1218.4	1288.7	116.9	5055.8	198.9	3137.1	1063.5
IFITM1	541.6	840.9	616.25	2196.7	461.8	440.75	1052.9	1323.6	1055.2	438.35	619.05	1917.15	166	1345.45	1621.8	1143.75	1022.75	4599.4	219.25	3713.3	444.75
HERC5	181.3	226.3	291.2	150.9	656.9	137.1	163.6	632	698	34.1	123.2	173.5	136	150.6	260	172.4	124.4	211.6	141	429.6	43
RARRES1	2450.6	40.2	15.8	124	29.3	2.8	85.2	15.2	271.7	31.2	132	183.1	76.7	35.2	52.1	39.4	19.7	20.6	306	190	24.6
MX2	46.1	198	283	111.8	117.3	40.3	103	168.2	242.3	32.8	113.6	190.7	36.5	149.9	274.2	246	70.6	400.6	55.6	551.5	109.1
IFIT3	356.75	426.15	944.4	165.8	282.8	85.65	427	1868	1311.4	132.35	221.35	294.65	344.1	394.85	608.55	307.65	78.8	847.55	96.3	1456	287.4
OAS1	71.1	125.95	178.8	129.65	116.45	19.5	46.65	533.45	220.25	27.6	51.8	94.95	23.1	139.45	235.2	71.5	21.75	438.75	36.8	421.1	58.6
CAMK2N1	8.8	16.3	29.6	18.5	9.9	15.9	14.2	34	6.6	7.1	5.4	18.1	15.1	43.9	51.7	2.1	11.3	37.1	1.9	15.5	28.6
CYTL1	14.9	50.3	16	42.2	27.8	49.5	33.4	95.5	28	106	23.7	90.2	17.4	8.6	13.8	36.8	4.6	189.5	306.4	15.4	83.1
RSAD2	110.8	200.95	1340.25	97.2	223.65	23.65	245.65	986.4	1005.35	36.15	57.5	102.8	15.6	200.15	409.2	245.7	39.1	388.05	59.45	1098.9	147.2
HERC6	45.15	61	109.2	63.3	97.7	30.5	59.8	167.4	163.5	29.45	75.15	53.95	36.55	61.65	92.55	67.6	37.8	101.25	29.8	164.85	128.55
PPARG	54	203	127.3	47.8	150.7	45.1	82.6	105.5	146	18.8	36.6	61.3	35.4	20.2	42.2	72.8	60.7	46	127.3	15.7	59.2
IFIT1	589.7	640.9	1440.6	206.1	661.4	109.3	727.6	3111.3	3447.3	123.3	244.7	431.6	1822	329.7	724.2	396.9	43.3	1486.7	123	1546	338.4
IFI44L	268.2	757.7	982.6	317.9	663.5	201	561	1588	2265.6	98.6	92	196.2	54.9	879.8	1037.9	211.1	148.4	1383.4	104.1	1546.1	534
UBE2L6	325.6	313.4	308.4	600.3	366.5	205.3	299.2	744.1	340.5	190.9	180.9	560.6	152.7	395.7	526.2	351.1	278.4	604.6	206.4	705.3	642.6
IFI6	386.1	212.1	581.3	126.2	645.8	175.4	208	1355.7	1509.3	388.2	197.5	511.3	218	337.6	503	639	67.5	2378.1	155.5	1424.8	465.9
OASL	49.85	89.25	479.05	61.7	52.75	24.35	84.65	326.65	157.85	24.7	121.2	59.95	48.85	90.5	129.4	114.1	30.7	106.4	36.15	202.25	14.45
MX1	227.2	270.8	298.1	241.1	290.8	51.8	168.2	1102.5	507.3	80.9	82.4	233.6	71.4	290.7	429.9	363.8	105.3	1003.7	82	1475.3	183.7
CRELD1	60.6	26.5	45.2	85.4	38.8	34.8	92.5	19.6	65.7	167.5	117.2	69.4	58.4	23.3	62.6	35.8	65.4	106.3	77.5	177.9	39.1
CASP1	88.4	248.1	649.4	519.9	234.1	241.9	239	388.5	401.5	102.3	107.9	439.4	237.1	181.1	328.5	259.2	115.8	178.9	190.5	288.2	76.9
WARS	134.55	157.1	493.6	311.65	249.25	164.15	140.65	291.9	174.05	144.25	185.15	450.75	127.15	317.75	503.65	277.85	448	324.8	130.35	494.75	524.95
OAS3	135.05	65.85	107.9	49.15	127.65	40.4	41.2	182.15	107.85	17.8	7.2	44	43.55	140.2	125.8	93.45	46.15	173.25	85.85	230.3	67.1
IFIH1	6	10.1	23.4	18.3	23.8	8.4	12.2	45.2	23.3	13.3	27.9	16.5	13.5	19.2	32.4	26.5	6.3	25	14.3	42	16.6
IFI35	192.2	121.8	161.7	151.5	75.5	95.1	121.4	519.3	258.2	125.8	90.7	250	40.1	100	197	137.6	114.9	240.6	63.2	348.5	119
IFI27	599.8	626.5	2710.9	281.9	292.7	172.9	1053.5	4950.2	2067.4	200.5	415.2	490.4	286.3	538.4	1194.5	360.4	347.5	6312.2	138	2868.6	519
PNMA2	52.2	15.95	51.05	39	27.5	4.55	32.95	43.3	59	50.75	22.7	38.05	11.7	108.35	69.3	13.6	9.1	69.05	193.05	55.5	204.8
DDX60	261.7	319.5	470.3	332.5	350.8	211.5	333.8	559.7	320	102.5	289.9	260.4	95.4	247.3	384.5	164.5	176.7	284.7	70.7	247.5	143.5
PARM1	12.2	168.6	62.85	249.2	73.05	27.95	176.8	17.5	62.65	87.8	16.25	131.8	17.65	63.55	68.35	355.8	85	120.5	126.15	224.05	91.75
